# Supplementary material for: Quieting the Storm: Hypoxia as a Strategy to Boost UC-MSC Therapies for Hypoxic-Ischemic Brain Lesions in Neonatal Rats
Source: Stem Cell Rev Rep. 2026 Mar 30;22(4):1974–2000. doi: 10.1007/s12015-026-11089-6 (PMC13100022; doi:10.1007/s12015-026-11089-6)
Supplement: Supplementary file 4 — (XLSX 82.3 MB) [file 12015_2026_11089_MOESM3_ESM.xlsx]

## Sheet: Area - ions
									1.18279e+09	1.13139e+09	1.24442e+09	1.19289e+09	1.45953e+09	1.3214e+09	1.19399e+09	1.20611e+09	1.02685e+09	1.10963e+09	1.13852e+09	9.92173e+08	1.05537e+09	9.50959e+08	1.13657e+09	1.38174e+09	1.1207e+09	1.28201e+09	1.08317e+09	1.1411e+09	1.31303e+09	1.17607e+09	1.1203e+09	1.67513e+09	1.52222e+09	1.0673e+09	1.23206e+09	1.28478e+09	1.12013e+09	1.31076e+09	1.05976e+09	1.04568e+09	1.28705e+09	9.57201e+08	1.25532e+09	1.52647e+09	1.26676e+09	1.07421e+09	1.18665e+09	1.19137e+09	1.20803e+09
									QC	QC	QC	QC	QC	QC	QC	CT_C	CT_C	CT_C	CT_C	CT_C	CT_C	CT_C	CT_I	CT_I	CT_I	CT_I	CT_I	CT_I	CT_I	HIE_C	HIE_C	HIE_C	HIE_C	HIE_C	HIE_C	HIE_C	HIE_C	HIE_C	HIE_C	HIE_I	HIE_I	HIE_I	HIE_I	HIE_I	HIE_I	HIE_I	HIE_I	HIE_I	MN_C
Protein	Peptide	Precursor MZ	Precursor Charge	RT	Fragment MZ	Fragment Charge	Ion Type	Residue	QC1	QC2	QC3	QC4	QC5	QC6	QC7	S01	S01	S02	S03	S04	S05	S06	S07	S08	S08	S09	S10	S11	S12	S13	S14	S15	S15	S16	S17	S18	S19	S20	S20	S21	S22	S23	S24	S25	S25	S26	S27	S28	S29
sp|P38650|DYHC1_RAT	AHQANQLYPFAISLIESVR	719.72	3	52.8516	1231.7	1	y	11	27695.9	22231.6	20064.4	28782.2	52495.7	25680.8	25293.6	30901.7	23382.1	20682	29565.4	19921.1	19795.9	24400.1	28496.4	27641.8	24142.3	34322.8	31041.4	30733.3	32906.7	1132.93	17222	31287.2	31565.1	24654	29278.3	1039.27	840.673	24061.8	23815.2	22293.6	31504.7	21322.8	30366.5	29346.8	21411	21201.9	26362.5	21157.5	30174.5
sp|P38650|DYHC1_RAT	AHQANQLYPFAISLIESVR	719.72	3	52.8516	926.448	1	b	8	48971.6	46063.2	36217.4	49231.8	69004.1	38495.6	42017.9	37471.6	31626.2	34431.6	34908.4	31860.9	26371.4	29530.9	34222.6	51977.5	36099.3	38519.6	34797.9	44250.4	44237.3	1116.82	28895.6	49748.7	55543.2	32428	46617.1	1005.16	539.767	39031.5	32574.4	33772.2	42444.8	25734.7	43650.8	47078.2	41098.9	31193.9	50216.8	28475.4	40949.6
sp|P38650|DYHC1_RAT	AHQANQLYPFAISLIESVR	719.72	3	52.8516	803.462	1	y	7	32234.8	38250.4	58240.8	38594.8	51262.1	38898.3	58367.2	61013.8	48616.1	96755.7	30297.9	57928.1	71327.6	67754.6	72681.1	39252	31878.2	88598.1	88467.1	82634.9	33908.4	1724.24	38132.4	33884.9	39499	61522	30166.8	1068.3	2407.7	45401.5	39349.3	34473.6	48181.6		60355.3	38958.5	28834.8	42313.4	41102.1	36622.9	48343.8
sp|P38650|DYHC1_RAT	AHQANQLYPFAISLIESVR	719.72	3	52.8516	763.385	1	b	7	20656.1	24639.5	20752.8	24748	45607.2	24580.3	20982.3	27536.2	19283.8	24379.8	24218.3	16389.8	16342		23706.1	24652.2	20723.3	27618.2	25996.6	25560.9	30844.9	6362.45	15628.2	30194.6	34231.1	26169	19584.5		4037.1	29957.9	20373	19862.4	27641.9	16731.3	29068.9	24169.7	24652.4	19040.2	23111.8	19287.7	24402.8
sp|P38650|DYHC1_RAT	AHQANQLYPFAISLIESVR	719.72	3	52.8516	916.546	1	y	8																												2117.27						268017
sp|P38650|DYHC1_RAT	TKPVTGNLRPEEALQALTIYEGK	632.848	4	38.102	697.375	2	b	13	24369.2	14608.5	26259.8	25047.8	30755.8	30879.1	26019.2	24178.6	18825	22804.3	20236.9	18083.1	20108.7	22607.5	25591.4	22082.1	25209.4	33135.4	25827.9	25532	23616.4	23918.6	20861.3	27469.3	25508.2	17456.2	23608.3	35656.4	16507.1	20126.9	20639.3	21694	28752.8	17805.4	34466	25273.1	18904.6	17134.6	18669.6	16086.5	27161
sp|P38650|DYHC1_RAT	TKPVTGNLRPEEALQALTIYEGK	632.848	4	38.102	710.372	1	y	6	43495.7	32861.3	36620.2	34161.6	52455.3	52845	35892	45969.3	43604	39186.6	38273.3	33027.2	41180.2	36144.4	44496.7	50328.5	48672.9	52826.3	38269	52788.9	45777.1	31534.7	35601.4	51638	44195.9	42462.2	49415.8	56798.1	35160.2	47435.1	41704.6	46207.2	63102.8	46298.1	57152.3	43898.8	46072.6	37145.5	37677.8	37816	50737.8
sp|P38650|DYHC1_RAT	TKPVTGNLRPEEALQALTIYEGK	632.848	4	38.102	853.465	2	b	16	21088.8	22895.2	28967	23701.8	29378.7	33305.5	23231.3	25268		23919.3	17823.6	13228.3	11118.1	7945.47	19355.1	25627.4	22291.8	27457	22396.8	22711.6	27167	23006.3	23990.6	27857.4	25932.7	16686.2	23959.3	29922.4	17678.9	21371.4	15946.8	21763.6	25391.1		28923.3	34950.2	31125	25425.3	28135	23607.6	22964.1
sp|P38650|DYHC1_RAT	TKPVTGNLRPEEALQALTIYEGK	632.848	4	38.102	753.917	2	b	14	11554.2	12779.6	9989.5	13584.9	18293.4	15621.8	10835.1	8309.2	9363.68	11985.8	13274	8670.24	14351	10971.6	11021.4	11668.8	13419	19539.6	9632.4	16963.3	9198.58	8964	10647.9	18599	14835.2	9645.78	13229.3	17556.6	10828.9	10928.5	9871.96	13636.9	20364.8	8701.15	17763.2	14088.7	10771.4	10962.7	9511.51	11125.6	16499.8
sp|P38650|DYHC1_RAT	TKPVTGNLRPEEALQALTIYEGK	632.848	4	38.102	894.493	1	y	8	13357.7	11433.4	16984.1	19899.5	27535.7	22831	16972.8	17238.8	14674.7	15011.4	19435.2	8753.76	18863.5	12688.4	15669.1	14907	17626	23633	18178.5	19122.9	19377.5	14447.1	14376.9	22642.8	22209.6	16988	22855.9	25966	12316.3	15454.4	15884.1	15895.6	23868.2	14571.6	16102.8	19520.2	19789.5	16031.8	15999.3	14008.4	18811.2
sp|P38650|DYHC1_RAT	HYLDFINHYANLFHEK	516.005	4	41.3196	858.447	1	y	7	1950.53	2467.36	3250.03	2977.97	3264.45	2369.64	1699.18	2309.63	1822.96	1513.7	1918.84	872.048	1820.39	2655.35	1659.54	1952.62	1952.95	4021.82	3830.83	4005.35	3495.19	1629.13		4469.94	2530.51		1088.98	2449.92	2942.65	3559.72	3237.17	1688.25		994.6	1635.75	819.363	1812.18	1686.7	750.067	1382.52	2700.11
sp|P38650|DYHC1_RAT	HYLDFINHYANLFHEK	516.005	4	41.3196	529.241	1	b	4	8466.24	6152.59	9358.77	6800.59	10412.6	12145.9	10223.9	10764.5	8678.59	9839.86	9308.65	5594.22	8124.84	7968.71	8504.63	9446.31	7255.65	9340.05	8963.71	9995.62	10209.9	11988.4	10264.3	11468.6	12780.9	11126	7826.49	17330	7659.77	8831.96	7919.42	8951.24	7194.98	7000.87	6924	12232	9592.21	9061.51	10141.9	6360.19	12673
sp|P38650|DYHC1_RAT	HYLDFINHYANLFHEK	516.005	4	41.3196	903.436	1	b	7	378.3	3262.7	1980.83	3213.48	2929.07	3910.39	1729.39	3840.32	3729.03	2969.51	4774.92	4051.58	2203.91	3384.01	3968.2	5115.55	1635.24	4309.43	5561.73	472.044	3236.79	3535.67	2216.02	3018.09	4741.56	2531.33	2250.26	5557.68	3752.3	5069.58	2799.95	3665.79	3061.18	2127.62	3475.05	4833.35	2621.63	2531.38	3031.5	2758.21	2107.96
sp|P38650|DYHC1_RAT	HYLDFINHYANLFHEK	516.005	4	41.3196	560.283	1	y	4	15732.7	12501.9	16921.3	11668.9	18212.6	15827.5	11595.8	10742.1	6259.32	13130.7	11336.5	11392.9	9903.77	10753.4	13504.3	15021.6	12572.6	17872.1	11210	15794.2	15126.5	13153.7	11442.9	19286.6	15495	11108.5	10353.7	19998.1	10684.4	12429	12340.4	14245	14446	14871.3	13943.7	18989.7	14339.8	13429.8	13414.3	9875.75	17695.7
sp|P38650|DYHC1_RAT	HYLDFINHYANLFHEK	516.005	4	41.3196	694.823	2	b	11	7401.22	9730.26	12511.2	8972.4	12643.7	11144.4	8413.07	10631.8	9464.31	10738.7	10929.8	7181.74	5941.77	10458.2	9203.4	13932.7	9694.66	13812.4	9841.19	11942.6	11741	9095.97	10250.6	12907.2	10076.5	5422.58	9275.92	17238.1	8364.68	8707.61	6937.08	9148.76	9552.41	5215.06	11524.3	13838.9	8374.07	7261.64	9585.84	9153.57	12693.1
sp|P38650|DYHC1_RAT	EWTDGLFTHVLR	491.921	3	39.2359	579.817	2	y	10	36863.9	26624.1	34957.1	26987.5	54532.6	50702.7	31745.9	41450.5	25316	29573.2	29925.7	22203.9	26697.9	23483.2	34072.9	32976.1	32092.5	51683	26804.9	49589.3	34293.4	25514.3	28182.2	44889.7	38940	23250.7	38727.7	37355.9	24878.7	26218.8	24053	28825.3	42099.6	21538.5	41002.6	38190.7	34825.3	21000.5	25509.8	27298.1	40129.1
sp|P38650|DYHC1_RAT	EWTDGLFTHVLR	491.921	3	39.2359	529.293	2	y	9	19027.2	19697	19035.2	17284.4	28733.4	25361.7	16169.1	20831.7	19057.1	19674.7	22880.8	17286	23962.5	18371.3	25734.8	28179.8	22140.1	30256	22670.4	27212.9	22151.4	21943.3	22967.9	33669.4	23724.6	19434.4	24787.4	20364.8	16801.4	17513.3	13150.5	18596.8	26588.8	18692.3	24194	26807.6	22339.7	16328	20605.3	17251.6	22483.2
sp|P38650|DYHC1_RAT	EWTDGLFTHVLR	491.921	3	39.2359	772.446	1	y	6	14351.4	13052.6	12827.8	15040.2	19507.8	19683.3	12072.1	12153	17512.6	16413.2	11985.4	10815.8	16261.2	15118	15422.3	16642.4	12427.6	27773.1	13318.2	21478.6	15828.5	13517.9	16126.9	18169.2	13225.8	12269.6	16764.2	16246.7	14571.5	16792.6	7288.88	12779.1	18402.2	13987.6	16492.4	13322.8	11608.9	7996.74	14421.3	12027.4	22159.4
sp|P38650|DYHC1_RAT	EWTDGLFTHVLR	491.921	3	39.2359	625.378	1	y	5	9985.89	10588.6	8926.41	9314.15	14639.2	8363.8	8095.85	11128.2	8743.47	10440.5	11293.6	4307.16	12997.9	8686.48	10945.5	12687.1	8460.91	17779.7	12380.9	15340.4	10931.1	10882.4	8339.32	13896.3	12590.8	10213	13632.8	17013.8	11020.4	12330.8	7617.15	9188.63	12030.4	8935.64	11574.6	14748.7	11550.7	9515.48	12975.9	8683.51	13286
sp|P38650|DYHC1_RAT	EWTDGLFTHVLR	491.921	3	39.2359	524.33	1	y	4	6068.35	7161.77	8507.33	6891.35	11406.1	10723.6	10803.1	7768.48	9995.57	9146.86	6603.72	7888.83	9939.96	7566.84	7201.22	12779.4	7620.96	11440.8	9634.09	12592.4	9267.59	10163.7	7459.31	15057.1	8389.89	5022.36	9256.39	10543.3	7372.34	5584.21	6625.58	5234.75	10257.9	7695.52	14582.8	9204.61	9345.1	7315.85	7333.32	10760.2	10304.7
sp|P38650|DYHC1_RAT	KYEFGESDLR	622.301	2	17.1275	956.4	1	b	8	40900.8		49329.7	42084.7	60874.3	63134.2	49090.1	38138.9	36931.6	37716.6	52781.5	31811.2	49645.3	34804.7	48674.8	43820	42838.3		46426.9	45509.6	590.961	2467.61	49849.7	1246.52	520.832	41549.2	53236.9	64693.3	34962.7	44988.5	38448.4	41703.3	56739.7	29628.8	43066.3	55103.5	40417.5	48188.2	38078.3	1710.49	49666.9
sp|P38650|DYHC1_RAT	KYEFGESDLR	622.301	2	17.1275	952.437	1	y	8	32398.7	2054.82	30833.1	32291.9	43261.8	36558.1	34314.6	33998.4	26606.4	27866.7	27913.5	30427.9	28313.5	25906.4	31857.8	36166.8	32299.4		29849	35257.2	2191.67		33627.2	857.249		26415	34921.3	35556.3		30999.7		31731	36310.5		31853.8			33514			30718.6
sp|P38650|DYHC1_RAT	KYEFGESDLR	622.301	2	17.1275	1115.5	1	y	9	26359.2	464.578	35652.3	27775	40421.8	40096.1	36553.2	25747.3	29664.1	33791	39184.9		36910.4	20503.6	38943.2	34118.1	35018.7	53666.6	32184	32770.3	501.829	2332.62	34909.5	2579.81		26058.1	32051.4	37582.1	24241	29311.9		32875.8	41576.2	26237.2	31137.6	36543.5	33379.2	34821.8	29453.1	1523.5	31319.3
sp|P38650|DYHC1_RAT	KYEFGESDLR	622.301	2	17.1275	823.394	1	y	7		356.357		24415.4				27872.3	25366.1	26475.9			26395.4					37835.6	22263.5			7444.42	34475.5	1858.52	8909.8	22310.9	36967.9		28625.4											5114.74
sp|P38650|DYHC1_RAT	KYEFGESDLR	622.301	2	17.1275	676.326	1	y	6	446456	1649.85	486535	366682	542823		434354	328284	288942	336194	393886	364256		298524	422830	422668	424463	455429	332315		1440.11	3704.16	351139	8035.39	2151.39	289817	385241		350992	407359	431786			441581		621899	535323		484437	3778.52
sp|P38650|DYHC1_RAT	VLLTTQGVDMISK	702.892	2	32.0183	1079.54	1	y	10	106433	98480.2	102180	91509.9	108528	94932.1	94323.8	96633.3	74108	96825.6	89303	82188.9	72047.1	84546	79489.2	104026	88224.6	108123	76493.8	84331.2	111367	89426.2	79781	130485	118853	76212.3	80819.7	90704.7	77856	86289.8	76076	59649.8	90772.3	77462.9	75087.4	104574	89237.5	74133.3	73971.6	87737.6	79466
sp|P38650|DYHC1_RAT	VLLTTQGVDMISK	702.892	2	32.0183	978.492	1	y	9	68723.7	72232.1	72783.4	70445.6	76249.6	65614.9	65942.1	74983.7	61177.8	70191.3	59388.6	51278	56807.9	60551.2	63679.5	75420.5	70264.1	78025.7	54979.7	62089.1	71038.2	67597.7	57824.3	79998.5	76564.4	50260.5	56955.5	61227	58538.1	62919.1	49943.7	36397.1	57174.1	46704.9	50850.9	75952.8	56857.2	50168.3	58145.3	57880.2	53404.9
sp|P38650|DYHC1_RAT	VLLTTQGVDMISK	702.892	2	32.0183	749.386	1	y	7	80397.2	55194.3	65098.7	66232.7	70553.1	55660.3	62391.6	66183.7	62293.3	58384.9	61540.2	46346.3	51739.8	48072.1	57700.4	65861.2	77391.5	70111.2	50165.5	54509	63686.9	64808.8	58369	75485.9	75355.6	60967.8	54569	55296.4	57709.6	59753.4	50192.1	30898.2	61585.8	45462.4	49920.1	73966.4	60575.9	45371.7	57081.8	62172.2	54037.1
sp|P38650|DYHC1_RAT	VLLTTQGVDMISK	702.892	2	32.0183	1192.62	1	y	11	74409.1	72490.1	72708.5	70749.9	77877.2	78187.5	73144.7	74710.1	62506.8	72980.7	59898.6	62388.5	61492.4	63216.8	64253.4	67030.2	65434.8	68772.7	60561.5	66270.4	75582.9	75986.6	47622.6	88843.6	83433.9	56936.8	61474	60400.3	64496.9	61418	55033.9	44575.4	69921	61523.2	52681.2	76264.4	62507.4	48694	60998.6	60539.2	54020.4
sp|P38650|DYHC1_RAT	VLLTTQGVDMISK	702.892	2	32.0183	877.445	1	y	8	43161.6	42435.2	36670.3	38072	43480.1	35652.1	40959	44016.7	38409.2	46269.1	42009.3	34717.5	33883.4	30976.1	35504.7	42513.9	38903.8	42389.6	37557.1	35455	44889.5	37312.4	33692.4	49611.1	50177.4	34124.4	36635.6	35312.8	35575.1	35652.2	32320.5	26675.3	38531.3	33098.3	30500.8	43099	40175.4	31601.5	38240.6	33022.6	29209.9
sp|P38650|DYHC1_RAT	VPLAIVNK	427.279	2	19.9454	657.429	1	y	6	1405.03	4075.73		5303.58		748.304	3375.48	2038.28	6126.73	4952.66	3663.31	2385.23	5615	5638.55	1567.98	3488	3642.49	2815.06		2561.62	3556.2	6900.97	6937.36			1207.19		6374.27		4833.55	6371.46	6069.49	2727.97	1264.51	5104.99	5642.57		5682.62			8183.53
sp|P38650|DYHC1_RAT	VPLAIVNK	427.279	2	19.9454	544.345	1	y	5	602.16	5490.75	4814.26		11432.3	2570.68		3439.16	1334.75	7106.87			4857.72	4638.15	2268.21	1573.75	5498.4	5752.88	5807.7	3048.28		5512.15			6658.47		11698.9	2872.88	8026.71	5978.99	4195.11	3258.99	5221.31	1650.37			5333.82	2523.85	6473.71	7926.55	1047.54
sp|P38650|DYHC1_RAT	VPLAIVNK	427.279	2	19.9454	754.482	1	y	7	141.404			996.231			5811.79		192.627	577.646	1347.75	172.006		1284.6			923.155		2142.06				1952.82	632.169	1573.11	1206.94	2196.58		1028.18	597.896	1051.01	1101.57			894.907	1782.42	574.825	1143.52		428.948
sp|P38650|DYHC1_RAT	VPLAIVNK	427.279	2	19.9454	473.308	1	y	4	872.964	3367.39	2966.13	2939.05	1843.37		11459.6		2772.46	2177.68			6244.2			3430.72	5145.08	3416.4	1730.13	882.026	781.103	2971.25	6448.31	4374.09	1287.75	4241.03	2199.97	4030.45	583.44	5202.62	1686.75	8587.18	3693.69		6446.38		1076.99	5409.37	5133.45	781.552	10494.5
sp|P38650|DYHC1_RAT	VPLAIVNK	427.279	2	19.9454	494.334	1	b	5	1619.63		444.724		2408.4	13516.1		9490.56			972.366	866.951		1196.21	13316.7	1243.28	1063.87			13290.4	217.276	1591.06	598.338	1616.4	390.76				595.196	283.009	967.477	1261.47	644.458	6260.41		721.287	416.253	685.366	1515.93
sp|P38650|DYHC1_RAT	FQSISTEFLALMK	757.9	2	51.9661	1239.67	1	y	11	118773	145492	148477	131586	148005	120141	140764	109855	92642.2	103870	88784.9	95004.7	80560.6	107882	105666	121976	99120.6	93069.8	111497	98054.9	121533	95182.3	106669	125509	122138	102312	96753.2	105472	88581.7	88880.8	72326.5	80049.9	103497	83401.2	96549.7	128820	116274	75186.3	102165	82442.4	113728
sp|P38650|DYHC1_RAT	FQSISTEFLALMK	757.9	2	51.9661	1039.55	1	y	9	68376.5	88550.8	94624	75221	88485.5	81100.8	88117	59426.5	53567.3	79802.6	47447.1	57775.7	66205.3	69608.7	56842.9	78631.1	62739.7	55511.4	66607.1	60406.2	77865.4	55913.8	78759.1	75744.7	86069	55248.8	68528.7	60496.1	53758.2	66275.4	49298.6	55156.1	60897.4	57398.3	62880.8	77925.6	77901	60409.4	66847.1	49027.9	66031.5
sp|P38650|DYHC1_RAT	FQSISTEFLALMK	757.9	2	51.9661	1152.63	1	y	10	23666.7	26186.2	35392.5	22894	28531.9	31071.9	26993.9	22926.5	20770.2	15654.9	18624.7	18077.5	26298.8	24071.3	18507.8	28516.2	21921.1	17977.7	21606.2	16468.3	28197.2	16874.1	27906.6	31435.8	28407.6	21642	21817.3	23375.8	18155.9	21423.5	16919.8	21902.6	21226.6	21728.5	20114.4	29688	21532.5	22354	24766.7	15873.2	27945.5
sp|P38650|DYHC1_RAT	FQSISTEFLALMK	757.9	2	51.9661	952.517	1	y	8	18691.7	21800.4	22122.9	25814.2	32716.1	24209.5	21525.4	21823.3	12086.7	16977.6	16445.5	14598.1	11360.5	11575	15912.5	23239.2	16010.1	13981	19858	13636.8	19806.4	16942.4	16687.7	19204.1	26959.7	13069.2	19356.8	21817.8	16383.8	17785	11755.4		17993.8	33242.8	17934	23507.6	23671.9	7856.97	15711.5	8376.79	18809
sp|P38650|DYHC1_RAT	FQSISTEFLALMK	757.9	2	51.9661	851.47	1	y	7	10964.8	9201.14	12665.9	14853	13803.7	11648.7	10179.8	9771.12	8421.06	7355.67	8688.89	6449.87	7244.69	9101.11	9535.7	13958.7	10763.6	7423.23	7365.98	6364.58	10768.9	8133.92	6833.61	13521.6	13070.7	10286.2	9813.15	10013	9797.8	8129.34	7638.94		11125.4	27015.5	6250.56	16154.3	11452.6		8971.2	7645.33	8825.53
sp|P38650|DYHC1_RAT	MIVLSLPR	464.786	2	36.4231	684.44	1	y	6	144246	137692	172413	151471	202567	206289	157068	135279	103000	121205	141607	116846	139169	101889	163269	155885	137471	209508	153794	149337	153930	107741	139982	158531	172482	145408	152770	178718	109591	109460	121526	131382	175044	94335.6	156504	132193	133609	121062	114086	119490	161634
sp|P38650|DYHC1_RAT	MIVLSLPR	464.786	2	36.4231	585.372	1	y	5	69010.2	60835.2	76756.7	69944.3	97648.2	78223.2	69961.5	67631.1	53271.9	55178.8	61927.3	48516.3	60492.7	54624	72224.8	68698.7	56127.4	96644.8	70162.6	74033	74684.6	55247.2	57827.6	71364.8	78406.6	64444.4	68692.1	79293	49756.3	53793.5	55579.3	63176.2	79600	40236.9	65162.9	70847.7	59135.5	57562.9	59974.2	59986.9	61822.7
sp|P38650|DYHC1_RAT	MIVLSLPR	464.786	2	36.4231	472.288	1	y	4	49087.4	41400.7	56829.9	50414.8	70744.1	74760.9	56015.8	47419.3	43040.7	35100.1	50831.1	30708.6	46911.2	39792.9	64054.8	51766.3	54624.6	77533.9	52149.9	60546.6	54617.6	47072.6	46636.3	57894.5	63159	39345.9	57120.3	60626.5	50000.3	41900.7	47576.5	48473.2	57497.5	32631.3	48198.5	49000.2	51762.3	43604.9	41709.8	44819.9	49927.9
sp|P38650|DYHC1_RAT	MIVLSLPR	464.786	2	36.4231	797.524	1	y	7	11278.3	11263.6	11838.5	17795.6	17659.3	14587.7	13093.2	11702.5	6816.68	13731.5	10305.8	8568.78	11188.3	10448.7	13358.8	9771.89	11511.7	15681	16113.6	13635.8	11943.2	9872.07	12556.2	8948.48	13820.6	11139	12602.1	12826	11109.8	8822.5		13480.7	13972.9	9193.85	13937	14650.3	9235.76	10805.6	6895.2	9028.64	11160.7
sp|P38650|DYHC1_RAT	MIVLSLPR	464.786	2	36.4231	544.316	1	b	5
sp|P38650|DYHC1_RAT	LSLSNAISTVLPLTQLR	913.541	2	52.9363	1127.68	1	y	10	130208	95511.3	109236	108147	129746	104748	89743.2	109215	123251	149251	148730	114184	80330.9	76041.6	126430	129011	160838	144478	87343.4	104825	113542	99757	94246.3	135005	88100.7	132132	121759	93381	115874	67450.2	124233	75299.2	115445	91474.2	92327.3	128460	131684	83168.1	73392.5	121927	97337.5
sp|P38650|DYHC1_RAT	LSLSNAISTVLPLTQLR	913.541	2	52.9363	1240.76	1	y	11	47762.9	37964.2	48214	41396.6	41901.8	43102.8	41036.5	41917.8	46346.2	49478.8	51922.3	43104.5	33860.2	35770.8	43449.2	45485.9	53609	54905.3	34254.9	34728.1	39746.7	33137.2	36127.5	63523	35228.6	49096.9	50510.1	39276.9	49315.6	28418.3	39814	28481.1	42878.1	37959.4	41494.5	44285.1	45706.5	35999.4	34083.7	45596	34423.7
sp|P38650|DYHC1_RAT	LSLSNAISTVLPLTQLR	913.541	2	52.9363	939.599	1	y	8	30936.6	23648.2	27891.2	27457.3	29400.5	24491.9	24159.3	27329.2	30201.9	33405.5	37435.8	23641.5	24218	21218.4	23011.2	35039.4	30816.5	34075.1	22299.9	24586.6	25209.6	30746.9	27049.8	34809.7	26851.5	26561.6	25049.2	26402.2	31130.5	22057.3	34694.9	24606	29428.4	25855.5	27537.6	28894.7	27539.4	26115.1	24737.5	29772.8	20846.6
sp|P38650|DYHC1_RAT	LSLSNAISTVLPLTQLR	913.541	2	52.9363	1040.65	1	y	9	34147	31733.1	34245.5	28644.5	30558.7	33890.9	27985.5	32148.5	35563.1	36878.5	33793.6	31561.5	28570	26401.8	33610.4	37678	47430.8	39630.5	25215.5	27003.5	35363.2	31307.2	26487.2	37970.3	27740.6	35882.4	38809.6	25532.5	35029.7	22762.1	33242.1	25722.1	37073.5	21552.5	25681.7	36260.8	31735.6	27534.3	28309.8	37373.3	29190.7
sp|P38650|DYHC1_RAT	LSLSNAISTVLPLTQLR	913.541	2	52.9363	1311.8	1	y	12	31560	30651.8		35395.6	33516.5	34451.6					42196.2	28847.1				31907	38207.2				32872.7	54753.4		48818.4			44234.2	42173.2	54301.2				35357.2		30542.1	42489.3	30542.4		52724
sp|P38650|DYHC1_RAT	FTQDTQPHYIYSPR	584.95	3	18.4222	752.863	2	y	12	26687.1	20606.5	28692.8	29726.7	48538.8	41861.9	31632.1	29147.3	20585.3	16521.8	28265.6	20507.9	25106.6	16886.7	32442.7	30168.3	25477.9	43598.4	23742	39084.3	26418.2	14939.1	22426.9	33416.9	24371.6	21013.7	36008.5	42429.2	13660.7	20503.7	21449.5	31775.7	47803.3	14053	35102.1	27105.4	23334.7	22267	20156	23075	42908.1
sp|P38650|DYHC1_RAT	FTQDTQPHYIYSPR	584.95	3	18.4222	688.833	2	y	11	19361.1	13235.4	22125.8	20541.6	30157.4	26448.4	19365.9	16402.6	13297	11557.9	22948.2	11935.3	19917.5	12798	29059.5	18793.3	16381.1	29963.6	19830.4	27597.6	17150.3	13816	17758.9	25070.8	22185.8	16282.7	30120.2	29681.8	17397.9	17243.3	17436	18425.3	35232.3	9575.75	27944.3	19677.7	17153.9	12747.9	16756.5	14796.9	23167.4
sp|P38650|DYHC1_RAT	FTQDTQPHYIYSPR	584.95	3	18.4222	1032.53	1	y	8	18639.2	13460	15774.8	16448.9	20865.1	26022.9	19115.3	16164.2	10089.7	12751.4	24798.5	10398	17451.8	13402.7	19014.9	15356	18435.9	29317.1	26487.4	21378.1	18021.9	11713.1	11807.6	19600.8	9480.59	10629	23505.4	24396.3	12487.5	21457	13999.9	20135.6	21812.3	16211.1	25653.5	20101.6	10472.5	13859.8	9840.76	16650.6	21319.9
sp|P38650|DYHC1_RAT	FTQDTQPHYIYSPR	584.95	3	18.4222	803.386	2	y	13	9384.07	3811.13	15801.2	15577	21053.1	19947.5	11356	17509.4	12443.6	12000.9	16393.2	6262.88	13107.9	10032.4	15905	16913.1	12350.8	25035	9516.85	17833	13175.7	7742.62	12593.7	20229	14871.9	14277.2	24149	27101.9	12690.7	11817.5	11295.6	16848.7	22129.4	8590.38	16756.7	11963.3	11258.8	10363.8		14791.7	22130
sp|P38650|DYHC1_RAT	FTQDTQPHYIYSPR	584.95	3	18.4222	798.414	1	y	6	13374.4	11781	12986.7	12814	14915.8	14023.7	15498.5	8284.58	14395.7	11015.6	9214.89	13062.1	7627.06	9144.47	9682.04	11859.2	7131.1	15718.3	11506.5	12136	12130.1	23197.5	21820.6	19887.2	8839.36	10396.8	10854.4	13428.6	23355.2	8496.65	7516.8	10440.1	15082.6	7432.26	14593.4	19899.9	12655.4	13070.5	15475.1	7682.93	16040.6
sp|P38650|DYHC1_RAT	ESPEVLLTLDILK	735.427	2	52.8814	928.608	1	y	8	22199.1	444.996	23570.1	26564.5	25852.6	19857.1	23507.2	32229	31421.7	26367.2	28062.3	23676.5	40441.2	42857.7	27860.7	21506	33088	35306.3	41340.2	43591.4	31231.3	28542.1	26840.6	29247.4	41870.5	24764.3	30030.2	25762.6	27538.1	27695.5	21116.2	37745.4	28048.1	24436.3	35431.1	23042.2	20077.5	35916.8	30412.7	28421.5	26813.5
sp|P38650|DYHC1_RAT	ESPEVLLTLDILK	735.427	2	52.8814	815.524	1	y	7	20972.8	4377.44	20266.2	17912.8	20846.4	19856.6	17032.2	30720.6	26042.1	21387.7	18554.8	21513.2	40866.9	33374.6	29551.5	22203.9	27467	31284.7	47605.6	35158.6	34375.7	25719.7	18002	24926.7	35348.1	21252.4	19978.4	24532.4	22968.8	25630.9	17118.1	37214.5	25435.3	25682.3	29295.1	23000	22966.9	36858.3	24331.8	23847.3	29726.2
sp|P38650|DYHC1_RAT	ESPEVLLTLDILK	735.427	2	52.8814	1027.68	1	y	9	11063.4		8991.91	9045.87	9830.5	8356.8	8596.35	16964.7	14241.8	16334.5	8554.38	14532.5	17674.6	17142.9	12377.5	14116.8	14972.7	14746.4	20439.2	18060	14133.1	14080.8	16135.7	12636.4	18576.7	10627.4	12885.3	11274.6	14644.4	15977.4	10575.7	20841.7	11266.1	11837.7	14583.8	12780.1	9969.45	15327.5	16389.9	12697.7	13148.9
sp|P38650|DYHC1_RAT	ESPEVLLTLDILK	735.427	2	52.8814	1253.77	1	y	11	8565.51		6120.47	4424.72	5801.66	5547.71	4850.71	8838.35	5707.57	10180.8	3904.99	4268.12	8673.19	7952.02	9646.99	6693.33	6921.31	7015.27	10299.6	10316.2	9875.67	8063.18	7571.98	9081.93	7831.71	5298.25	6262.81	8634.86	6234.46	7919.69	3587.42	8488.28	7664.39	4841.41	10762.7	4685.85	5463.3	7668.26	9461.87	5330.65	8000.02
sp|P38650|DYHC1_RAT	ESPEVLLTLDILK	735.427	2	52.8814	1210.66	1	b	11	28088.7	1800.56		13619.6	11237.5	23834.8	20587.7	36263	29768.1	39833.7	18639.1	23361.8	29271.4	36786.5	19052	28465.8	24280.7		21457.8		19638.4	23043.2	28891.1	27758.4	24214	29856.6	21200.8	25534.4	17134.8	23779.9	23058.4	25983.7	21378.7	21811.4	18327.5	23209.3	23006.2	30016	17163.5	30114.1	19262.2
sp|P38650|DYHC1_RAT	NVHLAPGWLMQLEK	545.961	3	40.2562	648.339	1	y	5	41835.8	36840	47319.5	40546.6	61234.7	75001.1	38361.4	47516.4	22595.7	40868.1	42534.5	36971.5	30653.2	35263.4	34194	51758.8	31430.8	64646.7	31432.6	48267.4	51928.3	30922.3	43885.7	54167.6	48914.4	27574.4	45169.2	62027.6	27251.1	47691.2	21884.3	46984.7	56238.8	25927.2	48454.7	69798.9	33568.4	32647.2	36357.7	28307.8	54124.4
sp|P38650|DYHC1_RAT	NVHLAPGWLMQLEK	545.961	3	40.2562	761.416	2	y	13	21250.5	19175.3	26852.6	20016.3	39562.6	41189.4	18496.7	22910.4	13592	19063.6	17306.3	15362.9	16443.3	16051.1	19753.5	22744.5	13784.1	35293.6	17411.8	32851.8	23957	17935	22562.6	33631.8	23582	17561.2	25564.2	32192.7	14615	21211.1	12118.2	25739.4	23146.2	10756.2	20518.6	34176.8	18528.8	15234.8	18022.2	17789.7	30971.3
sp|P38650|DYHC1_RAT	NVHLAPGWLMQLEK	545.961	3	40.2562	875.452	1	b	8	36132.6	32032.5	39309	36091.8	42046	42885.7	31451.7	37128.5	29292.6	32524.1	40353.6	29064.1	30329.1	25610.2	29061	39410.8	31616	44461.4	31882.7	37671.1	40115.3		37249.1	61390.6		32503.7	45148.8	47408.7	35822.2	39960.3	29097.8	30860.5	39982.5	10666.8	31221.3	42374.7	32091.6	31909.5	24097.9	32535.1	40647.4
sp|P38650|DYHC1_RAT	NVHLAPGWLMQLEK	545.961	3	40.2562	689.373	1	b	7	16309.2	14266.8	16894.6	18348.2	22783.4	21504	17074	19172.5	12588.3	14960.2	11199.7	15458	14689.5	10144	16475.1	24108.1	10930.9	22485.2	14739.4	18588.4	16227.2	17943.9	18494.8	23496.8	24128.8	11670.7	17536.6	23655.9	17522.7	19789.9	13782.8	15251.2	26317.2	11797.3	23549.1	22281.7	16133	8481.79	18437	12886.7	19279.3
sp|P38650|DYHC1_RAT	NVHLAPGWLMQLEK	545.961	3	40.2562	988.536	1	b	9	5623.34	3294.68	7425.95	5328.88	4703.22	8340.51	3439.21	3872.17	2769.54	3665.18	6856.47	3491.73	2996.49	1461.83	3975.34	3332.62	4704.69	8148.54	4075.24	6750.79	4923.87	2816.28	4859.19	9355.65	1892.42	4941.39	5922.92	7561.32	2350.3	3534.53	2351.34	5593.12	4718.82	4423.65	6905.74	4994.58	2674.82	3024.54	3528.23	2075.29	6904.53
sp|P38650|DYHC1_RAT	KLEHLITELVHQR	404.737	4	27.3301	440.236	1	y	3	10054.9	7787.37	13964.3	2074.74	22429	18128.4	11756.5	12867.3	6081.85	11779.1	9642.81	6892.85	10788.2	8798.88	9965.99	13749.8	13113.2	20582.5	727.251	15463	14230.4	8112.79	12547	11648.1	12491.3	11981.4	14621.1	21010.7	11352.2	9755.28	9190.04	10405.3	14578.8	836.896	17110.6	10715.2	10630.3	11143.4	9071.91	9447.64	12621
sp|P38650|DYHC1_RAT	KLEHLITELVHQR	404.737	4	27.3301	508.288	1	b	4	14909.5	15833	24376.3		35007	29819.9	24080.8	9607.9	10127.3	17059.7	24316.9	7825.99	20545.2	19064	22972.1	22946.3	11615.7	35987.8	684.676	27324.1	17148.8	19584.7	18130	14891.5	24144	11323	30316.7	34163.9	18173.8	5754.4	11303.9		28612.4		28891.6	23167.2	10767.5	27736.6	15523.5	19883.6	30624.1
sp|P38650|DYHC1_RAT	KLEHLITELVHQR	404.737	4	27.3301	441.743	2	y	7	10418.1		10762.3	272.676	19182.8	20856.6	12496.8	10832.1	6871.57	12003.7	14040.2	9108.91	13272.6	7540.44	13719.6	13519.6	13468.9	19731.3		12141	9489.87	8598.6	12011.6	12593.7	10632.1	10248.6	12089.9	18300.2	7999.2	10331.1	6889.73		16162.3	416.119	14865.8	9400.14	10030	11836.3	8640.18	9700.71	12831.2
sp|P38650|DYHC1_RAT	KLEHLITELVHQR	404.737	4	27.3301	539.314	3	y	13	8672.9		7237.2	1299.45	16223.4	14836.1	12187.7	5225.92	5695.93	7119.3	9348.98	5994.1	6964.74	4267.06	6002.21	2035.83	8354.97	13405.6		11131.7	6563.86	8551.7		2210.26	9735.63	6927.26	5912.1	12085.5	6042.84	8980.41	5399.41	8821.45			13093	6650.11	7433.47	9432.34	5811.46	9335.39	11503.4
sp|P38650|DYHC1_RAT	KLEHLITELVHQR	404.737	4	27.3301	498.285	2	y	8	8156.96	8837.43	8363.68	466.152	16343.7	15817.1	7519.88	4755.41	5446.28	6223.57	11089.2	7108.01	11010	5626.44	7737.96	10640.1	8211.37	12439.1	254.152	8032	8714.43	7230.03	11326.9		11715.9	7414.08	15260.5	14326.1	8418.22	7047.77	7258.22	11116.3	10979	194.141	10350.2	11051	7110.4	9319.69	9958.85	8275.88	14554.1
sp|P38650|DYHC1_RAT	VLRPQVTAVAQQNQGEAPEPQDMK	878.782	3	21.0578	964.594	1	b	9	35211.6	33769.6	37981.8	28073.2	39845.6	36472.5	32503.1	29748.1	22101.9	27516.4	26926.6	22506.6	30191.4	25713.6	33031.4	34199.6	26838.8	40042.5	38516.7	32269.2	36536.3	31005.2	33591.9	51892.5	40868.5	28862.7	32787.3	35004.6	36145.7	30289.6	25316.3	22458	34975.7	26930.9	25835	34040.5	31139	28120.4	25980.5	36733.5	33282.1
sp|P38650|DYHC1_RAT	VLRPQVTAVAQQNQGEAPEPQDMK	878.782	3	21.0578	1101.49	1	y	10	34928.3	30222.4	42475	36657.3	47580.1	39941.2	37517.3	32196.9	29941.8	27058.7	26134.7	26156.7	28658.6	38817.6	32514.9	39882.1	31772.4	40544.1	37774.9	27373.2	40895.2	29968.3	32256.8	47529.2	41616.2	32261	38383.3	39347	32997.5	37475.1	25670.9	26834.6	32667.4	25789.3	31141.5	40583.1	27378.7	29922.6	26219.5	37564.5	30703.9
sp|P38650|DYHC1_RAT	VLRPQVTAVAQQNQGEAPEPQDMK	878.782	3	21.0578	915.424	1	y	8	30231	31963.9	32870.8	31039.3	44387.2	32917.8	34893.6	32484.6	27204.5	26948.2	26620.1	22828.7	25360.2	22060.9	29175	30809.6	26618.2	38916.8	35546.1	30876.2	36044.7	36330.8	27160.8	38692.5	38182.1	26420.9	31097.8	37890.4	29663.3	32401.5	25118.8	22954.6	36255.1	28357.2	30931.6	41335.8	22946	27673.6	23624.2	30566.6	24998.7
sp|P38650|DYHC1_RAT	VLRPQVTAVAQQNQGEAPEPQDMK	878.782	3	21.0578	1035.63	1	b	10	26046.7	25921.4	24919.5	26813.4	34013.2	28277.2	25503.5	22512.9	20998.6	18331.2	21329.9	17423.7	25781.4	20327	23623.7	26157.1	17679.8	29861.3	28270	19728.6	28679.5	20670.3	24849.2	34825.9	30866.5	19552.9	26834.3	22672.6	25472.2	22544	16751.8	14136.1	23764.1	17997.6	18340.3	28646.3	20307.6	25614.4	19078.6	25405.7	26141.5
sp|P38650|DYHC1_RAT	VLRPQVTAVAQQNQGEAPEPQDMK	878.782	3	21.0578	1163.69	1	b	11	19438	20104	27163.3	20355.6	25398	18223.9	18035.1	16396.6	14126.5	18320	14842.2	17102.1	18225.5	14602.1	18260.1	21968.2	14080.9	24241.7	23025.7	17126.8	17949.8	15583.6	17760	28237.6	21862.6	12882.4	22851.3	19322.6	17660.3	16788.1	16729.1	14293.4	22293.1	14481.3	17765.3	23251.6	18333.9	16435.1	16814.1	20717	17382.2
sp|P30427|PLEC_RAT	LLEAQIATGGIIDPVHSHR	507.531	4	31.5868	732.39	1	y	6	8474.03	6250.35		4356.27	10253.8	7705.71	8265.89	3329.24	3384.54	4443.88	9491.82	3980.32	8744.12	2430.7	5248.2	7537.85	2093.26	6571.1	6663.27	8835.41	4401.91	8311.38		14489.5	11996.8	1974.36	5928.33	13886.3	7247.85	10405.6	9419.62	12872.7	6173.61	12052.1	8824.67	11717.5	7006.1	12408.9	10060.5	12692.8	10260.2
sp|P30427|PLEC_RAT	LLEAQIATGGIIDPVHSHR	507.531	4	31.5868	555.314	1	b	5			5452.45	6510.88					2288.49	3556.54		5889.32	2475.35	4149.39	823.254	3146.22	2908.67	3637.29			2471.39		692.783	1628.04		3713.94	4749.97	3300.78						8496.19	1310.56	2320.34	3270.75	4144.03			1490.55
sp|P30427|PLEC_RAT	LLEAQIATGGIIDPVHSHR	507.531	4	31.5868	594.318	2	y	11	10016.6	6186.51	12636.3	5229.72	9308.97	10179.2	6552.32	11154.7	29225.7	30689.9	12100.3	23755.4	7838.89	19621.6	7980	4903.89	3738.83	12854	9799.71	9834.24	26100	7558.21		16542.3	12420.4	20074.8	33908.8	9795.89	13952.2	10632.6	5115.55	5768.46	8005.8	8526.97	10221.8	8571.61		9874.58	12753.2	9229.8	7739.21
sp|P30427|PLEC_RAT	LLEAQIATGGIIDPVHSHR	507.531	4	31.5868	644.841	2	y	12	6766.25	5384.39		504.09	7566.66	6702.59	5034.56	5466.95			5965.67		5794.81		4649.11	4452.88	7759.18	7733.5	4123.14	5292.59		5076.84	1591.8	9100.93	5178.55			4482.43	4662.35	9183.15	5630.92	5660.75	8541.65	6217.39	5635.09	6703.11	10669.2	8911.68	5522.25	8141.41	2969.54
sp|P30427|PLEC_RAT	LLEAQIATGGIIDPVHSHR	507.531	4	31.5868	668.398	1	b	6	1718.02		11838.7							1539.75		991.211		3811.24		1230.27	637.946	1923.99	3794.18	5456.46	2343.21		8045.78	4956.34		1285.47	2796.06	5778.95	6824.04	2320.35	2971.51			17959	3959.54					6456.57
sp|P30427|PLEC_RAT	GFFDPNTHENLTYLQLLER	769.718	3	47.1333	771.472	1	y	6	27401.7	24587.4	24344.3	16982.1	38933.6	26869.6	13984.7	20638	26031	21258.5	23306.5	16389.6	16727	22889.5	17756.7	23464.6	14538.4	22395.3	23189.7	23935.5	24236.5	17614.9	19600.8	24814.3	31837.4	25914	22138.2	24905.1	29308.9	28999.8	18350.6	26571.6	26897.1	32648.6	23977.6	24364.3	23288.2	18388.2	33891.4	25821.8	21458.2
sp|P30427|PLEC_RAT	GFFDPNTHENLTYLQLLER	769.718	3	47.1333	934.536	1	y	7	19723	18898.9	20740.3	14175.2	25875.9	22053.3	14569.5	15612	14185.8	11452.4	18995.5	10004.5	14336.7	19157.6	19771.6	16639	10830.7	23700.5	18560.3	20661.2	20590	14045.5	13043.9	27622.4	27532.5	15046.8	17271.3	24714.6	12537.8	18739	13449.5	26674	23683.3	25769.5	19663.1	22728	16548.4	19589.8	18075.2	22932.2	16066.6
sp|P30427|PLEC_RAT	GFFDPNTHENLTYLQLLER	769.718	3	47.1333	1035.58	1	y	8	15866.4	8345.95	12483.6	11715.3	23629.9	20832.5	13770.7	12356.3	9025.08	9684.68	10254	9870.57	5657.98	10802.6	8884.42	12527.6	12457.8	12076.6	12357.8	11736.9	12384.4	10134	12308.1	13893.9	13533.7	10732.4	11532.2	18721.7	13694.8	13808.9	6966.39	15230.9	14622.3	12006.7	14669.3	19085.3	12463.7	12092.1	15803.1	14244.9	13973.2
sp|P30427|PLEC_RAT	GFFDPNTHENLTYLQLLER	769.718	3	47.1333	1391.75	1	y	11	1944.24	1626.56	978.967	2407.16	3102.1	4729.93	2050.02	2157.98	1414.32	2479.33	4463.7	1528.59	2216.64	1468.15	3699.13	3345.3	2518.8	3015.64	2438.65	2909.31	2932.34	4741.9	2849.23	3693.06	5540.24	1861.41	2944.63	3637.2		1843.46	1268.52	4228.07	4065.14	6056.13	3117.59	2465.09	2520.37	3336.7	1936.32	2268.09	2544.37
sp|P30427|PLEC_RAT	GFFDPNTHENLTYLQLLER	769.718	3	47.1333	1148.67	1	y	9	4850.81	1644.64	3148.91	5415.32	3268.72	1816.68	2720.25	2908.35	2022.72	1098.44	1986.59	3113.82	1348.9	1770.1	2764.37		2275.42	3216.22	1509.75	2788.69	3205.77	1965	3697.1	4357.55	6268.87	1361.84	2958.58	1585.96	3972.73		2333.72	4060.47	4258.01	3066.52	4662.15	3357.84	2170.61	3230.35	4862.52	4014.05	1643.92
sp|P30427|PLEC_RAT	APVPASELLASK	591.84	2	26.262	915.515	1	y	9	22697.2	40981.1	140696	116984	11948.2	129229	118355	103258	102631			102656	10682.8	110873	85389.2	119385		132686	17378	103374	131914	6880.15	94081.3	159174	13352.9	108786	108214	118448	101852	117422	106734	114372	8085.29	161906	2235.46	127963	122857	139419	162237	185847
sp|P30427|PLEC_RAT	APVPASELLASK	591.84	2	26.262	1014.58	1	y	10			13940.9	13517.4		12579.5	15501.3	9530.89	8896.41	969.105	1822.72	11036.7		10985.2	10908.2	10922.9	1772.4	14584.5		11124.4	14505.9	1182.69	9130.72	18254.3	5919.03	11858.5	15345.9	14507.2	12203.1	13302.1	14201.9	17327.7	2277.36	16710.3	404.288	14443	15174.1	18354.1	15519.4	22287.2	1704.23
sp|P30427|PLEC_RAT	APVPASELLASK	591.84	2	26.262	818.462	1	y	8			10628.4	8452.14		12011.2	9681.33	8469.95	11253.5	21322.7	14874.8	9367.64		7348.7	8893.71	6916.08	1018.85	13000.4		12234.8		3487.61	6736.49	11755.2		9097.15	10377.7	12774.7	9700.48	11029.4	7419.13	11240.3		12278.2	479.079	12214.9	13090.2	13492.8	14957.3	10901.1	10579.8
sp|P30427|PLEC_RAT	APVPASELLASK	591.84	2	26.262	660.393	1	y	6	35985.4	38583.3			49445.5					4524.36	2316.17		29994.1				3886.28		39953.9						53121.5																1163.39
sp|P30427|PLEC_RAT	APVPASELLASK	591.84	2	26.262	747.425	1	y	7	73034.1	83306.2	7757.16		104392			3208.78		4947.1	793.629	8595.45	79769						77288	6900.22	9599.47	29141.8	13916.6		88671.2								3948.34		2722.58						1952.74
sp|P30427|PLEC_RAT	DLLQPEVAVALLEAQAGTGHIIDPATSAR	986.196	3	52.9296	1244.16	2	y	25	11582.7	13059.2		12801.1			9962.57	11049.8	12493	12340	8494.78	6814.12	9184.02		11286	16235.9	10622.8	15402.4	10466.7	1625.52	10070.3	11962	1541.79	12542.5	9998.88	13520.4		10134.6	10741.6		8661.69		7050.49	14819.1		11669.9	13835.7		14497.3
sp|P30427|PLEC_RAT	DLLQPEVAVALLEAQAGTGHIIDPATSAR	986.196	3	52.9296	996.529	2	y	20	119353	116966	1782.79	101426			90293.3	104309	80329.7	86600.6	81392.7	77773.2	69380.7	3628	87210.2	102980	91567.9	85149.5	77322.1	1413.55	92366.2	91750.2	2660.29	118888	106542	105520		77582.2	73230.6	11281.2	98230.1	7368.12	81206.6	97873.2	6618.1	100436	94237		80986.8	25860.5
sp|P30427|PLEC_RAT	DLLQPEVAVALLEAQAGTGHIIDPATSAR	986.196	3	52.9296	1295.67	1	y	13	69413.6	76748.3		71736.5	1967.72		56130.9	76932.1	72262.4	61113.7	62245.1	59796.6	50449.1		62824	65957.2	57086.1	65354	45009.5	231.362	63166.5	57137.3	342.197	90774.3	65771.7	64438.8		57163.5	58053.4		78653.8		63382.8	62854.8		91105.7	75175.2	1621.72	50968.5
sp|P30427|PLEC_RAT	DLLQPEVAVALLEAQAGTGHIIDPATSAR	986.196	3	52.9296	1137.6	1	y	11	51878.2	46518.6		37111.3	2368.06	3004.2	36709.7	38148.4	38538.6	36401	34062.8	33709	29130	3406.04	37790.4	36766.8	33964.8	26626.9	33345.6	1050.66	35505.1	39535.3	8610.82	49182.8	39959	35329	3402	41579.7	36930.4		34085	4561.74	30096.6	32382.4	4935.16	45632.6	36107.6	1378.13	47348.8
sp|P30427|PLEC_RAT	DLLQPEVAVALLEAQAGTGHIIDPATSAR	986.196	3	52.9296	1366.71	1	y	14	29722.3	29030.5	53524.8	25159.7		46239.5	23028.7	29977.8	25499.8	34864.1	26942.9	26351.4	23465.5	50832.1	28054.4	35897.2	30378.1	25025.4	26088.4	5386.68	35262.9	31555.5	1451.91	29696.7	33326.9	32586.1	50695.6	26805.3	27333.8	60409.8	27097.9		23898.5	22193.8	50043.8	32708.5	24194		30029.6	1074.07
sp|P30427|PLEC_RAT	LGFHLPLEVAYQR	514.952	3	40.0316	537.278	1	y	4	23517.7	16447.2	31078.9	26860.8	49987.7	45389.1	26923.8	24534.8	13837.2	25129.8	23538.5	22645.7	26731.4	20155.6	25431.2	21965.8	19170.3	42264.9	26460.3	36308.9	31149.3	24290.2	18999.9	39717	26281.8	26028.1	28840.5	50832.6	23254.4	33244.9	22556.9	37584.1	38792.1	29543.2	37845.4	43227.1	23418	40676.1	43084.5	35310.6	35380.5
sp|P30427|PLEC_RAT	LGFHLPLEVAYQR	514.952	3	40.0316	907.504	1	b	8	15298	11238	19449	17116.3	31535.7	26499.1	9289	16204.2	10606.3	15063.1	15115.7	14460.2	16802.5	12741.7	14471.4	18748	13511	29112.7	24161.7	28266.9	19996.6	13535.5	17035.6	25196.9	15511.1	15382.8	23176.6	27845.4	11947	20693	15131.2	27807.2	27320.7	22585.4	27186.4	29190.4	13382.5	22217.9	25778.8	25394.1	25171.8
sp|P30427|PLEC_RAT	LGFHLPLEVAYQR	514.952	3	40.0316	636.346	1	y	5	19526.1	15379.1	18947.6	18508.5	33122.7	23734.6	16333.3	16772.2	12537	18964.6	17679.9	17910	18689.4	14706.9	17219.8	20274	14657.9	28333.1	16605.6	20100.4	23272.8	16397.6	19174.2	29696.5	20886.3	16114.2	18891.3	25494.5	13652.7	23902.9	17276.5	28028.9	23841.6	25754.4	26839	27394.3	19024.3	21378.4	27789.4	28265.9	21723.4
sp|P30427|PLEC_RAT	LGFHLPLEVAYQR	514.952	3	40.0316	568.324	1	b	5	6705.44	7229.31	7208.44	4053.74	7639.63	8331.43	7436.04	5149.31	5458.89	5947.41	4921.45	5181.94	7126.4	5077.97	4709.51	6307.94	3942.7	9458.31	8626.2	7408.36	6092.25	6185.75	5547.77	9459.19	5939.24	6186.93	7456.21	9170.04	4522.6	5890.56	3014.66	15526.2	12916	8164.94	9554.89	9394.23	4024.93	10628.9	8969.81	9397.17	9688.17
sp|P30427|PLEC_RAT	LGFHLPLEVAYQR	514.952	3	40.0316	765.389	1	y	6	5746.99	4168.85	8356.49	3721.83	8596.64	9265.53	7216.11	3668.38	3685.51	4907.49	4942.13	4654.75	4112.03	4939.7	5012.56	7064.48	3771.19	7547.63	4857.59	11666.7	6835.4	4992.08	3777.47	11184.2		7919.64	5354.14	10455.8	3182	6511.33	2433.34	13286.6	11680.2	7223.73	7418.88	7837.38	6761.44	5504.83	8532.49	7035.79	9304.81
sp|P30427|PLEC_RAT	GIIRPGTAFELLEAQAATGYVIDPIK	915.172	3	50.1743	1042.57	1	b	10	27262.3	25149.9	33905.8	31174.1	34301.2	14290.6	27299.8	30384.6	31141.5	28824	25767.9	19720.3	2350.35	44391.2	31224.3	31933.1	25778.4	30792.6	26468.2		27418	32979.6	46872.8	29254.6	31169.4	43769.5	15208.9	13158.2	28835.1	27344.5	49682.4	34574	32658.3		32328	32188.1	26339.7	32803.7	18343.8		27810.1
sp|P30427|PLEC_RAT	GIIRPGTAFELLEAQAATGYVIDPIK	915.172	3	50.1743	1076.6	1	y	10	5206.29	5073.58	34572.2	29576	2910.25	1019.89	30712.2	40221.6	5109.98	9172.74	24928.2	3684.37	3411.11	34569.6	4432.49	34752.1	32790.7	27696.7	32488.8	5127.65	4417.75		36004.8	36474.5	35203.9	32036.6		940.418	27131.9	44208.7	27425.5	30688.8	26841.5	4295.27	7852.35	37485	33171.7	26203.2	1275.3	2714.86	32071.8
sp|P30427|PLEC_RAT	GIIRPGTAFELLEAQAATGYVIDPIK	915.172	3	50.1743	1147.64	1	y	11	14399.8	15814.3	54084.1	46970.4	20984.6	6699.9	38160.2	62596.8	26646	12729.5	42581.2	10798.3	1816.48	47478.6	14219.2	77218.8	59048	38807.9	38448.4	586.971	19910.8	21262.6	41726.5	80270.5	61469.2	48073.5	8696.13	2834.02	46686.9	58487.6	50455.6	33468.5	40736.5	464.004	14424.6	72283.4	52413.1	33200.5	7295.78	790.94	42043.7
sp|P30427|PLEC_RAT	GIIRPGTAFELLEAQAATGYVIDPIK	915.172	3	50.1743	1005.56	1	y	9			58622.4	62398.6		3214.5	55759.5	75961.6			65603.6	1234.77	1265.11	64457		69151.1	67645.2	60851.7	61980.2	6292.66		2104.76	62455	74441.3	67513.8	65429.5	2694.95	3016.09	59686.1	69516	58341.1	53016.5	49935		2236.54	68096.8	61398.6	58694.4	4405.77		56899
sp|P30427|PLEC_RAT	GIIRPGTAFELLEAQAATGYVIDPIK	915.172	3	50.1743	1155.65	1	b	11	19554.8	21129.6	22369.8	19193.7	28176		18041.3	23832.9	21173.7	26084.8	21040.5	14669.2	2164.56	19703.4	24393.4	18418.8	19646.5	16223.3	23192.9		33032.4	24556	16507.8	22330.3	23035.2	22394			22327.1	21142.8	19309.7	17494.7	19754.4	5123.72	26574.1	20286.6	25387.3	19380.8	3464.63		18573.7
sp|P30427|PLEC_RAT	YSELTTLTSQYIK	773.904	2	35.3296	1054.58	1	y	9	37203.3	38125.7	33616.7	37629.9	35879.8	40291	39081.1	32605.8	27675.7	40083.2	32343.2	32774.9	31113.3	28626.4	38521	36228.3	35253	36699.1	35043.5	29568.9	44959.2	30424.8	37525.7	46049.4	52047.7	28147.6	34944.7	31080.1	32609.6	35217.9	33781.6	34248.3	38323.3	51085.4	28510.2	43334.9	38126.6	42456.4	46203.3	55391.3	29685.2
sp|P30427|PLEC_RAT	YSELTTLTSQYIK	773.904	2	35.3296	953.53	1	y	8	37341.1	26156.6	35355	33585.1	35028.4	37762	32448.6	31936.4	24894.5	17302.6	25420.6	24918.3	31761.2	26472.6	28210.5	35888.9	24263.4	29883.4	28971.5	27125.6	38805.5	30189.2	25403.4	42511.8	47704.5	29884.6	25792.4	27439.3	22419.5	30496	25151.3	31376.7	29152.4	44412.7	28077.5	37627.8	35252.3	40071.2	34412.8	47332.8	24327.9
sp|P30427|PLEC_RAT	YSELTTLTSQYIK	773.904	2	35.3296	852.483	1	y	7	41690.5	45765	38320	41864.9	47933.4	46682	49172.7	35572	38123.9	33640.4	35437.5	29569.8	34747.8	32414.5	38437.5	37094.9	37207	39347	39360.1	35944.2	47606.5	39179	37465.5	49888.2	40853.7	29567.2	40885.5	35475.9	35397.2	51866.9	33734.4	36763	35726.5	42127.6	30833.9	34986	40349.2	35150.2	45149.1	45592.5	29306.8
sp|P30427|PLEC_RAT	YSELTTLTSQYIK	773.904	2	35.3296	1296.7	1	y	11	6919.8	7373.25	13126.8	5977.83	8468.09	6314.93	8591.53	6256.41	7831.92	5892.44	5072.31	4090.73	7909.22	6143.53	6013.15	6333.68	7418.7	6582.36	6433.23	4552.35	4782.42	7344.74	5301.75	13611.3	11547.7	3856.68	4239.11	3982.12	4164.75	8182.03	3185.2	7930.57	9560.87	11070.6	5124.83	12503.2	7952.64	7124.75	5953.55	11609	6592.06
sp|P30427|PLEC_RAT	YSELTTLTSQYIK	773.904	2	35.3296	1167.66	1	y	10	10855.2	15037.9	13995	11648.1	18775.1	14495.8	15158.2	8612.48	8884.65	11566.3	8632.2	8221.32	10205.7	9970.71	14229.4	12071.3	8170.99	14027.1	11134.2	7856	13164.6	9851.16	11363.1	21771	11792.9	10961.4	11592.7	10662.9	12397	8283.67	11940.6	13062.2	9827.02	17920.7	11079.1	14738.9	12294.9	16423.7	14010.3	12942.8	13056.4
sp|P30427|PLEC_RAT	AQVEQELTTLR	644.349	2	23.6936	1088.59	1	y	9	39155.4	33315.6	41644.3	32008.4	47623.1	37742.6	41423.1	28725.6	24866	36922.7	32010.1	30878.2	38372.3	28727	36198.7	41647.6	29289.6	44699.2	32778.7	35447.2	36366	33651.4	29933.4	49227.1	43412.3	35324.7	40350.1	35974.4	32322.8	35309.3	32479.5	36638.4	36902.6	56152.8	38543.5	46207.5	35614.2	48627.9	49194.8	54680.3	30768.6
sp|P30427|PLEC_RAT	AQVEQELTTLR	644.349	2	23.6936	989.526	1	y	8	32902.2	29543.8	40859.7	29239.8	38711.8	30757.4	35344	20240.3	23472.2	33351	33064.7	23098.3	27657.3	21775	29409.8	28584	30115.1	34123.6	25465	19324.8	34757.6	31206.9	38075.6	39819.6	51479.7	30544.7	33845.8	41670.5	29338.6	33471.3	26735.8	25032.1	30506.2	43534.2	44385.5	36341.2	45826.1	42484.3	52060.7	52593	27559.5
sp|P30427|PLEC_RAT	AQVEQELTTLR	644.349	2	23.6936	860.484	1	y	7	44316.8	37815	51539.8	44378.3	35045.3	39896	47412.3	33466.7	30118.7	30498.3	33304.6	28739.5	34941.3	25842.2	33912.7	40855.5	36118.1	36815.6	31542.5	30060.2	43238.2	30276.4	28887.3	45793.5	48579.7	49158.7	39939.5	32971	44205.7	49616.4	35982.5	29996.7	37289.9	33483.6	39723.8	42577.1	45287.1	40204.6	36910	42209.5	30593.2
sp|P30427|PLEC_RAT	AQVEQELTTLR	644.349	2	23.6936	732.425	1	y	6	17100.6	21055.7	16141.3	19512.9	25125.2	24854.2	27439.2	20188.7	16836.8	18973.8	18871.8	16280.1	23076.3	18511.8	27084.3	29729.9	16269.1	26998.9	28585.7	23277	21335.6	29743.3	20420.7	22637.9	33227	27034.7	33528	23964.1	26305.2	23513.1	14835.4	21011.3	26353.4	22692.1	23898.2	26543.7	27856.9	29151.9	24164.1	23331.4	21145.8
sp|P30427|PLEC_RAT	AQVEQELTTLR	644.349	2	23.6936	685.315	1	b	6	5313.21	4082.14		1681.4	5507.09	4541.75	3240.69	2203.42	4686.78	3541.24	3494.88	3545.58	5591.95	3349.07	5898.06		4437.32		2629.98	3428.54		3145.83	6687.12	6670.45	6171.03	2041.62	1898.4	6915.21	5182.2		2394.62	3109.86	5146.69	7562.27	2214.61	2690.51	7060.32	4925.18	4205.8	3055.39	3658.01
sp|P30427|PLEC_RAT	ESADPLSSWLQDAK	773.873	2	40.5101	1144.6	1	y	10	37076.4	37584.7	41620.4	37623.6	43481.2	34713.5	33908.3	41504.4	27453.1	38136.8	33554.8	28503.7	34184.6	38110.9	33756.9	37771.8	31418.4	51835.6	38249.1	33752.4	47118.1	33940.7	33753.9	49958.3	47828.8	33984.8	41468.1	41895.6	30457.1	35905.7	31761.8	984.029	37904.2	70110.3	38655.7	47235.6	35928	49207.7	55863.8	77639.3	36436.1
sp|P30427|PLEC_RAT	ESADPLSSWLQDAK	773.873	2	40.5101	934.463	1	y	8	32038	30048.8	30873	33616.3	40735.8	27138.7	25986.9	26241.6	18554.3	30926.8	29641.7	25846.3	21483.4	25007.1	32408.8	29933.4	23995.7	33412.9	28376.7	30840.8	39222.2	25904.5	33053.1	41820.8	33807	22865.6	30648.1	32939.9	24088.4	23970.1	18048.7	2937.14	25926.8	42231.5	34597.9	41292.3	32589.5	37022.7	52648.6	44167.8	23603.3
sp|P30427|PLEC_RAT	ESADPLSSWLQDAK	773.873	2	40.5101	847.431	1	y	7	26142.6	27219.9	23738.2	27464.1	34640.7	25352.1	28737	28974.1	13136.1	24094.7	25537.3	36293.1	29301.2	37649.9	27130.8	32000.2	25217.6	37886.9	36856.4	24882.4	39767.6	56850.3	37825.8	39530.9	29243.5	27939.3	25166.1	84600.8	32949.6	41146.8	32095.5	7027.84	29142	40078.6	26779.4	57385.7	35374.1	38357.3	88497.5	44990.7	33482.3
sp|P30427|PLEC_RAT	ESADPLSSWLQDAK	773.873	2	40.5101	1047.55	1	y	9	7185.65	7227.8	5852.89	8958.42	10390.9	11781.8	3592.89	3582.92	2657.54	6301.73	5596.73	5404.87	10579.5	6034.78	7107.77	9554.14	10908.4	5113.35	8060.33	6891.06	5430.05	6992.29	7168.45	10911.8	5743.58	8541.07	11316.9	9995.4	4995.24	9403.76	6742.56		8101.78	9282.93	5363.92	7993.14	3501.66	12638.7	6536	15288.5	8853.03
sp|P30427|PLEC_RAT	ESADPLSSWLQDAK	773.873	2	40.5101	1259.63	1	y	11	6741.78	6094.32	6130.29	10493.3	7361.29	5110.44	5548.39	6223.94	5382.46	7349.42	9224.8	5049.9	3311.58	5348.01	9161.46	8397.61	8283.24	10033.6	11315.5	4177.15	13508.8	6801.22	10772.7	11543.3	13190.5	5886.09	13314.8		6521.58	5925.9	3958.58	1135.12	9717.61	9785.27	8898.44	9411.23	6565.4	7743.32	10991	11815.5	9816.7
sp|P30427|PLEC_RAT	DGHNLISLLEVLSGDSLPR	679.032	3	52.9693	731.368	1	y	7	16620.3	4168.07	17958.1	11902.9	16330.2	14573.6	10643	10466.1	11659.5	11046.1	173.128	10955.3	10610.4	12179.9	11297.6	12739.4	14700.3	15140.9	13614	10948.9	1678.53	11279.9	8894.89	14973.8	10612.3	638.961	11812.2	15499	7582.93	667.107	8357.25	21387.2	13513.4	14602.3	13179.8	15431.5	16612.1	16027.6	12802.3	10778.4	761.18
sp|P30427|PLEC_RAT	DGHNLISLLEVLSGDSLPR	679.032	3	52.9693	1092.57	1	b	10	12499.3		11697.4	9832.11	11182.5	10755.6	8825.87	8595.48	8059.86	9032.56	1402.29	9829.62	4590.06	9818.76	8698.68	12752.7	8623.63	9487.93	10247.4	7234.07	2788.78	11149.2	10960.9	11228.3	6299.65	1768.34	9413.65	12278.8	7224.06		7309.04	10935.3	11472.6	9811.94	13494.2	9557.47	9699.17	10279.1	19229.8	9402.42	1542.57
sp|P30427|PLEC_RAT	DGHNLISLLEVLSGDSLPR	679.032	3	52.9693	844.452	1	y	8	16494.4	977.465	10900.4	20664	18895.8	15062.1	16043	13731.7	11586.2	11980.9		9408.18	13917.6	13285.5	10499.3	14243.1	12304.6	12792.8	12534.3	12667.7		14998.8	12643.1	13612.5	17801.3	613.427	13063.6	14606.5	10706.7	1246.32	10549.6	16397.5	13113.9	12670.6	13638.4	18921.3	15517.4	18590.2	14599.5	12289.3	1578.82
sp|P30427|PLEC_RAT	DGHNLISLLEVLSGDSLPR	679.032	3	52.9693	850.442	1	b	8	16160.1	408.255	11829.4	10130	14821.1	10263.2	9061.47	12260.1	13659.2	9905.38	2734.29	6124.52	9326.21	13900.3	14329.7	10137.5	10903.8	12165	8746.44	7850.34	3698.07	14418	9909.04	12242.5	14635.7	2129.83	9341.04	8989.1	8138.03	2467.09	10361.1	12153.2	8194.63	15623.9	9677.05	13192.5	8799.6	11133.2	14476	11732.1
sp|P30427|PLEC_RAT	DGHNLISLLEVLSGDSLPR	679.032	3	52.9693	1191.64	1	b	11	6352.73		2969.11	4105.7	4689.06	4037.75	3752.99	4183.58	2873.56	2602.97	2530.98	1997.16	3503.12	3725.25	4703.95	4744.14	3070.62	3777.78	2803.54	3716.42	1919.05	2979.67	2628.95	4337.56	3458.61	1389.15	4027.8	3917.64	2625.78	2596.77	1880.42	4210.13	4623.48	4846.2	2783.22	3642.96	4661.17	2165.71	3991.67	2101.17	727.85
sp|P30427|PLEC_RAT	LQNVQIALDYLR	723.409	2	40.8968	750.414	1	y	6	44829.4	51195.8	43836	44032.7	56237.2	32998.6	46826.2	37789.4	39500.2	36161.5	37650.3	28565.6	36903.5	33721.3	31382.5	43792.6	30931	41726.1	51726.2	31734.3	51571.1	42327.8	31747	62911.5	64300.3	35243	34800.7	49947.5	48494.4	47217.7	41012.6	44945.2	38659.5	47701.5	45619.1	54946.5	45818.5	47606.3	59706.9	72677.3	30927.7
sp|P30427|PLEC_RAT	LQNVQIALDYLR	723.409	2	40.8968	863.499	1	y	7	25557.1	31428.5	28533.9	41316.8	45660.3	35878.2	35881.4	29389.7	25381.7	24746.9	23209.4	23256.4	28532.1	24399.7	33655.3	25040.6	20938.9	43053.4	20481.6	31235.6	34508.3	36556.7	21344.1	35784.4	56272.4	25132.1	27296.3	40751.8	28225.6	33923.3	20883	30515.1	31167	47920.1	40118.9	32107.6	32621	28371.6	45355	40724.7	24861
sp|P30427|PLEC_RAT	LQNVQIALDYLR	723.409	2	40.8968	1204.67	1	y	10	51585.4	49166.1	50686	43945.3	54777.6	49149.5	45086.1	43511.7	38838.3	48925.7	37789.6	38477.5	45004.1	46603.8	42528.2	56150.7	43298.9	50675.5	51838.4	40311.6	53028.3	44449.5	43019	67306.4	69761.4	38457.6	47113.1	56211.2	40304.5	58975	35417.8	56621.3	50812	61266	50337.7	64293.2	60323.7	60656.4	72573.2	72647.2	41212.4
sp|P30427|PLEC_RAT	LQNVQIALDYLR	723.409	2	40.8968	1090.63	1	y	9	12217	15697.5	15564.8	10687.7	16473.2	14477.3	18718.2	14908.9	11831.9	18772.5	15673	13099	15778.4	15192.4	7919.29	10015.7	15435.2	10337.6	13683.3	9700.08	17574.2	14598.1	12147.2	18967	15770.5	10845.1	11049.1	13100.4	16298.5	12591	14992.4	12975.5	14955.4	22348.2	9278.58	15843.1	16634.5	17925.6	23410	23890	10153.2
sp|P30427|PLEC_RAT	LQNVQIALDYLR	723.409	2	40.8968	991.557	1	y	8	139962	166255	160133	182174	171215	156288	156309	214148	194286	186102	181934	137719	199679	172401	136782	227216	184601	172704	164590	143217	196298	163370	172472	161118	183046	179212	184736	133437	187172	187350	145898	165415	175762	168462	130437	150522	152190	187472	209987	200905	133375
sp|P30427|PLEC_RAT	LSYTQLLK	483.287	2	30.0347	765.451	1	y	6	34428.9	30485.7	35556.6	31926	47477.3	48189.5	37603.4	25597.1	21167.7	26319.4	22491.7	21620.2	32803.2	30343.3	19967.6	28109.7	3986.07	39184.8	31908.2	36727.4	32490.4	31735.4	31111.5	38929.6	33711.9	26420.5	35083.1	43395.4	22704	36918.4	27429.2	41232.4	42648	49574.7	44728.6	43590.1	31490.6	44777.4	47146.3	46607.6	37321.3
sp|P30427|PLEC_RAT	LSYTQLLK	483.287	2	30.0347	852.483	1	y	7	31645.6	27633.6	27761.9	31947.2	43169.3	37233.2	30232.1	33413.3	21284	26432.9	26037.2	19317.3	28965.7	24929.3	26037.7	30775.3		39144.5	30917.9	36585.5	35815.4	31493.9	32933.6	49226.4	35460	29582.2	29855.3	43126.1	28288.2	29454.2	20976.7	34999.2	39828.6	40364.3	37793.5	37794.4	31035.4	44776.8	43184.3	43583.4	37848.6
sp|P30427|PLEC_RAT	LSYTQLLK	483.287	2	30.0347	602.387	1	y	5	8186.37	8606.14	8269.99	13363.4	13463.9	13317.2	12599.6	4186.71	6861.88	5355.99	6196.09	7295.04	7828.28	9896.35	6828.26	8682.29	2804.37	12556.1	9581.54	6340.66	13130.8	8826.52	8505.48	12801.2	10092.9	8131.71	9218.94	15101.9	8160.14	9102.35	6951.86	11470.9	11815.7	14590.1	13202.4	10592.4	8696.36	14190.5	14244.9	15809.6	10351.6
sp|P30427|PLEC_RAT	LSYTQLLK	483.287	2	30.0347	706.377	1	b	6						8735.04		14268.1	14668.3					4898.4			6376.83									18407.5	8992.37	19804.3				11769	18687			24891.5		4979.6
sp|P30427|PLEC_RAT	LSYTQLLK	483.287	2	30.0347	593.293	1	b	5					5131.75			8874.66									1805.41				4301.61					7649.79		4265.78		14209.6	14738.1	8822.79			7607.98	24443.8					10431.2
sp|P30427|PLEC_RAT	AVTGYRDPYTEQPISLFQAMK	805.739	3	41.007	1034.57	1	y	9	36871.2	46656.9	43172.5	34632.5	40358.2	41289.3	37860.8	32260.2	24444.7	40378.3	32290.3	30102.7	43052.1	30183.2	34285.8	41717.9	32423.9	34944.3	43108.1	37117.1	46124.5	30173.1	37105.6	54390	50447.1	30174.9	46090.3	36234	31898.7	33784	28770.9	36272	35429.8	43485.1	5011.8	45731.8	33244.4	37713.3	43462.5	54046.6	30962
sp|P30427|PLEC_RAT	AVTGYRDPYTEQPISLFQAMK	805.739	3	41.007	824.433	1	y	7	15350.1	14492.7	21075.5	23181.1	24383.7	18609.3	18776.9	10573.2	16832.2	15339.4	18431.6	16011	17668.7	19922.1	15281	26733.8	15250.6	16784	16952.5	21160.7	24514.1	17398.9	19368	29745.4	24780.2	13025.3	17184	24520.7	17005.6	14667.5	11186.8	20477.5	17260.7	22380.5	396	21575.3	20008.8	20543.8	26906.6	24455	20015.2
sp|P30427|PLEC_RAT	AVTGYRDPYTEQPISLFQAMK	805.739	3	41.007	1253.58	1	b	11	7179.24	8073.9	5236.32	7481.45	11149	13492.2	11514.6	5550.06	5996.07	6766.19	4797.48	3318.47	9176.32	8304.89	5167.63	3283.34	6617.93	10444.1	5834.26	7468.92	11097.3	9697	8245.65	13415.6	12453.9	4344.46	10261.1	10979.6	9679.43	7705.6	6182.06	10451.4	15933.8	7834.59	1646.61	14020.2	9108.98	7988.69	13033.9	10884.6	5145.23
sp|P30427|PLEC_RAT	AVTGYRDPYTEQPISLFQAMK	805.739	3	41.007	1381.64	1	b	12	21751.7	17140.4	20754.4	15773.1	25183	16825	19320.1	9459.32	9574.94	14921.3	12936.4	11607.2	16076.8	15701.3		12002.3	8160.47	24428.5	13217.7	16644.5	22408.1	22398.2	13845.3	22886.3	19016.7	12147.2	13546.4	23983.4	11327.7	12671.6	13464.3	13624.1	17963.1	23304	3465.82	15633.8		19402.6	22939.5	19163.6	17746.9
sp|P30427|PLEC_RAT	AVTGYRDPYTEQPISLFQAMK	805.739	3	41.007	1023.49	1	b	9	19869.8	23363.6	26012.2	20513.7	21541.2	31816	19425.8	23515.5	16856.9	16990.5	17157.4	23576.7	16817.4	19869.6	19688	27503.1	17170.2	23365.8	18007.1	26041.2	25928.2	24504.9	24449.5	32548.4	31816.7	21514.1	20609.2	30651.8	26627.6	27699.3	19375.3	26782.4	22210.4	23447.7		32050.6	24663.4	21254.5	35892.5	30758.1	21202.4
sp|P30427|PLEC_RAT	AVTGYKDPYTGEQISLFQAMK	783.059	3	37.7308	824.433	1	y	7	31928.6	41728.6	50563.7	29209.5	48585.2	35312	33158.9	182810	9094.23	28319.9	22224.1	25314.6	22727.8	16985.1	26466.3	32252.7	35588.8	91357.2	124862	70661.7	36676.3	32295.5	28657.3	36144.2	215597	30544.1	32182	38611	29424.2	29570.9	24471	24901.9	31216.2	33101	39220.5	32582.7	30928.7	35946.3	46756.2	39408.2	66467.9
sp|P30427|PLEC_RAT	AVTGYKDPYTGEQISLFQAMK	783.059	3	37.7308	937.518	1	y	8	16462.3	16925.2	19076.6	16603.2	30206.4	20593.4	11880.3	511875	11184.8	14959.8	12701.2	10961.8	16870.2	14049.6	11576.1	17610.4	11889.9	263335	412177	205827	17571.4	17790.7	21684.2	29265.6	551720	19929.8	11614.9	16135.1	10010.2	20964.8	14569.9	15153.4	18252.7	18182	11938	16618.5	16942.7	19784.7	18887.3	22800.3	207408
sp|P30427|PLEC_RAT	AVTGYKDPYTGEQISLFQAMK	783.059	3	37.7308	995.483	1	b	9	14559.2	8387.76	11647.2	12407.5	15662.3	11392.9	11780.2	369391		6172.47	8018.49	5784.71	11254.4	4737.05	3554.02	7126.19	8433.63	181492	228661	130269	8669.64	11430	14253.8	23842.3	402536	3757.59	15723.8	42275.2	17108.7	11532.5	6320.02	6064.07	10719.6	4888.67	11951.9	26289	7250.59	6288.19	20799.5	11846.3	129954
sp|P30427|PLEC_RAT	AVTGYKDPYTGEQISLFQAMK	783.059	3	37.7308	1089.03	2	y	19	3799.32	3718.78	3633.01	3123.17	6676.98	6185.53	4385.1		898.169	2745.09	3667.16	3271.35	3542.04	3945.88	4863.22	3714.58	2621.79				4484.75	3668.28	3831.19	6550.27		3564.71	3171.37		4618.9	4662.98	2461.45	4191.64	6088.64	4395.08	3763.13	4670.06	3269.45	4966.97	3519.28	5077.56
sp|P30427|PLEC_RAT	AVTGYKDPYTGEQISLFQAMK	783.059	3	37.7308	1410.65	1	b	13	5609.9	3329.37	9554.05	5566.58	8358.17	7832.16	3922.12		1314.16	4223.03	3545.29	3246.68	3792.09	3645.18	4515.07	4716.1	2979.11				5301.1	4325.25	3637.04	6935.74		3239.17	4185.48	5820.02		4545.58	3447.72	4873.87	6553.72	5226.92	4865.61	9823.66	7105.36	3857.34	8153.37	5938.65
sp|P30427|PLEC_RAT	VPLDVAYARGYLDK	790.428	2	51.6508	1205.63	1	b	11		1040.83	11919.6	10555.1	12257.8	14258.4		16895	10010.3	11492.6	9456.51	10673.9	8344.52	12171.5	12162.6	2827.45	8512.63	5795.95	13286.8	9547.72	11535.3	13079.5	11961.3		14039.6	12035.4	15744.4	15562.1	8722.18	17111.2	793.27	330.13	10134.7	14041.4	14088.4	13902.5	1639.9	7659.2	12245.8	17165.7	9435.4
sp|P30427|PLEC_RAT	VPLDVAYARGYLDK	790.428	2	51.6508	1056.55	1	y	9	885.586	1041.89	20044		5214.98		34002.7	23751.8	34783	14810	15288.7				15384.9			10356	17022.6	16890		8097.08	8295.49	2486.04	14512.7	11510.9	14543			19092		2370.7			16153.7			11536.9		19562.5	6443.24
sp|P30427|PLEC_RAT	VPLDVAYARGYLDK	790.428	2	51.6508	1042.57	1	b	10		2440.71	21726.6	19985.6	17120.2	17691.3		22513.1	17534	27250.8	11946.5	14058.5	17053.9	11838.3	26887.9	16440.5	11894.7	17634.7	18663.2	18863.3	17944.2	12682.2	18074.9	12418.8	14868.4	24370.4	14280.9	21021.1	15864	18658.5		313.771	20456.9	18393.2	19344.5	26539.3	11446.6	17383.4	18585.8	17727.1	16518.7
sp|P30427|PLEC_RAT	VPLDVAYARGYLDK	790.428	2	51.6508	829.445	1	b	8	4316.97	2821.81	18521.8	11838.8	10911.3	11318.3		12448.3	9096.99	15536.7	9680.29	12288.5	8589.16	8234.91	13760.6		6744.45	8702.56	9621.42	8956.32	5318.18	13130.7	14792.2		10738.8	12041.9	11126.6	13497.3	11033.6	7192.63	376.056	1556.79	9879.5	8883.56	12031.4	11292.3		17067.2	10055.6	15706.1	6662.61
sp|P30427|PLEC_RAT	VPLDVAYARGYLDK	790.428	2	51.6508	1433.74	1	b	13	1185.93	794.661	6848.04	1380.71		1898.93	2349.11	4124.43	2064.92	5579.37	3856.02				5428.86	1202.12		5587.9	3585.59	4206.12				347.821	5390.05	5164.31	5044.53	1084.99	523.198	6021.38		476.757	957.814		4950.2		1452.17	2961.82		6207.13	869.445
sp|P16086|SPTN1_RAT	KVEDLFLTFAK	655.871	2	38.9894	1083.57	1	y	9	232162	225216	232316	222561	248799	204020	202137	216907	191008	242677	224356	193843	225401	221390	212752	257756	241860	262277	263659	209240	256971	240364	231565	332340	280920	231193	259965	261258	229810	243046	184769	177733	201741	218272	212490	292305	237702	203870	228491	210580	217953
sp|P16086|SPTN1_RAT	KVEDLFLTFAK	655.871	2	38.9894	1182.64	1	y	10	143811	148937	152465	134305	163375	146114	139427	135677	119531	150194	138679	127897	140000	136194	134431	159473	153260	177031	160423	118381	175017	152495	159250	217193	170404	124503	169906	158332	147338	153322	121954	121649	137715	139661	135197	179480	148277	124706	139191	134644	146755
sp|P16086|SPTN1_RAT	KVEDLFLTFAK	655.871	2	38.9894	954.529	1	y	8	52907.8	54138.4	62274.5	52982	71142.4	61135.4	53809.4	54654.6	48244.6	60945.8	58710.6	55056.8	57117.4	59805.4	52385.3	67457.9	56309.8	65106.2	64204.8	57733	70295.3	62661.5	64897.8	78776.7	75554.2	58964.2	63846.8	65020.6	61349.8	66311.6	50682.5	58337.9	53257.6	62414.4	50906.2	69347.4	63053.7	50954.6	66050.1	50096.3	52380.6
sp|P16086|SPTN1_RAT	KVEDLFLTFAK	655.871	2	38.9894	726.419	1	y	6	54184.8	53902.2	51510.4	54968.3	56723.2	60922.7	49679.8	60327.1	43231.4	50674.3	52637.8	38517.6	46773.6	40592.5	48164.2	61895.5	65469.7	69663.3	64445.1	40193	58200.4	59733	50742.4	68625.9	71285.9	48909.4	51121.9	57112.6	53307.2	54978.4	49482.9	40273.8	47168.4	51716.9	50399	67552.9	55568.9	41829.3	46043.6	51406.2	52160.5
sp|P16086|SPTN1_RAT	KVEDLFLTFAK	655.871	2	38.9894	839.503	1	y	7	57620.3	59189.6	61842.2	50053	75472.8	58105.2	55311.9	54961.7	49253.8	60319.5	60071.1	57677.3	58644.8	52437.5	52537.3	67484.6	63358.9	63182.8	67112.4	49076.1	64791.8	61219.7	63047.1	77689.9	70735.5	58899.6	59986	67151.6	53066.3	58152.8	53037.4	45145	42751	50451.1	61202.2	74076.1	58171	45901.1	60250.3	56946.8	57375.5
sp|P16086|SPTN1_RAT	AQLADSFHLQQFFR	569.958	3	41.1311	754.886	2	y	12	103580	72692.9	121164	85315.6	110034	159967	74038.1	135844	99770.6	97941.8	97212.9	74641.9	76895.9	89698.1	100446	135779	82051.8	147654	96190.7	132890	95680	124583	149000	185860	148418	164334	126416	150012	81538	134720	83192.1	116224	127653	84150.3	162833	214239	152586	99173.8	85909.9	103131	134382
sp|P16086|SPTN1_RAT	AQLADSFHLQQFFR	569.958	3	41.1311	698.344	2	y	11	47586.5	44290.4	55799.5	50272.3	52199.2	69916.9	40457.5	62885.2	42308.2	41636.7	50911.1	36592.5	47973.1	37807.6	54572.9	63020.6	36542.7	77346.3	40847.7	64584.4	55470	51499.8	67912.3	75255.3	68261	80808.8	65075.4	73186.7	38982.5	73552.5	47201.4	60550.1	54302.4	42799.3	67563.5	109595	72741.2	38643.9	40535.5	49528.6	60903.5
sp|P16086|SPTN1_RAT	AQLADSFHLQQFFR	569.958	3	41.1311	662.825	2	y	10	14015.4	12719.8	14533.2	13090.2	11491.3	23159.3	11429.7	16655.5	15957.7	10858.5	13378.6	14272.7	15417.6	15292.2	15762	21310.5	15521.9	17381.4	17204.6	18108.5	11655.7	15901.2	22952.4	20672.2	23837.1	20126.9	15807.6	22233.4	10973.3	23465.1	16208.9	18230.4	14443.8	13107.9	26232.7	30209.1	18075.4	12098.4	13802.5	16795.9	18524.4
sp|P16086|SPTN1_RAT	AQLADSFHLQQFFR	569.958	3	41.1311	838.457	1	y	6	17091.2	12882.2	16650.6	16043.9	13894	16972.2	15566.8	15090.1	11089.5	16690.9	18041.8	14772.6	14744.9	11611.8	18065.9	17489.5	15139.1	19709.3	14968.4	19434.7	12580.5	18456.7	21096.8	18024.7	20969.5	23563.9	19160	24629.3	11928.1	19403.8	15459.9	18043.5	14088.6	15570.3	24047.2	31231.9	27860	10984.2	13959.3	17657.6	19375.5
sp|P16086|SPTN1_RAT	AQLADSFHLQQFFR	569.958	3	41.1311	975.516	1	y	7	10322.5	10364.6	12358.1	10098	9380.05	20318	4494.59	13987	8030.68	10557.7	12799.5	8663.12	8658.93	9549.77	13136.4	15693.8	9983.42	21776.1	10295.4	9225.23	10447.2	11982.3	12207.6	16444.5	15043.1	14247.6	13090	16539.1	7048.73	15738.2	9969.56	8383.64	9807.5	12048.5	18413.1	26184	17023	9507.27	10649.8	13848.6	11809
sp|P16086|SPTN1_RAT	LQQSHPLSANQIQVK	564.313	3	18.9497	1097.63	1	y	10	410.613				195.887	205.3	205.156	204.941	394.766	205.308			408.951	416.71	424.631			658.144				204.416	393.826	288.52	224.374	1075.07		306.429	205.158	205.377		205.318		204.909	205.308	1335.85		205.264	542.048	439.049
sp|P16086|SPTN1_RAT	LQQSHPLSANQIQVK	564.313	3	18.9497	887.495	1	y	8	262.544	760.228	4631.27	2750.75	437.165	1636.09	466.734		1979.84	513.529	2223.51	3207.16	1450.61	2446.59	476.817	4486.23	1703.16	9396.34	1828.83	6047.01	4583.86	582.74	306.001	4450.14	3180.44	1391.2	907.684	5912.82		4490.49	2776.96	346.161	4062.02	2241.24		590.301	4648.91			1223.76	3910.19
sp|P16086|SPTN1_RAT	LQQSHPLSANQIQVK	564.313	3	18.9497	725.394	2	y	13		8582	2617.04	8110.53		484.466		3611.27	7209.61	4682.38	690.047	6032.24		1710.17		13710.5	9209.6	5446.85	9929.68	2388.21	9145.95	1089.53		6037.71			15678.3	3545.67	6727.6	3846.58	8742.21				3129.82		6732.25	3792.25	4416.79	7321.46
sp|P16086|SPTN1_RAT	LQQSHPLSANQIQVK	564.313	3	18.9497	594.299	1	b	5	7001.95	2758.69	5480.39			475.259		3815.69	2833.27	5107.98		953.532		2773.4		35729	3217.78	3870.28	4888.97		1239.25	2404.35	952.906	2871.39	1628.61		2017.05	1251.92	2617.77		1074.34	148.124		3113.25	1435.8		6061.55	7048.86	7917.67		3047
sp|P16086|SPTN1_RAT	LQQSHPLSANQIQVK	564.313	3	18.9497	729.425	1	y	6	1402.94	408.564		1092.47	3187.54	8307.1	616.972	1699.62	6722.84	1489.81	2183.31	557.648	572.872	865.263	600.992		298.466	2177.58		1167.45	3696.01	2612.69	126.913	3331.97		175.275	617.936	2476.4	1410.49		3266.42	2311.31	1677.46	2582.76	1759.9	313.204	1418.65	3048.16		1126.63	3619.76
sp|P16086|SPTN1_RAT	GNAMVEEGHFAAEDVK	568.595	3	21.6022	665.817	2	y	12	1196.62	41806	62067	50862.4	103874	90504.9	63001.6	42164.4	28357.4	30045.9	49955	35223.8	44755	36268	59500.9	60428	45694.8	87783.5	1924.8	75127.2	56170.1	46279.5	61576	82411.8	72181.6	44041.5	87032	110176	45843	67142.8	50311.6	59131.3	97566.1	37140.5	86399.6	85097.2	59784.4	41976	45840.1	55379.6	87978.1
sp|P16086|SPTN1_RAT	GNAMVEEGHFAAEDVK	568.595	3	21.6022	973.474	1	y	9	19010.2	5715.25	6257.53	6298.64	9166.64	5734.22	10572.6	2677.87	4490.19	4764.77	4543.95	2247.19	4679	4730.21	5028.02	5148.15	5129.27	8370.63	2751.16	4755.44	5049.56	6060.25	4870.85	6939.84	6785.66	4749.29	5553.76	8216.77	5017.08	5457.74	3483.83	4893.09	7756.5	5076.09	4859.09	8825.37	5468.22	4548.14	5496.04	3831.97	5875.07
sp|P16086|SPTN1_RAT	GNAMVEEGHFAAEDVK	568.595	3	21.6022	779.336	2	b	15	2426.38	5046.98	4488.64	2421.11	8564.88		5171.03		2791.48	1877.08	3871.06	2786.33			4374.39	3003.23		6727.26	6935.64		5747.2	2327.22		5356.06		2868.91			4732.17	3797.88		3711.82		3664.83	5776.87	3974.13		5571.5	5500.98		6893.91
sp|P16086|SPTN1_RAT	GNAMVEEGHFAAEDVK	568.595	3	21.6022	1102.52	1	y	10	789.051	2766.12	5361.2	4353.99	6496.76	5808.59	5319.48	3528.39	3075.39	2509.77	3366.36	2419.34	3676.61	2901.45		3923.32			1960.01		3770.67	3597.41	3455.09	6004.79	5441.91	3969.2	6435.99	7000.32	6482.4	4784.25	3865.44	5204.34	5293.68		5776.5	4103.24		4301.66	4040.49	3510.64	5690.64
sp|P16086|SPTN1_RAT	GNAMVEEGHFAAEDVK	568.595	3	21.6022	731.338	2	y	13	2652.18	35120.6	33599.5	34381.1	45906	48859.2	45158.1	32151.5	21489.1	27138.9	29846.7	27885.1	29884.1	24748.2	38931.3	34467.5	31079.4	51945.1	6623.24	38427.1	28412.8	29229.6	33664.4	51231.4	43078.4	32256.1	47217.2	58458.1	33362.3	39289	29345.6	33398.9	49372.6	19309.4	50252.5	44687.5	33441.6	28918.1	30805.6	31624.9	47447.6
sp|P16086|SPTN1_RAT	LGESQTLQQFSR	697.357	2	21.2547	879.468	1	y	7	172601	174808	190173	185897	209025	177992	175933	179521	168173	194082	175934	161923	172958	165596	193612	231538	200909	245042	210219	186328	240179	185887	182522	304072	290398	170516	213374	186894	184351	222188	177743	128725	185375	150330	172435	217334	179974	162689	148169	186908	195327
sp|P16086|SPTN1_RAT	LGESQTLQQFSR	697.357	2	21.2547	778.421	1	y	6	106392	103925	105621	112484	123481	96913.6	102178	101290	80262.2	112458	105375	93309.8	94200.9	89673	105182	128500	109011	129128	128601	113345	124128	95364.6	96380	157077	158267	108000	126004	103379	103317	115603	96503.3	72950	103389	84031.1	99056.3	127417	105690	90354.2	89119	118844	100777
sp|P16086|SPTN1_RAT	LGESQTLQQFSR	697.357	2	21.2547	1094.56	1	y	9	79106.6	93776.3	85631	87954.6	96419.8	77911	79914	81066.6	79444.9	86632.5	85799.6	79058.1	75669.6	80034.3	98318.9	99175.3	92855.5	118759	99557.2	78701.3	96115.7	86846.3	83412.4	128789	134465	84443.4	99870.8	90136.4	84588.1	104342	84570.8	54939.1	86148.6	73088	82478.3	103586	80829.1	80197.1	71588.6	79278.2	84020.6
sp|P16086|SPTN1_RAT	LGESQTLQQFSR	697.357	2	21.2547	1007.53	1	y	8	50510.7	60511.3	60480.5	60894.9	69290.1	56644.5	64960.2	62855.3	57718.8	62105.3	66601.8	55658.6	55656.4	53626.8	68431.2	76978.4	63764.2	81679.7	70257.5	66473.4	78173.4	65101.9	51444.9	104517	94307.4	65766.7	73515.4	69379.1	62999.3	68518.3	65241.9	50106	63605	49816.9	60751.5	71268.1	65936.1	63027.3	56474	62535.2	60918.1
sp|P16086|SPTN1_RAT	LGESQTLQQFSR	697.357	2	21.2547	1280.62	1	y	11	22900.9	22480.5	24097.5	26243.1	26230.2	20842.5	19400.4	18782.8	21624	25446.3	22189.7	20216	22857.9	17941.8	27977	29119.9	25053	31274	28332.9	22348.3	30468.1	23774.1	23526.7	38754.4	31346	20789.6	24389.2	23215	27185.9	26762.9	24339.4	15021.3	24116.1	19020.7	27790.5	29511	22339.7	23189.9	23184.2	23133.5	21254.5
sp|P16086|SPTN1_RAT	KIEDLGAAMEEALILDNK	658.347	3	45.211	798.436	1	b	8	123984	88853.2	104047	119576	160574	159981	97740.8	83490.8	93137.6	91988.3	115112	95293.8	90494.8	83665.8	126408	128985	101551	149396	96149.8	111595	100703	96931.4	97607.7	168412	133195	120196	125861	143062	74772.3	99750.6	91777.7	121543	145655	80749	103839	161424	114066	64074.3	95386.1	73779.6	109676
sp|P16086|SPTN1_RAT	KIEDLGAAMEEALILDNK	658.347	3	45.211	715.435	1	y	6	70787.3	55634.1	72058.6	77006.3	118181	115043	65959.5	59027.8	60063.5	52946.3	74368.2	65760.9	58634.2	51629.2	84438.5	88204.7	65975.5	99438.5	64450.6	66894.1	62254.9	64495.3	55551.4	103388	89786.4	73128.1	85325.4	80653.5	53186.2	63516.4	49315.4	75381.2	90536.4	45988.9	70692.1	93218.6	59958.7	43090.2	72665.7	39970.6	64335.2
sp|P16086|SPTN1_RAT	KIEDLGAAMEEALILDNK	658.347	3	45.211	786.472	1	y	7	71936.7	44909.9	64189.8	70246.5	92034.2	89764.9	52690.3	39009.4	44673.6	49101.2	63830.7	57370.4	53531.2	36929.5	67766.9	72054.5	54822.9	77429.6	54761.8	57921.8	56381.5	52471.3	52729.7	102336	77114.7	65065.6	74930.8	80131.3	52417.8	49972.5	43346.9	68481.2	88073.5	40663.4	64232.8	84373.2	56526.8	42070.9	61117.1	44463.3	72530.8
sp|P16086|SPTN1_RAT	KIEDLGAAMEEALILDNK	658.347	3	45.211	915.515	1	y	8	56354.1	40063.3	60469.4	55192.3	78645.1	73810.7	49156.6	52844.4	42523.4	45417.2	62511.6	49432.9	49472.2	45534.3	64609.8	68317.3	47844.9	71348.1	55663.7	56466.8	51814.8	52621.9	50548.4	79221.3	68661.7	55300.3	62441.1	68175.1	42065	55197.3	36617.2	60832	63254.8	33245.9	53076.6	72015.1	51804.8	44678.6	53906.4	43834.2	58453.2
sp|P16086|SPTN1_RAT	KIEDLGAAMEEALILDNK	658.347	3	45.211	1044.56	1	y	9	52130.7	44129.3	45616.6	43902.1	81805.6	72004.4	49840.5	39727.7	41222.1	41335.9	50811.7	40922.6	37295.7	32270.6	52484	59594	34858.4	64009.5	45926	47623.7	45874.6	40161.3	44602.3	71568.3	64732.1	53053.7	63276.4	69404.7	34983.5	46337.8	38208.5	50582.8	63936.9	31289.6	44423.9	65664.8	49250.3	31750.5	42577.2	37986.5	50212.8
sp|P16086|SPTN1_RAT	MNEVISLWK	560.297	2	35.8715	646.392	1	y	5	232547	208651	260831	215578	243623	234766	199182	186792	151430	174361	210105	159209	187995	178217	230193	241191	206532	246706	180811	189598	212021	215793	217010	278409	303267	276038	247269	236956	173313	218404	185898	160633	200485	175534	238446	281575	266304	178792	176419	195621	240986
sp|P16086|SPTN1_RAT	MNEVISLWK	560.297	2	35.8715	874.503	1	y	7	185388	167779	206615	185199	228226	209789	182534	165238	131128	156267	172901	143704	156085	141640	200239	204569	172719	205982	195960	163278	204083	171939	186572	252368	242096	229876	195449	218037	167979	181937	164770	148682	206619	147665	201537	241676	219568	160607	150362	177229	205792
sp|P16086|SPTN1_RAT	MNEVISLWK	560.297	2	35.8715	745.461	1	y	6	126573	98778.8	130209	127089	141036	137466	124394	103263	87446.2	100330	116026	95141.5	106599	93767.7	109396	140234	110977	140424	106927	104459	113340	100798	127349	159434	165847	141920	128469	132439	109669	120799	98097.8	98790	130622	98786.3	135301	149797	145087	94766	91737.1	119000	125734
sp|P16086|SPTN1_RAT	MNEVISLWK	560.297	2	35.8715	988.546	1	y	8	124756	107201	143631	131421	145499	148651	130903	118069	100015	114327	115136	112148	112380	107001	137404	149876	123586	149953	125851	119588	132629	123048	137129	164541	162594	153526	150107	135309	115158	135961	117113	103912	131341	105935	150746	173752	134386	106974	106494	121119	128289
sp|P16086|SPTN1_RAT	MNEVISLWK	560.297	2	35.8715	587.286	1	b	5	13499.4	14087.4	11677.1	16001	19170.8	18286.6	15494.5	14033.2	8821.29	13030.5	15669.4					13474.1	15859.7	20529.4		17227.6	13645	12600.7	15613.3	13966.9		18267.5	18638.3	14527.8	10799.1	13843.8	15239.9		13228.9		20765.2	16566.2	15739.7	10530.2		14373	13627.4
sp|P16086|SPTN1_RAT	LQVASDENYKDPTNLQGK	674.004	3	17.4263	757.42	1	y	7	31050.4	30690	33887.4	35647.4	47012.1	489.107	34903.9	36457	34135.7	45885.8	41034	29968.9	49519.1	37234.1	39294.4	37936	37208.7	51428.1	44638.8	44002.5	43349.1	34852.4	43917.8	57125.5	52224.3	40049.9	51774.9	48568	39266.1	47142.4	39108.9	32712.5	42266.9	34849.1	47801.1	53345	46476.5	35950.8	38493.6	36681.6	41982.4
sp|P16086|SPTN1_RAT	LQVASDENYKDPTNLQGK	674.004	3	17.4263	1001.5	2	b	18	6243.92		6477.27			207.064			5625.9								6011.14		7165.76																	8789.39		4849.5	5589.8
sp|P16086|SPTN1_RAT	LQVASDENYKDPTNLQGK	674.004	3	17.4263	872.447	1	y	8	16894.3	17229.7	18477.2	12584.8	20968	600.749	19894.7	20457.3	20236.7	17092	24063.7	14490.6	21606.8	17433.2	19040.7	16836.5	17159.2	26355.4	21834	19542.3	18329.2	14573.3	15597.2	29438.9	30821.3	24809.6	24470.1	23791.8	19175.2	19673.9	16170.6	11728.2	22035.7	13290.2	21803.3	25624.9	20038	18994.1	20488.2	15406.1	23322.5
sp|P16086|SPTN1_RAT	LQVASDENYKDPTNLQGK	674.004	3	17.4263	840.397	2	y	15	72226.7	54052.1	83449.9	77310.4	116241		79247.7	89377.9	73670.3	82670.7	116295	71233.8	85208.4	58672	111554	95647.3	86368.5	144610	102354	97013.5	80423.4	75183.3	75891.4	124469	121999	109886	125081	120039	81936.3	109313	74164.8	94633.4	122547	64153.5	131036	137459	119899	79300.5	76027.2	85578.4	93893.7
sp|P16086|SPTN1_RAT	LQVASDENYKDPTNLQGK	674.004	3	17.4263	1277.65	1	y	11						368.112	4321.92														3963.16
sp|P16086|SPTN1_RAT	EKLDILDQER	629.836	2	20.4556	660.331	1	y	5	98534	95663.7	91074.5	101317	102468	102728	106413	100804	89478.5	111004	107015	99672.8	103250	99130.5	104273	125377	105273	137495	100964	105146	103412	129576	134290	151266	159557	115746	120489	126479	113647	129969	106933	82203.9	101427	94093	97732.5	145729	135595	104792	93446.1	111138	99636.8
sp|P16086|SPTN1_RAT	EKLDILDQER	629.836	2	20.4556	888.442	1	y	7	106721	115237	126458	113955	138615	114816	122900	121426	109399	129634	115671	119152	115618	122201	118787	155904	118221	151073	127212	118629	126529	153212	148045	182939	186408	149410	139120	138460	126054	147300	111953	94763.6	127745	105216	103702	178099	158233	125284	110732	137470	106681
sp|P16086|SPTN1_RAT	EKLDILDQER	629.836	2	20.4556	1001.53	1	y	8	149210	154000	168670	155273	182735	178727	164327	168685	161313	172821	171976	166799	180893	171986	173997	190862	189367	221244	179941	161356	165193	212861	200952	257164	274816	179083	184569	196206	172050	213878	157022	139604	184736	135789	148771	228702	212864	172761	161604	177125	162050
sp|P16086|SPTN1_RAT	EKLDILDQER	629.836	2	20.4556	773.415	1	y	6	58904.1	59769.6	69655.1	65797.1	69539.9	58730.6	60127.9	61229.5	64615.2	68935.3	61719	55268.9	66515.8	62269	69795.5	78772.3	61629.1	66949.6	71359	58267.5	64513.6	83256.7	73247.5	95031.3	109306	73596.5	69999.7	73924.9	65287	78576.7	62212.5	49586.2	62755.4	54688.8	67241.3	96047.9	84107.8	60760.7	64449.6	64579.8	56291
sp|P16086|SPTN1_RAT	EKLDILDQER	629.836	2	20.4556	827.451	1	b	7	13547.4	16152.4	14150.7	15345.7	20240.5	21818.4	17089.3	19547.8	12860.9	20468.8	20123.1	20643.2	18843.6	21186.8	21877.1	21344.6	21600.9	26507.3	18429.3	20319.8	19486.7	20798.9	19623.6	29679.3	23089.6	22415.8	21634.1	23957.7	17824.8	22673.4	22361.4	17478.8	19803.1	17977.3	21031	27220.6	20885.3	19929.7	16212.1	25015.2	16534.7
sp|P16086|SPTN1_RAT	DLMSWINGIR	602.811	2	49.4931	845.463	1	y	7	348794	363994	388479	334992	447430	388347	347463	326723	252279	350247	301730	270381	318287	347040	330436	443068	290004	384905	298068	306002	341344	360258	359427	553052	466750	392553	378686	364230	269893	345125	266909	300143	337633	328834	396633	552385	458279	330999	265377	314915	318553
sp|P16086|SPTN1_RAT	DLMSWINGIR	602.811	2	49.4931	976.503	1	y	8	147024	150722	158643	145014	197731	166380	158424	149291	114907	166015	128725	114915	135508	138831	149856	182617	126553	166342	135782	133012	152937	152232	171179	232505	192340	175441	152043	154642	125080	156184	105923	113552	146775	148145	171201	227831	201226	141599	116880	137536	141846
sp|P16086|SPTN1_RAT	DLMSWINGIR	602.811	2	49.4931	758.431	1	y	6	150238	154592	153733	142886	199856	158446	160439	141794	121264	154592	139845	117399	147813	157649	135255	192584	128673	150016	136374	124940	146918	139853	169084	230445	198947	166018	153543	172701	121049	154641	115146	112305	158546	150113	169292	228959	197916	143589	117274	134549	144697
sp|P16086|SPTN1_RAT	DLMSWINGIR	602.811	2	49.4931	633.27	1	b	5												14749.7	17403.6																				17070.3
sp|P16086|SPTN1_RAT	DLMSWINGIR	602.811	2	49.4931	746.354	1	b	6
sp|P16086|SPTN1_RAT	SSEEIESAFR	577.77	2	19.4209	609.299	1	y	5	377743	345666	400553	372933	511059	453244	416786	412309	377221	432714	420592	357837	401367	375323	447013	463370	401873	547207	478254	446803	441346	394462	385401	646402	659284	378980	506269	532176	405280	439370	373347	352815	471724	353407	425835	500250	449214	350117	332415	375556	456415
sp|P16086|SPTN1_RAT	SSEEIESAFR	577.77	2	19.4209	722.383	1	y	6	232115	217041	249203	238001	299925	273751	247090	248027	241304	255743	244346	216493	243524	218896	269024	291020	263864	350053	267834	262165	276921	249104	253586	403680	387435	244721	316347	350152	249866	295622	244541	219415	277572	211153	266770	348866	272058	233242	212794	230102	275364
sp|P16086|SPTN1_RAT	SSEEIESAFR	577.77	2	19.4209	851.426	1	y	7	215163	200104	224730	211865	273998	265124	226967	236606	207486	232636	221432	196605	209297	204076	218970	286649	214667	302788	236983	227742	233961	214137	223097	341966	355742	204195	282597	285794	208940	267091	205543	180503	259499	191046	236328	291834	231621	197032	176581	202564	243685
sp|P16086|SPTN1_RAT	SSEEIESAFR	577.77	2	19.4209	980.468	1	y	8	94246.4	92958.8	108604	102240	126566	135545	113842	107839	94624.9	112297	103857	93277.1	97515.3	103000	111372	124739	109104	146367	118326	111685	109604	98215.6	106558	167919	150414	109577	125838	134310	104033	117202	97843.3	94335.9	121589	96421.6	120512	125191	110820	94695.9	86304.2	107486	119857
sp|P16086|SPTN1_RAT	SSEEIESAFR	577.77	2	19.4209	675.283	1	b	6	26719.6	26952	30048	27505.9	35408.3	28331.5	24890	33439.4	31159.8	29349.7	29677.9	27221.4	28738.3	26810.9		34755.4	30119.8	36858.5	31943.9	29888.6	32968.8	29091.5	29959.5	53105.1		28336.7	35218.6	32848.7	26352.6	32527.7	29494.8	21826.2	33079.3	24289.8	34092.4	43146.7	33093.9	30193.6	29862.3	34113.5	23724.9
sp|P16086|SPTN1_RAT	LIQNNHYAMEDVATR	592.29	3	18.0096	892.419	1	y	8	7102.39	3505.05	9910.06	6771.38	12086.7	10042.4	6559.98	4927.84	4446.58		5925.31	4189.73	5921.44	8986.04	5994.52	3068.7	7593.07	9130.46	4865.29	9576.24	2371.42	5130.17		7133.02	6808.71	5423.3	8921.83	8835.59	1664.38	3073.75	3893.56	6054.83	9070.91	4791.03	11124.2	6700.08	9589.13	5236.91	4639.01	5239.79	10030.4
sp|P16086|SPTN1_RAT	LIQNNHYAMEDVATR	592.29	3	18.0096	1055.48	1	y	9	6339.54	1813.06	4881.46	4947.99	5977.95	6148.79	5798.54	2425.28	1996.69	320.359	3395.61	3129.99	3629.16	468.272	5732.84	2050.24	2047.84	7743.1	2203.04	3947.22	3816.73	3285.65	3711.78	3949.69	4824.63	4263.51	7797.66	6479.77	3638.63	2117.18	3264.79	5593.81	4120.14	3964.93	7696.57	5429.13	4117.35	3316.27	4991.53	1721.43	3433.75
sp|P16086|SPTN1_RAT	LIQNNHYAMEDVATR	592.29	3	18.0096	690.342	1	y	6	13481.9	12297.3	13068.7	10329.9	15580.5	13255.8	11980	8943.51	8552.53		10642.4	5547.32	6567.67	13909	10590.3	6372.33	10240.3	17314.5	8278.31	12936.8	6134.05	9625.4	5289.51	15853.8	18870.7	5967.13	12263.3	17106.3	4844.75	8822.03	7233.3	14998.1	14389.4	7285.28	14297.7	7913.84	10501	10965.7	10888	15560.1	8007.99
sp|P16086|SPTN1_RAT	LIQNNHYAMEDVATR	592.29	3	18.0096	821.382	1	y	7	6787.7	5227.39	8375.23	4434.63	9320.24	8453.28	5632.36	3738.75	4548.92	6639.88	8871.95	2797.51	5344.04	920.59	7161.92	6480.37	4638.54	9332.52	3274.67	8754.66	4887.37	4875.79	3475.45	9103.81	4651.56	6976.67	5834.09	10512.5	3080.63	7228.68	2307.55	11805.6	11947.3	7313.97	12333.2	6395.51	5258.93	4208.26	3423.28	5371.58	9477.68
sp|P16086|SPTN1_RAT	LIQNNHYAMEDVATR	592.29	3	18.0096	954.479	1	b	8	6201.48	7101.24	4821.09	3920.48	3859.81	5685	6115.89	7803.52	5999.07	7107.93	4545.87	6843.76	3601.15	375.979	3584.74	7194.81	2321.96	7620.67	5332.2	6416.97	5127.26	5164.56	1165.57	7919.84	4736.53	4729.99	4132.18	5118.71	3585.59	9450.26	3312.06	5918.48	4191.13	4267.17	7066.01	6044.8	3548.11	6450.21	3084.41	4670.08	4363.51
sp|P16086|SPTN1_RAT	EAALTSEEVGADLEQVEVLQK	1129.57	2	39.8287	1328.71	1	y	12	132486	142425	171021	148055	189069	166197	165901	167884	150286	167904	143982	141909	132004	139401	155141	202228	171731	193276	177940	143459	194319	163996	174322	272111	223866	173741	178493	209723	148848	182834	141410	120691	174829	146175	173493	224138	195534	131581	132177	151395	189114
sp|P16086|SPTN1_RAT	EAALTSEEVGADLEQVEVLQK	1129.57	2	39.8287	1427.77	1	y	13	48593.4	49948.2	48975.1	44253.7	63073	65923.2	51639.6	54392.3	47994	55974.2	43299.2	36607.5	43514.8	42606.6	41128.3	59709.7	52878	67624.8	71716.2	45425.4	61384.8	54002.3	56460.7	77485.6	74067.9	53664.2	64789.2	60605.7	57236.4	66433.7	48133.2	37841.8	57837.9	48513.9	50888.3	67808.6	48453.9	42979.9	49522.2	53537	50034.8
sp|P16086|SPTN1_RAT	EAALTSEEVGADLEQVEVLQK	1129.57	2	39.8287	1200.65	1	y	10	40989.6	53905.8	54713.2	47910.1	60617.7	54035.7	56017	51426.6	41806.9	54986	46885.4	39001.7	41453	48708.9	43437.2	58898.1	53682.4	62646.4	54200.2	46278.2	66734.2	49311.5	50462.1	83469.2	84766.7	52850.9	60528.7	68154.9	41898.6	61442.2	46074.5	43054.4	61238.5	48272.5	55016.5	65024.1	61399.8	42198.5	44916.6	52056.6	51351.9
sp|P16086|SPTN1_RAT	EAALTSEEVGADLEQVEVLQK	1129.57	2	39.8287	1556.82	1	y	14	29307	28326.1	37025.2	34655.7	43557.5	37442.1	34524.1	43166.3	37119	38699.6	31130.5	27796.8	24177.5	28722.7	22925.8	41117.3	38371.5	45719.4	35872.3	34073.8	38389	39553.5	35215.7	65185	49943.6	34548.2	37789.3	41224.5	31636.9	39622.7	30053.1	23271.2	34642.6	32466.1	37302.2	49900.1	40735.7	27424.8	31186.3	27851.7	37298
sp|P16086|SPTN1_RAT	EAALTSEEVGADLEQVEVLQK	1129.57	2	39.8287	1772.89	1	y	16	36590.7	37274.6	33040.7	35082.9	46240.4	47025.7	30687.1	29278.9	32686.1	38648.5	30790.9	24354.1	29093.2	34790.8	34506.3	47472	30114.3	44543.6	41264.8	35017.9	44304.6	39937.6	37571.7	58072.9	51778.5	37199.4	33833	47520.1	35089.8	47109.2	30024.3	28888.2	41146.2	42383.9	38975.6	48989.6	38594.1	26563.1	28646	30127	36937.9
sp|P16086|SPTN1_RAT	LDETGNLMISEGHFASETIR	740.692	3	33.3316	1233.59	1	y	11	15729.9	19780.2	18486.1	15198.9	20966.5	19192.9	18865.1	17711.9	1759.19	17118.4	15168	19722.8	250.484	18121.7	11173.6	30638.2	14252.9	17381.3	12425.4	16264.2	23713.7	3929.95	18339.3	28137.9	12646.6	17605.5	18372	1879.49	10237.9	14932	6223.54	14910.6	17579.6	13035.1	13377.9	35525.2	24684.4		11254.9	17176	13975.8
sp|P16086|SPTN1_RAT	LDETGNLMISEGHFASETIR	740.692	3	33.3316	823.431	1	y	7	14144	5550	9332.09	7407.38	11620.7	6635.15	14484.9	9844.62	8504.92	3607.17	6261.06	6082.15		5059.43	6792.83	13138.1	5452.49	8498.64	5111.73	11411.6	12973.2		11132.6	15294.4	19045.4	12552.1	9722.33	1948.51	8833.65	4975.65	4585.58	3855.98	16306.7	7442.52	13633.9	11313.4	9313.67	10762.7	2785	7703.81
sp|P16086|SPTN1_RAT	LDETGNLMISEGHFASETIR	740.692	3	33.3316	1017.51	1	y	9	26280.1	22943.9	21089.8		28001.7				14680.6	20901.2			4361.23	21333.6	17429	18039.9	14537.1				18984.7		17643.2	31719.8	11611.3		19213.4		14575.9	24466	10532.3		18948.4	13419.6		29987.6			16394.4		19814.6
sp|P16086|SPTN1_RAT	LDETGNLMISEGHFASETIR	740.692	3	33.3316	960.49	1	y	8		10997.6	9270.37		11298.5	9641.26	13384	12521.9		7108.02	7438.28	7328.61			9264.03	20787.5	11737.5	7417.05	6807.27	6825.83	15557.6	16118.8	6481.96	11004.2	18759.8	12124.9	12253		6722.01	7197.15	6262.05	7895.96			9759.6	10557.5	10078.6	78349	5331.6	4905.52	13135.9
sp|P16086|SPTN1_RAT	LDETGNLMISEGHFASETIR	740.692	3	33.3316	1346.67	1	y	12	9201.1	7625.34	8354.82	5851.24	8753.72	9959.4	9222.57	11584.9		10304.8	7825.29	6024.37	1129.14	6290.62	10550.8	7427.73	10446.1	7113.55	9003.84	5002.18	5799.85	2093.52	6799.56	9636.1	8488.26	12663.5	7911.42	1037.81	5557.91	7000.5	5618.75	4769.58	6271.27	4443.96	6685.72	8238.44	6772.41		2101.7	5900.61	8532.91
sp|P16086|SPTN1_RAT	DC[PPa]EQAENWMAAR	747.809	2	21.4062	948.436	1	y	8	114466	102732	127461	116096	143034	123496	123776	107227	96908.8	105101	113898	83309.7	94635.2	88181.1	93601.2	126153	94620.6	118575	104723	86766.8	111519	111160	98968.6	164350	138792	95932.2	109354	107155	103773	111197	90028.6	81824.8	116421	96578.7	99375.8	136436	117782	91069.1	88306.3	113028	114421
sp|P16086|SPTN1_RAT	DC[PPa]EQAENWMAAR	747.809	2	21.4062	877.398	1	y	7	88234	87780.4	90402.3	82311.3	103804	91914.8	87027.1	78670.1	61301.3	75461.2	76842.8	59190.2	78254.6	68465.3	87043.4	84272.5	74904.9	88533.4	89780.9	58780.4	76039	88594.3	78597.9	121087	104523	74961.7	80152.2	68942.8	83947.8	84670.7	59365.1	70748.1	88436	67284.8	75081.1	93231.3	82150.9	59146.3	77300.8	88088	89951
sp|P16086|SPTN1_RAT	DC[PPa]EQAENWMAAR	747.809	2	21.4062	1205.54	1	y	10	68222.4	63657.3	75841.7	57466.6	75042.2	70365.8	65384.2	48087.8	51597.8	53107	58837.7	42690.5	51612.3	50907.7	56719.2	63624.3	45165.8	65946.2	61662.9	46359	55213.2	62634.9	67339.4	81388.5	70801.2	59835.5	58647.3	57729.6	50344.6	66349.2	46583.3	47740.9	59236.2	54640.1	54119.7	75773.2	64914.2	44836.1	53826.8	61183.1	62904.3
sp|P16086|SPTN1_RAT	DC[PPa]EQAENWMAAR	747.809	2	21.4062	1076.49	1	y	9	83089.5	71717.5	90221.4	87618.6	108802	99438	85401.5	75068.5	68488.8	69943.1	69698.5	60374	81874.4	60768.6	74420.3	87223.2	63562.3	86005.7	77809.4	62770.2	84848.6	82215.2	76319.9	126771	104563	78525.8	78953	74522.9	80948.4	86353.8	67581.1	64559.2	82598.5	64633	71461.5	94929.3	83140.9	67810	69186.5	79429	88491.4
sp|P16086|SPTN1_RAT	DC[PPa]EQAENWMAAR	747.809	2	21.4062	1047.38	1	b	8	18812.3	13847.9	17443.5	9659.45	13904.5	15937.5	16056.8	13520.2	14569.8	14045.4	13613.4	12075.2	11172.1	10256.8	11501.6	11956.9	8824.32	14860.1	13922.9	10167.4	15640.5	12860.6	11785.4	22519.8	14361.3	11840.3	12755.1	13529.7	11813.2	14677.1	10809.3	12019.1	13847.8	13549.3	11028.6	16285.2	11742.3	8028.05	12326.9	15140.2	15062
sp|D3ZHV2|MACF1_RAT	LSQEEAVPADLSALESHR	651.329	3	31.8794	1195.61	1	y	11	7345.64	10640.9	4384.31	8873	1718.95	3845.74	2485.71	4893.71	3510.15	4135.51	2512.15	3355.95		5301.52	7957.51	3732.21	9762.62	5305.87	4618.45	5345.55	2865.2	969.562	5458.61		3757.1	4803.08	1750.22	2375.34		5239.67		4037.97	1454.67	11435.9	3685.45		3507.21	1767.75	1110.72	3700.65	2607.14
sp|D3ZHV2|MACF1_RAT	LSQEEAVPADLSALESHR	651.329	3	31.8794	799.406	1	y	7	32469.5	15814.9	35474	8905.82	1343.5	31128.2	27787.3	36323	2542.24		28922.4		1835.99	26662	15588.9	35566.2	6192.67	44557.2	25452.6	1703.03	1309.48	1044			43088.8	35825.5	30538.9	29170.6	1317.67	39145.6	1970.83		32189.4	22137.8		2457.17	37479	1684.13	33569.7	41406.6	34536.4
sp|D3ZHV2|MACF1_RAT	LSQEEAVPADLSALESHR	651.329	3	31.8794	712.374	1	y	6	13403.6	1902.75	18485.1	1850.05	1869.76	15842.6	15108.6		43176.3	9588.53	12143.8	4503.47	41765.4	14312.2	3672.41	17179		16722.6	14600.6	1356.2	1482.49		8392.67	87106.1	24863.9	11420.8	16210	13268.9	50299.8	13104.8	31310.6	1510.57	16283.9	2171.66	5721.34	54932.9	18533.8	6167.89			12066.7
sp|D3ZHV2|MACF1_RAT	LSQEEAVPADLSALESHR	651.329	3	31.8794	912.49	1	y	8	18999.1	1399.02	18682.1		2947.12	16503.1	15177.9	18581.7	6509.65	6637.15	11900.2	2301.35	12560.2	9374.61		15517.1	1547.15	11096.9	9833.28	4301.73	1228.36	6223.45	4931.42	14043.5	14741.2	18144.1	12450	8249.26	11299.5	19697.4	13697.8	973.2	7124.3	1796.09	14401.2	15099.6	13340.5	5110.39	9954.17	10561.2	16166.2
sp|D3ZHV2|MACF1_RAT	LSQEEAVPADLSALESHR	651.329	3	31.8794	1098.55	1	y	10		1517.91	1628.28	684.423	3633.52	1998.25	4006.61		4088.64	11154.4	3766.69	10297.5			2430.67	6362.3	1278.55		2111.28	14424.3	5060.12	3237.47	9769.87	11954.1	13025.3		2980.74	6995.05	3204.37		999.436	4412.41		2117.06	20503.4	4118.65	4152.92	11974.5		3838.31	5072.45
sp|D3ZHV2|MACF1_RAT	YYQLEELAFR	666.335	2	37.4181	877.478	1	y	7	22379.9	6151.6	13112.4	7114.59	13051.1	10764.3	565.965	6422.52	1808.82	8882.55	7989.78	5026.85	15767.1	14430.7	11267.2	21375.7	719.023	3173.71	18455.8	3597.36	8007.09	7807.91	1309.54	21888.2	24022.4	2672.44	2117.31	21233.1	13368.6	14690.4	12333.1	3104.02	6834.25	5282.31	4805.57	17632.8	18334.9	17416.1	13188.1	15348.8	19379.3
sp|D3ZHV2|MACF1_RAT	YYQLEELAFR	666.335	2	37.4181	1005.54	1	y	8	13498.7	3369.77	17290	5040.52	14771		4138.63	10911.3	4286.55	8057.88	5096.1	7179.22	16600	14364.2	14713.7	20393.2	2704.73	10415.9	15912.9	6497.89	7204.47	6777.92	3154.75	21611.1	20282.1	247.656	17687	13060.7	9951.54	15425.6	13103	6442	3295.84	3459.63	6902.79	16611.7	13725.9	21121	12954.7	15016.5	13527.2
sp|D3ZHV2|MACF1_RAT	YYQLEELAFR	666.335	2	37.4181	764.394	1	y	6	8128.72	24789	10272	17504.7	9051.46	9226.52	8273.4	16394.2	28787.1	31816.6	20793.7	20200.7	11270.2	7447.92	11528.9	13484.7	4631.79	18672.4	13509.5	20487.2	24483.5	24586.5	16620.6	10487.7	6950.87		26535.9	12445.1	4870.08	9572.54	7596.91	13309.9	27848.7	17666.3	20580	13646.5	8755.59	7534.83	9005.64	11777.7	10571
sp|D3ZHV2|MACF1_RAT	YYQLEELAFR	666.335	2	37.4181	1168.6	1	y	9	3014.26	3528.57	2378.41	6067.11		622.362		7360.44	6327.47	8030.45	6477.9	10134.8			3057.34		449.115	7206.89	4395.84	6766.63	8321.68	9500.51	3143.9	585.245	1529.01	967.906	1339.78	3319.64			897.586	5580.27	8912.34	4281.53	9496.86		977.855	1604.87			804.564
sp|D3ZHV2|MACF1_RAT	YYQLEELAFR	666.335	2	37.4181	506.309	1	y	4				1013.75	3011.56	4214.65	7604.94				3040.52					2462.25	6879.45									3814.55				3231.66				1280.08				3708.22	1148.65	1715.73	3389.46
sp|D3ZHV2|MACF1_RAT	MESQLSASKPTGGLPETAR	653.998	3	17.4002	850.452	2	y	17	5496.72	5871.5	4270.82	10139.1	14162.9	13303.7	14785.3	7806.6		7952.94	5635.34	5806.53	5571.38	4641.43	489.877	10110.6	6083.01	14712.8	10943	9391.2	476.558	4029.07	5145.88	13653.1	5710.76	7284.89	11195.4	9219.67	9376.94	9349.56	7823.62	7013.19	9164.89	4552.51	9111.23	7509.18	8273.65	5066.61	8925.09	4555.51	11752
sp|D3ZHV2|MACF1_RAT	MESQLSASKPTGGLPETAR	653.998	3	17.4002	686.365	2	y	14	5455.31	5386.66	9040.6	5367.03	13321.3	12075.5	7631.35	7815.14	351.785	6698.94	9060.17	6098.58	6062.62	4730.47	452.011	8120.36	5853.37	9697.22	6429.16	9735.8	1400.02	5630.93	6708.73	8262.5	9375.11	5469.75	8493.52	8822.95	6384.84	8419.83	5167.15	4679.4	12875.4	4168.36	8050.97	8830.09	10083.2	7714.2	6452.34	8175.05	8741.97
sp|D3ZHV2|MACF1_RAT	MESQLSASKPTGGLPETAR	653.998	3	17.4002	998.527	1	y	10	5645.5	3699.17	2648.3	4336.22	7558.79	6899.31	6054.14	4295	492.827	3533.59	4784.63	4301.71	6632.6	3139.93	2136.57	5067.77	3305.43	6010.01	4086.23	7342.29	4485.41	1199.62	4363.19	5551.18	5453.31	3941.11	7585.88	6283.85	5155.4	3527.27	5719.16	3612.3	6252.27	2385.11	7744.46	4445.76	4226.42	3904.92	5513.49	4497.69	4426.36
sp|D3ZHV2|MACF1_RAT	MESQLSASKPTGGLPETAR	653.998	3	17.4002	742.907	2	y	15	3979.46	1403	2750.5	2322.29	3643.65	3082.07	3012.5	2091.28	239.629	3096.27	2270.25	1262.35	2763.43	497.372		2939.64	1405.82	3686.38	2220.45	2681.55	334.905	2086.04	1575.69	4604.15	4132.66	3430.87	2524.66	2072.24	1024.68	3187.3	2320.81	2915.13	2495.88	2238.61	3393.2	2742.39	1662.92	2991.39	1735.47	1960.69	3132.26
sp|D3ZHV2|MACF1_RAT	MESQLSASKPTGGLPETAR	653.998	3	17.4002	806.936	2	y	16	1886.59	722.198	1482.14	1226.28		1949.84	889.916	408.059	1479.06	468.223			1007.23	884.238		934.368	711.02		966.311	362.633	2228.41	670.119	892.076	2121.21		552.906	1933.24	2101.34	1337.78	512.611	628.185	640.723	1476.5	673.762	595.171	678.512	843.202	356.28	473.027	1097.76	1573.34
sp|D3ZHV2|MACF1_RAT	LVLDTVNEVSHALLELVPWR	768.43	3	52.914	1046.07	2	y	18		10619.3	8051.93	648.85	7569.22	5377.12	4774.85	402.708	3040.97	7559.96	4653.48	6418.38	160.285	10013.7	8447.22	107.708	3939.1	6733.4	909.582	4070.05	1315.24	9329.78	6744.2	165.241	5154.96	3506.51	7196.14	12122.8	7134.21	1018.5		8959.89	201.04	4890.02	7403.3	3965.84		674.566	12362.3	5080.64	10779.2
sp|D3ZHV2|MACF1_RAT	LVLDTVNEVSHALLELVPWR	768.43	3	52.914	932.01	2	y	16	7426.93	5189.63	3404.01	983.602	4967.75	5086.66	4895.1	539.711	5804.13	4740.51	3181.64	2005.79	485.618	7126.78	4199.4	1622.84	2614.77	2862.03	239.789	4656.77	770.507	7233.19	6353.35	1966.81		1804.54	4686.26	4870.4	4085.99	1282.44	663.87	4034.64		4655	5453.09	4828.69	801.154	204.369	7948.03	3016.73	7061.89
sp|D3ZHV2|MACF1_RAT	LVLDTVNEVSHALLELVPWR	768.43	3	52.914	799.446	1	y	6	19877.7	15964.2	25901.1	2143.52	16308.5	18651.6	15400.2	4745.67	15363.2	18394.8	19891.8	16675.9	1215.85	16185	23604.9	4203.49	18683.5	13780.4	2100.88	20277.2		23958.3	18439.6	2277.76	17666.7	19248	21842.2	23406.7	23101.3	6402.59	4363.95	18326.3	1428.21	17098.2	18391.6	23044.3	1851.16	2369.27	23183.5	16718.8	17415.6
sp|D3ZHV2|MACF1_RAT	LVLDTVNEVSHALLELVPWR	768.43	3	52.914	1391.75	1	b	13	2860.45	2469.09	2585.21	669.593	3236.7	3060.62	3496.21	1241.54	2477.39	3346.89	1691.28	1360.33		1751.94	2520.53	1517.23	1237.17	2467.1		1813.45	704.454	2552.04	2498	1483.77	1788.29	1777.34	1645.92	3523.03	2799.22		588.872	1900.83		1140.28	2305.65	1620.63	165.475		3777.32	1504.57	2408.12
sp|D3ZHV2|MACF1_RAT	LVLDTVNEVSHALLELVPWR	768.43	3	52.914	1320.74	1	y	11	5384.08	6397.8	5627.16	198.472	4817.58	4777.8	5770.57	985.972	4262.39	5460.37	2894.57	2040.89		6976.99	3289.25	1185.79	5269.05	5340.5	522.652	3125.03		4797.56	6442.04		6855.83	4205.75	4759.41	4627.27	4329.85		275.959	6088.92	143.774	4870.88	5827.65	4005.32	141.002	917.139	5725.16	4415.11	6049.37
sp|D3ZHV2|MACF1_RAT	VDSLIPWIR	549.819	2	44.8593	571.335	1	y	4	47113.3	30908.8	37509.6	35857.4	53393.7	46449.6	40303	35394.4	35222.6	40298.1	45944.5	38582.8	40386.5	33701.9	41266.8	50434.7	35138.6	51733.5	37578.1	40415.2	50918.1	33152.4	37333.5	64096	51421.4	38617.7	47370	38554.8	38862.9	40243.3	32018.3	34177.3	49090.9	35203.8	36556.5	50180.5	41673.7	34879.9	37395.7	34507.9	34585.7
sp|D3ZHV2|MACF1_RAT	VDSLIPWIR	549.819	2	44.8593	884.535	1	y	7	12667.3	6473.85	12636.8	11275.6	10805.3	13542.7	9294.06	7299.6	7315.74	8607.84	11808.2	7769.28	10264.1	11180.7	10433.2	12616.6	11115.2	13633.8	7072.43	9492.18	11687.6	7899.97	8583.48	13238.7	13529.9	9677.6	11555.9	8806.71	9596.98	10513.4	6588.94	10312	9980.09	7321.07	10517.9	15914.9	10123.2	9465.85	9199.18	10301.9	7943.51
sp|D3ZHV2|MACF1_RAT	VDSLIPWIR	549.819	2	44.8593	684.419	1	y	5	10136.2	9091.09	10265.3	9844.93	11349.9	14203.1	11104.7	10688.8	9424.87	8213.31	10115.2	10386.9	9803.28	6127.5	10012.4	11842.4	10414.7	11892.9	8676.07	9533.65	13010.1	10039	10317.3	14237.1	12537.6	9448.72	10565.1	10091.5	9176.83	10791.1	8456.04	8687.3	11911.5	8448.7	9584.35	13381.7	12193.8	6228.16	10515.1	9840.3	9472.4
sp|D3ZHV2|MACF1_RAT	VDSLIPWIR	549.819	2	44.8593	999.562	1	y	8	4824.87	2810.99	4564.66	2296.66	4630.79	4499.28	3355.4	3120.26	4647.8	3428.3	4749.47	2297.67	5464.01	2804.85	4823.39	6786.26	3822.25	4488.87	2814.63	5150.86	5412.54	1663.32	5481.92	3666.85	4746.99	3225.85	6147.92	3016.71	4019.79	4285.87	2973.32	3999.51	4202.77	3383.93	3309.17	6640.11	4856.92	2553.66	4523.4	4423.83	3291.23
sp|D3ZHV2|MACF1_RAT	VDSLIPWIR	549.819	2	44.8593	797.503	1	y	6		3270.53	3363.42	4434.03	6056.22	3823.52	5041.27		2641.02		4885.06	2633.78	4464.16		2601.94	4940.4	2609.85	2847.06	5597.95	2929.76	5717.98	2885.91	3699.72	6933.16	6559.61	6210.06	5839.2	3291.7	3260.72	3926.97	3261.63	5550.31	3294.44	1505.01	3909.84	4942.93	4660.62	2324.75	4540.26	3324.69	3327.95
sp|D3ZHV2|MACF1_RAT	DTQEIVHDLESPGIDPSIIK	736.046	3	41.1306	1180.55	1	b	10	2431.85	3073.41	3380.19	666.239	1511.56	2101.24	730.264	2083.89	3325.78	1999.62	3306.93	2728.95	4161.91	3404.06	5525.18		48771.8	3153.81	5434.17	2714.05	4837.26	3781.21	2650.41	7202.44	1294.99		6219.08	4753.36	1378	2759.89	1307.94	682.231	1518	1710.95	3480.06	3747.27	3719.64	1261.81		3609.7	3981.16
sp|D3ZHV2|MACF1_RAT	DTQEIVHDLESPGIDPSIIK	736.046	3	41.1306	939.551	1	y	9	7413.18	1410.85	8986.68	576.199	3701.34	6251.06	608.184	8217.11	3997.17	7564.49	7431.06	7086.31	8443.28	7029.68	3922.28	696.935		7026.19	7269.47	6453.93	7756.17	2349.45	6470.71	7211.41	10122.1	4691.82	6283.18	6774.58	2696.65	4612.44	2094.98	906.883	962.254	5065.09	8213.69		3737.39	8438.8	5146.31	4570.62	5248.63
sp|D3ZHV2|MACF1_RAT	DTQEIVHDLESPGIDPSIIK	736.046	3	41.1306	842.498	1	y	8	2207.71	11011.2		13451.3	13146.3	2250.72	774.523	1450.13	11380.6	12419.5	1759.82	1250.42	5878.24	3628.22	1102.32	1806.25	4335.37	12161.9	2190.63	1319.67	2627.82	5002.64	5105.16	3662.42	17442.2	10197.3	2376.04	1860.23	10264.9	1683.32	13833.7	1384.06	10870	1880.76	4755.23	583.162	11120.7	10451.9	11874.2	1214.62	1342.58
sp|D3ZHV2|MACF1_RAT	DTQEIVHDLESPGIDPSIIK	736.046	3	41.1306	938.421	1	b	8	3703.03	5231.83	2697.09	3013.5	5247.87	2526.63	5608.63	1573.8	3243.85	1692.59	771.564	3128.33	5165.68		1456.34	661.797	6289.46	2345.62		3915.05	4213.07		3623.55	3302.95	1726.14	1881.46	1144.15		5854.08	2077.09	5870.07	1158.18	5379.25	745.11	991.248	1876.59	2317.31	5501.57	765.496	1803.82	5711.66
sp|D3ZHV2|MACF1_RAT	DTQEIVHDLESPGIDPSIIK	736.046	3	41.1306	785.477	1	y	7	3641.94	4793.4	2717.07	3940.27	6439.21	1240.31	906.254	1930.05	4508.57	7287.22	708.22	866.033	2890.24	2389.52	320.832	995.309		666.335	1363.16	1148.36	4055.11	1182.02	963.394	751.48	5444.3	2411.26	417.064	1846.4	4231.11		2682.96	11603.8	2466.34	746.045	2798.14	14408.7	5895.38	4386.6	4718.9	2022.76	1093.58
sp|D3ZHV2|MACF1_RAT	AILEQQVLAEELTTK	843.47	2	37.9213	904.499	1	y	8	11677.9	15654.9	14230.9	13815.9	18210.6	13745.2	14751.5	16709.8	12762.9	11971.6	11402.3	13515.2	14697.2	12533.6	14664.2	16311.2	13668.9	10622.2	19179	8814.2	24275.7	12388.3	10899.3	20907.7	17246.2	4040.88	8309.54	16485	13442.7	14314.6	10796	13526.9	16980.8	10599.9	16673.8	13533.8	12205.2	16593.1	15453.6	5110.94	15885.4
sp|D3ZHV2|MACF1_RAT	AILEQQVLAEELTTK	843.47	2	37.9213	1259.68	1	y	11	5969.27	5789.7	5934.15	5738.14	7908.37	7743.44	5212.2	6818.78	5986.41	7213.38	9860.46	5589	6651.98	7425.2	7720.3	11467.6	5825.83	4531.36	8761.84	7003.28	5457.88	6784.73	6964	8672.36	5077.53	1822.17	5619.16	7407.9	6062.34	8629.86	7518.88	3905.57	5150.73	6305.89	5643.15	8114.03	4928.11	7231.61	8490.79	1621.73	5440.67
sp|D3ZHV2|MACF1_RAT	AILEQQVLAEELTTK	843.47	2	37.9213	1003.57	1	y	9	4962.97	7006.54	9756.21	10601.9	10142.9	8285.01	6466.58	8133.44	6539.48	5715.74	6098.9	6273	8377.75	12385.9	5505.31	10115	4773.47	8859.45	14151.1	4763.86	8394.79	6400.02	4670.26	9345.86	6911.05	5202.91	6381.31	7483.67	7987.67	5794.12	5314.6	6109.12	8876.59	9884.56	5671.33	8039.77	7212.04	6749.72	9514.95	1340.62	5557.47
sp|D3ZHV2|MACF1_RAT	AILEQQVLAEELTTK	843.47	2	37.9213	1131.63	1	y	10	11693.6	11146.5	7068.2	9021.09	11768.9	8296.3	12011	6298.81	6806.43	8700.81	7361.64	5511.19	4238.29	7411.92	4972.63	9353.17	7956.91	7269.11	8487.37	6724.88	9227.3	8616.21	7260.73	14078.3	11571.3	2862.35	6402.42	7083.25	7152.2	6501.19	6104.95	7022.71	9193.9	4062.63	3821.28	8864.57	7217.14	9203.89	8274.75	2150.52	8062.97
sp|D3ZHV2|MACF1_RAT	AILEQQVLAEELTTK	843.47	2	37.9213	1388.73	1	y	12	4814.98	6737.96	4176.29	5119.81	5503.37	6029.15	4005.45	7139.73	7181.18	3347.99	2819.73	3866.97	2869.98	2796.35	3634.18	4765.19	6747.42	3862.03	3228.15	3546.41	4259.07	7552	2890.95	5722.76	6581.68	424.868	3699.52	7306.24	5294.87	5474.57	5166.43	3958.41	3211.87	5829.35	3700.42	2903.27	6258.92	3701.4	6464.18	209.657	3478.57
sp|D3ZHV2|MACF1_RAT	ILGADLIFAC[PPa]GETEKPEVK	702.038	3	38.7425	939.469	2	y	17	24389.3	22520.1	19886.8	21937.6	37064.1	4915.74	21494.9	19392	18561.7	16236.5	19582.2	14762.2	4008.27	13201.6	19349.8	19961.7	3420.13	18663.9	13542.3	1251.63	15676.4	16814.1	15539.5	11307.5	5727.02	16736.1	15147.3	18545.7	892.963	16488.8	15590.6	21139.7	28708.8	22083.4	21721.7	36719.3	19069.5	13115.7	5892.81	2987.78	20760.5
sp|D3ZHV2|MACF1_RAT	ILGADLIFAC[PPa]GETEKPEVK	702.038	3	38.7425	996.011	2	y	18	3704.01	4369.9	3767.69	5627.25	7605.56		3352.48	4275.48	4922.77	2083.11	4894.85	2462.94	477.065	466.64	1343.91	2186.12	1548.54	2858.21	2084.18	1676.68	2263.96	4092.64	2048.59	9055.52		2940.07	3061.89	3533.49	606.612	3600.25	3895.8	2363.49	5169.15	4001.87	1697.92	6727.64	3273.8	1391.6	446.694	1356.76	6092.02
sp|D3ZHV2|MACF1_RAT	ILGADLIFAC[PPa]GETEKPEVK	702.038	3	38.7425	704.842	2	y	12	6458.02	4128.23	6603.92	9446.44	4169.24	5836.31	4816.53	5332.23	3004.44	7903.15	4867	2223.93	8044.61	2114.4	5058.21	6245.28	3503.37	7477.97	6056.69	2330.89	6988.37	8541.64	3878.18		8095.62	5112.52	4422.76	3945.22	1573.49	3834.39	6472.27	6059.09	4983.86	5223.81	5102.12	4572.17	6074.35	4563.19	1251.29		4704.5
sp|D3ZHV2|MACF1_RAT	ILGADLIFAC[PPa]GETEKPEVK	702.038	3	38.7425	875.44	2	y	15					4795.26	5980.08		4591.91			4554.39	848.015	3305.97		1935.12	1489.75	12670.3	490.614	1090.51	4341.46	2473.66		1454.54	5892.3	9066.41	612.753	4346.48	1621.86	316.832	3516.55	2367.49	3906.78	2252.28		6206.09	2453.85	2371.03	2591.34			4128.82
sp|D3ZHV2|MACF1_RAT	ILGADLIFAC[PPa]GETEKPEVK	702.038	3	38.7425	1408.68	1	y	12	3721.38	3417.39	2690.87	3929.31	6417.04	819.837	3764.08	3767.3	4194.54	3304.27	3186.7	2725.8	389.945	1988.31	6784.07	2601.93	1610.2	2644.4	4704.11	815.279	3546.75	4402.81	3604.49	753.792	1093.06	3081.03	3498.59	2894.1	178.947	4079.66	1916.01	4279.51	4196.5	1678.47	5693.29	3870.24	3103.51	3373.51	381.576	1224.21	3719.4
sp|D3ZHV2|MACF1_RAT	DIEGFLEENQNK	718.339	2	29.5137	1078.52	1	y	9	11948.7	14096.7	13065.9	18342.4	12204.7	14947.5	14677.2	18281.4	12944.4	13912.9	14779.3	17905.2	14128.2	10991.9	5324.01	11392.7	18129.5	12717.5	13045.7	12912.8	13987.7	15994	3173.56	18134.3	14775.1	10195.6	12503.1	15366.2	15001	17555.5	8868.25	12701.2	13962.3	20019.9	11625.3	16537.7	18439.5	14166.9	12684.1	20254.7	12532.6
sp|D3ZHV2|MACF1_RAT	DIEGFLEENQNK	718.339	2	29.5137	761.342	1	y	6	13923.8	12035.5	17890.4	11523.6	13320.2	13514.4	17164	12736.3	13320	9697.4	15016.9	12966.1	16654.2	17143.4		15598	16132.9	14186.6	16025	14900.8	16981.6	21887.4	6455.34	19156.2	22498.7	12600.9	12654.1	21155.2	16575.8	24019.7		13520.3	19812.9	16334.5	15908.8	15305.6	16390.5	17073.1	12789.6	17376.6	16368.8
sp|D3ZHV2|MACF1_RAT	DIEGFLEENQNK	718.339	2	29.5137	874.427	1	y	7	17941.5	14298.6	22772.9	19683.9	14525.5	20451.9	21961.8	19264.5	17227.8	19561.3	18306.7	17426.2	22301.8	12059.6		21696.7	14500.1	19349.9	23251.6	17969.7	26090.5	21329.5	33344.6	22128.1	26928.5	17893.2	16630.2	19386.9	27083.5	22730.6	4084.47	19236.4	17663.4	17141.6	18138.4	26496	17258.8	18274.8	16038.9	21895.7	16072.3
sp|D3ZHV2|MACF1_RAT	DIEGFLEENQNK	718.339	2	29.5137	1207.56	1	y	10	6982.97	5421.99	9011.29	4028.84	7691.87	9579.22	4995.35	3097.37	5553.58	7847.02	6492.24	6755.03	5733.38	6818.94	6354.1	6313.31	7927.17	8934.6	10049.9	5253.52	7960.23	8744.88		6300.29	5491	6728.24	4877.06	8083.02	4256.16	10906.9		7506.3	8876.62	5589.31	7932.52	8350.01	9432.79	13098.1	10336.1	8284.57	8359.62
sp|D3ZHV2|MACF1_RAT	DIEGFLEENQNK	718.339	2	29.5137	1021.49	1	y	8	4245.9		7958.22			3674.67	5196.26	7442.72	3531.9	4578.03	4522.72	9112.2	6688.63	5597.14	1958.91	5250.02	7375.55	9135.72	4411.67	5296.47	4620.35	3929.33	4189.43			8275.64	7414.73	3477.42	4008.55	8108.21	5672.6	4412.47			5102.8	4387.66	7603.14	8862.74	5281.24	10739.3	1822.59
sp|D3ZHV2|MACF1_RAT	DTDSLQSQIEDIR	760.365	2	28.2181	860.447	1	y	7	20198.2	13882.6	21619.7	13491.2	23313.9	18373.2	16302.3	16223.1	15533.9	13399.9	13262.3	15136.1	16470.2	18134.7	13830.2	18971.1	17645.2	19649.6	14251.6	9662.15	24389.5	12544.2	15348.3	14046.7	15314.4	14604.8	14929.9	14841.8	27228.3	18204.7	12148.6	15701.1	15213.6	18699.7	13260.7	18842.4	14164.2	16927.8	15266	17839.9	17242.5
sp|D3ZHV2|MACF1_RAT	DTDSLQSQIEDIR	760.365	2	28.2181	988.506	1	y	8	18098.4	16703.7	20177.1	14268.9	17503	18881.8	12833.6	18156.1	12282.2	13170.2	16834.7	12949	11620.2	13794.6	21959.3		16533.6	18214.7	15390.4	15667.8	20282.8	19469.1	13655.8	23026.5	21053	15315.2	16904	15842.1	21541	16359.2	15989.8	14334.7	17610.8	15387.9	18979	25072.2	21014.4	18191.2	14356.3	22127	7622.37
sp|D3ZHV2|MACF1_RAT	DTDSLQSQIEDIR	760.365	2	28.2181	773.415	1	y	6	1644.91	3528.36	6067.93	3290.96	3151.6	4421.3	5338.32	3501.84	3977.51	2849.12	2713.15	1600.92	3743.76	2650.18	3425.44	1315.47	3285.25	5405.09	1109.38	2697.1	4117.13	49512.8	3134.76	7856.67	7367.23	3982.02	5692.8	64451.4	59248		4549.6	4413.58	1753.74	4869.56	1486.18	77061.2	4288.43	4778.11	47243.7	4708.74
sp|D3ZHV2|MACF1_RAT	DTDSLQSQIEDIR	760.365	2	28.2181	1101.59	1	y	9	3225.03	3543.19	2582.42	4362.7	3166.16	3445.04	6264.3	966.925	1852.19	5290.95	2644.82	3116.29	7320.85	4814.45	4463.14		3931.01	5863.06	3555.46	3737.29	2581.6		2126.11	7052.37	2823.84	3788.34	5189.16			4744.71	5118.93	2200.01	5310.78	3283.81	672.07		4383.12	867.217		4715.11
sp|D3ZHV2|MACF1_RAT	DTDSLQSQIEDIR	760.365	2	28.2181	875.374	1	b	8		3863.95	808.674		8176.61					1756.85			2823.68	2365.12		1293.16		5073.07	2251.81	2284.65	6801.46	7673.45	3534.36	7671.43	6189.6		5356.38	7211.95	5750.75					1632.15	2325.35	8884.59	1224.7		9822.49	854.301	3297.51
sp|D3ZHV2|MACF1_RAT	SLISWNYLR	576.314	2	38.7493	838.421	1	y	6	37891.8	36106.1	39465.4	38277.8	45334.2	49528.6	37559.1	29316.7	382.795	41412	42676	40685	37798	37986.9	36364.5	42265.7	39344	45080.1	42966.8	40003.2	41444.4	29546.7	32780.4	54395.7	52612.4	36586.7	43633.4	46994.6	35737.1	40033	36655.5	36536.4	40531.9	36384.4	46276.1	53205.8	34694.8	44683.9	40381.6	42514.5	46523.6
sp|D3ZHV2|MACF1_RAT	SLISWNYLR	576.314	2	38.7493	951.505	1	y	7	20101.4	18690.1	19454.1	14816.4	28512	25616.4	18971.7	15271.2	132.345	16709.1	18221.1	14968.4	20866.5	15865.8	18581.8	20933.3	20422.9	18817	20506.8	18696.7	19177.8	16009.8	11478.3	22707.6	22046.7	16564.7	20163.9	21798.5	15909.4	17805.4	14842.8	12851.2	20581.7	17956.6	23135.1	21380.6	20376.5	17521.8	15943.1	19144.8	23304.4
sp|D3ZHV2|MACF1_RAT	SLISWNYLR	576.314	2	38.7493	751.389	1	y	5	12389.7	7639.31	18914.9	7371.88	13022.5	10008.8	10767.6	14561.7	4309.76	16168.8	12517.5	13475.2	9018.21	12391.3	17985.1	11538.4	15545.1	18550.4	13200.6	12724.2	12905.7	12106.2	13104.8	22491.8	18232	14189.4	20109.4	17593.3	11405.1	13239.3	7456.3	7563.04	18889.3	12616.8		16130.4	11323.2	14905	9834.8	12756.1	15799.6
sp|D3ZHV2|MACF1_RAT	SLISWNYLR	576.314	2	38.7493	201.123	2	b	4
sp|D3ZHV2|MACF1_RAT	SLISWNYLR	576.314	2	38.7493	565.309	1	y	4		16039.4	16817.6	17757.2	13877.2	10510.9	17512.2	8559.69	1899.33	16922	8395.11	16237.5	11216.4	17426.9	13091.8	13826.5		15128.7	13708	7136.07	13788.7	16285.1	13824.9	16458.6	17098.8	14521.2	16825.5	11021.2	14240.4				16948.7	13507.4	14067.2	20600.7		11070	16250.5	16105.5	15324.8
sp|D3ZHV2|MACF1_RAT	AKEEIYNQLLDK	732.391	2	23.1386	1264.64	1	y	10	2148.16	3771.65	2271.71	3005.39	2152.73	1936.95	1150.19	777.332			2763.24	4163.19	4176.26	1490.29	1905.06	4672.59	2577.67		339.449	3285.49	1539.56		1499.21	816.911	1843.84	699.671	3041.82			3613.54	2186.93		1649.96	593.133	840.677			1657.57	1697.49	3391.96	1307.08
sp|D3ZHV2|MACF1_RAT	AKEEIYNQLLDK	732.391	2	23.1386	893.473	1	y	7	4211.68	2362.53	3132.26	3584.54	816.621	2580.58		1878.89	1529.36	2242.11	2715.93	3303.59	2895.18	1746.29	909.914	4506.34	998.287	1996.22	3224.12	3948.34	2463.07	1704.3		1516.17		1396.07	5281.07	2301.6	1654.44	1963.46	3986.84	2098.43	3939.03	9667.19	295.457	9068.7	2495.63	4935.49			1192.87
sp|D3ZHV2|MACF1_RAT	AKEEIYNQLLDK	732.391	2	23.1386	1135.6	1	y	9	1644.93	3270.06	3004.99	4438.96	1034.9	13940.3	5671.81		647.376	986.652	3594.89	2141.26	2873.19	2288.82	2673.88	1715.03	1572	475.915			7914.03	771.892	2421.49		1467.87	955.147	6641.53		11492.3		2472.45	7925.5	5085.91	1348.27	483.777	926.234	1613.66	7678.09	603.736	2803.47
sp|D3ZHV2|MACF1_RAT	AKEEIYNQLLDK	732.391	2	23.1386	976.473	1	b	8		4922.68	4966.36	3589.92	5575.01		7120.05	3880.79	4444.62	695.45	3467.27	6130.29		4762.89	12004.2	9155.64	5308.22		1023.19		1664.55	4109.01	1858.69	4016.48	12758.5	4801.09	5641.2	1695.8				1882.49	8327.09	1235.33	7060.33	953.363	8352.2	1954.29	3912.03	7918.12	7171.59
sp|D3ZHV2|MACF1_RAT	AKEEIYNQLLDK	732.391	2	23.1386	734.372	1	b	6	6132.7	13781.6	14506.3	5627.67	12368.5			15030.2	15252.7	3636.27	5893.03	9588.19		7037.72		17060.9	11238.3	142.291	2139.23	1368.64		16700.6		20275.2	12054.3	14946.3	3334.67	816.263	1164.93	20295.3	9067.94	2200.01	1397.9	3835.01	8258.79		21073.8		12388.7	12251.6	8849.01
sp|D3ZHV2|MACF1_RAT	DQEPIPQNIDR	662.828	2	16.8936	952.521	1	y	8	21984.1	23180.3	23080.4	23784.4	33511.5	29511.6	24778.9	22906.9	26207.2	19857.4	23932.9	26211.7	22191.3	21524	25974.3	29434.4	21981.6	34968.9	26592.3	23284.6	22003.5	21833.1	22408.2	35358.8	29030.9	19922.8	26350.7	31304.1	24496.2	27344.4	21366.1	22101.5	28414.6	18479.1	21623.1	30254	28331	17919	27414	28832.2	20545.8
sp|D3ZHV2|MACF1_RAT	DQEPIPQNIDR	662.828	2	16.8936	742.384	1	y	6	18733.8	31020.7	26907.1	27282.8	29428.7	29411.7	24039	23246.4	19508.2	26804.6	26686.4	14530.4	21511.7	23127.4	22818.7	24846.4	17584.2	30842.5	25983.9	19814.1	32325.8	35227.3	23672.2	33041.4	39972.7	25184.5	26644.8	22182.6	21855.1	24187.1	18837	22175	26444.6	23281	23209.2	28546.3	29107.6	22184.1	24730.6	26634.2	15377.6
sp|D3ZHV2|MACF1_RAT	DQEPIPQNIDR	662.828	2	16.8936	1081.56	1	y	9	3757.36	2891.71	6552.81	7643.42	6789.35	5453.26	2509.39	8564.51	5510.11	7967.14	3893.35	5354	6550.83	2226.84	6065.83	7381.07	7973.44	5999.42	5033.03	6386.85		4371.38	6166.69	6907.2	7813.07	2969.06	8475.46	6811.49	7406.29	7660.03	3074.13	3828.24	7584.24	6003.46	6226.97	6288.26	6590.23	7191.09	7156.86	10888.1	3726.32
sp|D3ZHV2|MACF1_RAT	DQEPIPQNIDR	662.828	2	16.8936	1035.51	1	b	9			2236.86			3736.5		1295.3													1886.66				3956.07						2114.46				998.385						1629.35
sp|D3ZHV2|MACF1_RAT	DQEPIPQNIDR	662.828	2	16.8936	373.135	1	b	3	10945.6	9696.87	9462.04	8094.06	9190.69	13898.6	8680.83	12032.7	13239.1	7094.21	10889.5	10192.9	12096.7	9656.26	7332.05	10748	11004.4	13354.7	10306.5	10250.3	9760.2	11007.4	11289.7	16673	13976.4	11572.8	10670.5	12025.1	10372.2	7517.5	11224.9	10951.4	11188	9417.21	12608.5	14497.1	4568.2	10005.6	11193	11169	7963.98
sp|D3ZHV2|MACF1_RAT	STQYQDLLQDLSEK	834.41	2	39.3016	1060.55	1	y	9		5402.06	7472.99	9085.09		10102.8	2083.31	1968.02	7949.58	10645	7707.23		1589.36	3419.18	9186.46			6866.63		2282.15		8689.05			3009.81				6562.21	7064.49	8291.03		6613.75				5871.15			173734
sp|D3ZHV2|MACF1_RAT	STQYQDLLQDLSEK	834.41	2	39.3016	1351.67	1	y	11	14119.3					1706.42		2072.03			422.463	5944.52	8184.63	1498.53	1842.2	1700.21	957.023		15656.6		11443.4		10002	7524.16	458.5	8421.63	3487.45	16054.1	890.661		569.69	2200.55	769.165	12001	12035.9	8383.41		7763.99	11323.1		11913.5
sp|D3ZHV2|MACF1_RAT	STQYQDLLQDLSEK	834.41	2	39.3016	1188.61	1	y	10	3549.26		774.787	1096.38	12370.8	3022.6	1547.66	15610	3420.99	3526.64	980.753	423.602	14911.5	255.282	1213.27	933.823	4487.1	4489.87		9413.25	2465.46	880.124		1518.68	1618.95		22860.1			2014.68	1557.22	1895.91	1573.23	12192				604.751	4934.45
sp|D3ZHV2|MACF1_RAT	STQYQDLLQDLSEK	834.41	2	39.3016	945.525	1	y	8		16161.8	17689.5	14615		25774.5	4822.44		21512.7	13079.1	14326	1060.6	487.529		16760.8	794.588	559.162	17752.8	4319.9			16117.2	5096.93	3811.12	5942.82	2065.1		1906.91	18198.1	19321.9	15967.3	6997.64	17322.8	18802.2	4616.49	3040.92	11380.3	573.811		9022.3	6160.23
sp|D3ZHV2|MACF1_RAT	STQYQDLLQDLSEK	834.41	2	39.3016	949.463	1	b	8	1299.19	8053.17	7901.18	4348.53	3467.32	6387.21	1644.01	9192.1	6318.57	3820.88	5763.16	6392.93	2341.12	4849.07	4568.46		31631.3	3288.19	7526.41	7168.84	904.393		3689.89		2120.69	3456.17	2345.66		2222.95	6879.63	10639.8	1085.11	3575.06	7719.2	2235.83		7931.89	3324.75
sp|D3ZHV2|MACF1_RAT	EVLQALDPQVDYLR	829.941	2	38.3488	890.473	1	y	7	31631	32085.2	40553.4	38694.7	34179	28851.1	40772.4	30970.5	30781.3	41071.8	28488.3	20602.7	28799.9	26302.1	26933.7	28911.7	31826	36735.6	41114.2	28409.8	41387	30254.2	32461.5	46171	52809	24515.9	30519	33558.4		36094.1	37390	26894.5	37003.7	24808.5	37293.3	46614	28933.1	37475.8	37109.5	47971.3	27583.5
sp|D3ZHV2|MACF1_RAT	EVLQALDPQVDYLR	829.941	2	38.3488	1189.62	1	y	10	11308.6	15526.8	17884.8	17759.4	16120.3	17168.4	15510	23108.2	16742	17541.5	17538.4	11269.7	10637.8	15011.5	11370.4	22705.4	14303.3	14588.3	17195	15293.3	17294.3	17652.3	18851.1	24659.8	16768.6	12878.2	15543.1	10904.5		16738.4	19282.5	17062	19690.3	20586.6	15485.4	21680.8	14345.6	18818.8	20028.5	19410	18729.6
sp|D3ZHV2|MACF1_RAT	EVLQALDPQVDYLR	829.941	2	38.3488	1005.5	1	y	8	36092.1	31453.1	30377.8	19849	30449	18832.2	23494.3	35239	36170.9	28359.7	21524.6	26197.6	24055.1	24799.4	26821.4	39004.9	36449	33797.4	36641.9	22058.5	31401.4	24159.5	34704.9	42203.1	38897.8	29245.3	29665.8	25015.7	15610.1	33043.8	29088.7	23149.5	27295.5	24708.8	22027	35509.5	46185.8	26800.1	34008.3	28534.7	23387.9
sp|D3ZHV2|MACF1_RAT	EVLQALDPQVDYLR	829.941	2	38.3488	1118.58	1	y	9	7388.06	14170.2	13303.6	9124.63	13930.6	7284.27	8655.99	12000.5	10231.4	12676.2	11685.7	8804.81	10274.3	6147.69	10945.8	11227.6	8015.55	12716.4	11159.7	9661.63	14490.6	15795.7	13874.5	14754.4	12479.4	8129.27	7992.68	12910.6	2532.31	15635.6	8655.96	10346.9	14903.2	14194.5	9978.6	17745.4	7885.72	12259.6	12462.6	13354.1	8356.94
sp|D3ZHV2|MACF1_RAT	EVLQALDPQVDYLR	829.941	2	38.3488	1317.68	1	y	11	4018	3382.14	3826.81		9066.31			4463.43	5020.76	8926.21	9289.24	1773.53	4055.05	2012.81	4454.01	9331.85	5471.11	1415.12	4717.68	5230.03	8290.19	4596.06		12494.5		7510.41	3334.31	2864.02	1906.36		2053.45	4585.9	3404.66	9316.62	2937.37		4103.61	13151.7	8878.92
sp|Q9QWN8|SPTN2_RAT	ETWLSENQR	581.778	2	18.4738	633.295	1	y	5			18691		19078.2	784.853	17753.6	466703	42330.9		26883.7	30664.1	16750.8	2803.83	19049.1	61536.5	35968	668.087	19915.2	4271.36	13088		31413.2	29326.4		32390.9	1225.75	22148.3		27362.6	28267.6	70035.1	26055.6	2179.51	25272.9	48465.9	2309.87	569.147	900.019	14664.6	15884
sp|Q9QWN8|SPTN2_RAT	ETWLSENQR	581.778	2	18.4738	746.379	1	y	6	126617	123559	4922.16	3070.56	4398.01	3547.58	3477.39	156885	14267.2	107241	5299.75	8306.35	5463.49	14491.9	4579.79	11883.4	16692.3	1063.74	4999.53	2172.92	2482.65	136564	11631.7	8628.38	179777	8815.26	3251.09	4163.98	125504	7609.5	6849.83	23165.3	8043.04	7443.3	12025.9	16471	2510.48		8462.06	4685.97	7577.82
sp|Q9QWN8|SPTN2_RAT	ETWLSENQR	581.778	2	18.4738	932.458	1	y	7	357956	233885	1710.01	7564.11	3256.69	10669.8		83713.9	11287.6	444418	2691.02	4427.97	3755.85		2248.08	13627.3	7809.9		629.264	10409.9	4684.1	296166	6521.3	5008.08	91984.1	4232.63	7018.4	2930.42	458864	5211.93	4473.18	14125.1	4873.21		4833.21	8233.09	3889.84	1319.64		1478.01	2672.01
sp|Q9QWN8|SPTN2_RAT	ETWLSENQR	581.778	2	18.4738	1033.51	1	y	8				3461.83		5698.54								1033.62				204.516		4992.58							7915.27							1131.44			13392.3		2296.35
sp|Q9QWN8|SPTN2_RAT	ETWLSENQR	581.778	2	18.4738	860.378	1	b	7	103171	81695.9	959.973	623.098	1515.92	565.071	1316.42			75911.1		2570.73		4558.14				1109.7			1919.71	75492			90109.3				66352.7									1129.37	2910.47
sp|Q9QWN8|SPTN2_RAT	VHLENMGSHDIVDGNHR	483.23	4	14.3348	598.269	1	y	5	578.108	166.61		1600	1552.54	966.129		9273.54	10379.9	6105.83	839.509	11216.1	139.173	879.684	180.256	2187.77	443.503		474.506		1848.87			662.851	767.968	896.269	261.83	1678.19	904.664	9368.33	592.592	1654.97	805.7	817.36	567.202		849.428	661.463	831.163	273.428	12514.8
sp|Q9QWN8|SPTN2_RAT	VHLENMGSHDIVDGNHR	483.23	4	14.3348	697.338	1	y	6	400.42	2724.17	4486.65	1043.23	922.492		985.331	1790.38			239.195	432.801	32.564	2151.84	562.42	1256.87	214.639	5194.77	182.641	2782.12		665.768		163.732	1719.23	242.945	3859.94	1390.97	607.094	901.817		224.662	6309.17	1040.4	94.5518	1732.43	562.232	1513.56
sp|Q9QWN8|SPTN2_RAT	VHLENMGSHDIVDGNHR	483.23	4	14.3348	925.449	1	y	8		615.892	2853.27	358.04	503.675	138.928	174.918		486.065		205.308		205.308	79.0718		627.372		3568.82		1013.72	381.994	205.308	566.151	685.317	139.737	190.056			205.307	724.113	395.077		2708.22			849.1		194.478	205.289	206.208
sp|Q9QWN8|SPTN2_RAT	VHLENMGSHDIVDGNHR	483.23	4	14.3348	810.422	1	y	7		408.998	1863.82	404.373	266.746		563.283		434.615	970.988	410.611			849.322	1200.99	222.262		1118.53	213.778	776.679			887.329		215.734		3451.42	410.578	186.249			183.107		85.4696			159.182	174.8	410.61		1491.18
sp|Q9QWN8|SPTN2_RAT	VHLENMGSHDIVDGNHR	483.23	4	14.3348	560.746	2	b	10	205.306			420.661		381.094	194.78	3130.24	1893.45	3202.4	201.111	1353.35	410.617		216.326	1164.97	110.01				3472.76	161.244	96.2791	922.553	68.803				533.655	1802.51	554.15	207.092			162.315	3475.71		1115.61		205.013	2918.08
sp|Q9QWN8|SPTN2_RAT	VGELTQEANALAAGHPAQAPAINTR	834.102	3	28.6949	1051.54	2	y	21	48786	47163.8	53461.9	44393.8	58486	56295.7	52166.3	68994.8	45554.6	52080.2	47849	44148.3	52191.5	42683.5	55927	55681.7	57246.8	71831.1	55780.2	48910.1	61924.8	63582.5	53993.3	92610	64791.9	53780.8	69533.6	65220.3	56327.6	64707.5	54749.7	37080.2	48383.4	33191	54371.9	69447.1	60230.6	44890.1	42265.6	51586.5	50955.5
sp|Q9QWN8|SPTN2_RAT	VGELTQEANALAAGHPAQAPAINTR	834.102	3	28.6949	936.987	2	y	19	35728.5	37554	43842.9	34349.1	40695.9	41025.7	37297.9	38261.9	35985.9	42808.5	44294	31872.4	30270.1	32045.6	43597.1	46832	43494.6	52554	41821.9	35816.3	39236.5	33112.7	38377.1	66396.3	53604.2	33169.4	44417.3	46353.1	33379.3	48801.9	41797.4	33250.2	40131	27893	33887.1	59376.6	42017.3	22770.6	21793.3	33171.5	47241.6
sp|Q9QWN8|SPTN2_RAT	VGELTQEANALAAGHPAQAPAINTR	834.102	3	28.6949	872.466	2	y	18	46319.2	43717.1	44842.8	38740.5	46456.4	41503.9	41063.4	41583.4	36154.4	41867.2	41660.6	35185.4	46218.4	32879.2	41859.4	53719.7	42836.8	57313.2	48760.3	44023.8	48028	46956.9	37910.4	67175.4	62048.8	41778.7	48813	49468.5	37034	47220	35187.5	28924.4	44442.6	33554.8	39173.5	57874.7	47906.7	34753	30832	33251	40974.9
sp|Q9QWN8|SPTN2_RAT	VGELTQEANALAAGHPAQAPAINTR	834.102	3	28.6949	1001.02	2	y	20	35607.3	32223.5	37821.5	30535.5	43811.9	38333.6	33661.5	33913.9	32795	42664.3	33637.9	32208.8	31112.5	29676.3	31361.2	43833.4	29609.5	45801.8	43432.4	34524.7	44177.9	38952.1	32762.5	58734.6	57071.9	37341.7	44367.5	41348.1	32170.6	42232.1	32266.8	27078.1	36782.6	23710.3	36502.3	48098.9	38531.9	30040.1	27323	29256.8	39920.9
sp|Q9QWN8|SPTN2_RAT	VGELTQEANALAAGHPAQAPAINTR	834.102	3	28.6949	1038.57	1	y	10	64733	72358.9	70043.3	58584.2	71949.8	59151.9	58070.5	61626.7	56250.7	67572.6	58901.4	56794.6	58972.6	53234.9	62083.7	80188	59257.2	74917.3	73513.4	55047.8	74620.8	69472.3	64837.1	94230.1	92033.8	64385	68859	68878.3	57836.7	71737.5	70856.3	39146.9	52522.4	49568.3	57899.7	80595.9	63106.5	47501.3	51385.7	60027.1	62734
sp|Q9QWN8|SPTN2_RAT	VDSANALANGLIAGGHAAR	593.315	3	26.7002	639.332	1	y	7	32750.8	31744.3	36137.2	41130.3	44831.6	36898.9	32379.2	43373	23585.4	44519.4	44130.1	28467.7	33555.2	33082.8	32465.8	38763.7	21617.3	49927.5	43679.6	35639.5	34419.3	35278.9	36014.2	56805.5	53053.5	43429.9	47079.5	49017.8	40939.8	49268.2	43836.4	575.853	36172.1	29552.9	39969.8	40655.2	46273.8	25553.8	25912.6	36532.6	41400.5
sp|Q9QWN8|SPTN2_RAT	VDSANALANGLIAGGHAAR	593.315	3	26.7002	752.416	1	y	8	18306.2	17532.5	18304.5	28187	20919.9	21541.7	18525.7	18115	18395.9	16255.1	18233	15338.1	18238.2	11784.5	19763.3	24793.2	13525.1	25973.8	23559.6	23423.9	18901.4	16818.9	16010.3	27330.7	27189	20169.7	17362	21844.3	16445.5	23161.9	18420.6	5471.49	18756.1	18165.2	19337.2	19229.7	19967.9	16679.8	16598.1	12140.5	22769
sp|Q9QWN8|SPTN2_RAT	VDSANALANGLIAGGHAAR	593.315	3	26.7002	1107.6	1	y	12	5483.88	6770.19	6334.85	8275.72	10968.2	5990.23	11093.3	5080.43	6272.96	7756.35	8519.37	7213.45	7172.79	5104.37	9671.37	7629.1	8021.67	9351.57	9345.91	8711.08	9648.44	6780.09	6618.98	10235.5	10970.8	5294.16	7620.21	10532.7	10310.5	7055.06	5029.77	1326.39	6372.02	4208.3	5809.93	7733.87	7029.84	6733.77	5693.81	8487.65	7972.13
sp|Q9QWN8|SPTN2_RAT	VDSANALANGLIAGGHAAR	593.315	3	26.7002	1036.56	1	y	11	7710.85	7786.73	8110.42	6022.36	6421.49	9151.03	6743.93	8884.1	6607.86	8668.61	8431.8	5574.98	6519.99	5825.41	6620.92	12875	6471.2	10427.7	5714.4	6284.7	5958.2	5599.17	10638.5	9236.01	10449.9	5252.07	6766.28	9399.76	8567.69	8615.65	9258.21	1552.62	7456.92	3578.42	6108.84	8495.19	7327.21	2984.87	2207.98	5933.76	10013.2
sp|Q9QWN8|SPTN2_RAT	VDSANALANGLIAGGHAAR	593.315	3	26.7002	922.522	1	y	10	10443	9276.13	10083.6	11091.7	12047	5851.03	10805.9	9449.56	7303.74	13519.9	9979.88	3033.68	9555.67	5911.85	6593.13	8358.08	3923.81	8992.06	12005.6	8195.79	7461.66	8096.06	9041.15	13821.3	13587.1	8233.49	7438.15	6063.43	9474.66	9111.96	6096.91	8434.88	10619.1	6920.93	10065.2	9666.27	8914.79	5116.74	4897.05	7015.37	7386.01
sp|Q9QWN8|SPTN2_RAT	LLEVLSGETLPKPTK	542.322	3	31.7337	699.896	2	y	13	29477	37866.6	30311.3	28355.2	34929.9	27211.5	32404.4	43376	29773.5	33351.2	33953.9	28662.4	30796.2	30554.4	34487.5	52283.1	33620.6	39599.4	28904.3	40875.8	44289.9	33930.2	28146.9	49426.6	50023.3	27412.5	31232	49495.3	33807.4	42497.6	34268.6	28994.2	35559.1	28431.2	31575.9	50518.5	31554.6	933.244	25231.7	26886.3	45727
sp|Q9QWN8|SPTN2_RAT	LLEVLSGETLPKPTK	542.322	3	31.7337	635.374	2	y	12	9437.68	10284.4	15411.1	10057.7	11735.6	10891.2	8834.91	15354.3	9146.6	9387.81	9277.08	12556.5	9865.11	11654.3	9411.64	13559.2	9273.1	13597.2	11036.7	13081.6	13559.5	12566	10933.2	16677.2	14217.8	12447.5	10045.3	14054	11655.3	14064.5	9399.16	9200.31	9599.18	8430.44	15854.1	17994.1	13552.4	5664.93	11389.7	8947.88	10896.7
sp|Q9QWN8|SPTN2_RAT	LLEVLSGETLPKPTK	542.322	3	31.7337	585.84	2	y	11	13243.9	13334.6	12794.9	12376.2	14143.7	15111.5	11305.6	10158.3	12840.8	13456	9202.78	11264.1	9933.86	7677.04	15002	18058.9	12413.4	15519.2	10277.5	13706.3	12228.1	9467.29	12350.5	20773.6	13171.9	12964.9	13109.6	13064.4	9347.59	19005.3	11531.6	13434.4	11820.9	9578.07	16705.9	16614.1	13646.5	318.326	8963.04	9387.11	11463.8
sp|Q9QWN8|SPTN2_RAT	LLEVLSGETLPKPTK	542.322	3	31.7337	756.438	2	y	14	5551.28	13018.6	6670.42	7753.75	6756.11	5837.03	3256.86	8467.59	5975.91	6110.17	6295.88	8732.69	9009.25	7014.79	6121.99	10063	5286.86	7738.16	7118.57	7833.38	8355.19	9279.49	5121.13	12115.6	10821.6	6463.67	3748.54	7849.31	8647.95	5702.46	5773.66	4774.61	7689.12	6109.57	7185.64	11504.3	9270.28	7685.86	5803.58	7951.43	11295.2
sp|Q9QWN8|SPTN2_RAT	LLEVLSGETLPKPTK	542.322	3	31.7337	570.361	1	y	5	10410.7	8428.57	11365.2	9989.2	11689.1	11009.6	8028.03	11741.2	5248.16	15569.5	12063.3	11032.5	7351.48	6558.39	13427.9	15619.5	9331.79	11162.2	8618.11	5632.64	10095.7	9414.66	10412.2	13053.7	14086.3	8468.31	11103.6	11753.6	7914.35	11028.4	8042.32	7784.28	11143.8	6963.28	11333.5	10758.5	10137.8	536.179	6853.09	8347.62	11113.5
sp|Q9QWN8|SPTN2_RAT	AASAGVPYHGEVPVSLAR	594.316	3	25.9334	662.854	2	y	12	47368.5	21472.9	34639.4	47690.5	62350	65261.6	47132.1	37176.6	36491.9	27587.6	46379.1	32305.8	35347.7	20135.6	50157.7	38366.5	42329.3	64600.2	41261	49591.4	33218.4	29658.2	29551.5	54637.3	47341.2	33662.3	64109.4	68535.3	24968.2	43185.8	37324.6	39080.8	59786		42936.2	51504.8	35396.6	27740.2	27499.4	29270	44411.3
sp|Q9QWN8|SPTN2_RAT	AASAGVPYHGEVPVSLAR	594.316	3	25.9334	927.526	1	y	9	16252.5	12293.6	16912	17436.8	25220.2	19174.1	17970.3	14296.9	16971.4	9107.45	14526.5	9697.14	16221.6	8363.23	19130.5	15816.9	18129	20760.3	10410.9	21595.9	12570.2	13498.3	10528.7	19842	14338.1	15474.4	22109	23774	10359.2	15063.6	16145	15934.8	22643.7	1776.32	17479	16128.4	19632.3	13808.7	14037.1	13415.3	16416.5
sp|Q9QWN8|SPTN2_RAT	AASAGVPYHGEVPVSLAR	594.316	3	25.9334	642.393	1	y	6	16586.1	11290.9	17357.1	16686.3	28027.3	22108.8	15673	13157.2	9756.02	10902.2	19208.7	13749.6	15034.9	9618.62	24997.8	17833.6	17059.6	26812.2	16888.1	19831.5	13760.5	15369	10579.1	26910.4	19149.4	12559.5	21751.9	25158.5	9524.15	20511.9	10838.6	15451.4	20594.8	1240.34	19429.2	20095.7	13694.5	14835	11178.2	10167.7	13263.4
sp|Q9QWN8|SPTN2_RAT	AASAGVPYHGEVPVSLAR	594.316	3	25.9334	1324.7	1	y	12	5446.07	4756.44	5335.8	4243.93	6778.03	4068.32	4692.9	2081.35	3634.12	3031.22	4537.06	4206.85	5681.91	1381.2	9340.78	3730.89	5752.56	6300.76	6446.77	4032.57	3291.54	4677.79	6124.29	7077.18	3935.37	3950.69	7001.65	7016.56	3396.1	5727.54	3760.24	2232.72	5237.79		4745.99	4383.68	2364.72	4627.67	3035.12	4142.28	5689.72
sp|Q9QWN8|SPTN2_RAT	AASAGVPYHGEVPVSLAR	594.316	3	25.9334	1064.58	1	y	10	4788.07	2978.71			14910.5		8167.45				5195.61	3020.41	4122.24	1712.22	2385.03	4317		10464.3	2337.15	4334.37		3386.48	2673.63					11343.6				4082.17	3522.7	5029.8	4684.22			4198.28	8150.7		6963.95
sp|Q9QWN8|SPTN2_RAT	TQTAVASEEGPATLPEAEALLAQHAALR	949.161	3	43.1454	1173.11	2	y	23	47673	35501.7	53504.3	44856	57518.5	51754.6	46096.9	56667	44121	39389.7	43900	44985.7	44571.3	41715.9	47673.9	54586.7	51129	52817.5	49541.3	45474.4	62387.8	43300.5	40733.6	62419.2	63544.2	42733.7	52540.5	56317.2	44379.7	50533.6	52741	33018.7	41664.6	34934.5	41696.3	67160.5	54033.8	33199.5	29800.1	39795.4	51673.9
sp|Q9QWN8|SPTN2_RAT	TQTAVASEEGPATLPEAEALLAQHAALR	949.161	3	43.1454	965.031	2	y	19	33878.5	35259.4	38177.6	39751	39003	31386.6	37258.4	44146.5	34106.9	37637.5	35536.4	30318.8	32475.5	30211.1	35739.2	42151	37723.8	40825.8	34798.4	37786.3	48228.5	33755.6	32050.9	62927.2	49519.3	30403.5	35910.4	38469.7	27818.8	43656.6	37932	28079.9	30856.2	23976.7	32278.7	51255.9	36448.2	24150.1	29088.3	32545.7	37148.2
sp|Q9QWN8|SPTN2_RAT	TQTAVASEEGPATLPEAEALLAQHAALR	949.161	3	43.1454	1137.59	2	y	22	28460	33372	39132.2	36695.5	47599.1	30162.9	39918.2	45570.8	36554.8	35942.6	38843.2	25448.8	27162.7	35193.3	43457.1	44354.1	39905	44180.6	36569.6	35665.5	43958.8	34391.4	31166.7	59871	50361.7	44974	35749.3	44025.8	31013.9	41753.5	39955.2	26540.6	28927.4	34779.2	29225.4	62313.4	43855.1	28454.8	22597.5	26759.2	38214.1
sp|Q9QWN8|SPTN2_RAT	TQTAVASEEGPATLPEAEALLAQHAALR	949.161	3	43.1454	1489.81	1	y	14	62889.5	66167.8	73180.7	72155.8	84338.8	68739.9	73122.3	75665.9	64671.2	73186.7	70217.5	63223.4	69410.8	77331.9	64892.9	89406.6	69976.1	84455	85915.2	59887	86028.6	73366.3	65127.7	100384	97508.8	61268.5	75680.9	72951.8	54769.1	78452.5	64808	39758.3	63722.3	46390.4	59464	81568.5	88959.7	54534.4	51175.6	64877.7	72418.4
sp|Q9QWN8|SPTN2_RAT	TQTAVASEEGPATLPEAEALLAQHAALR	949.161	3	43.1454	1222.64	2	y	24	19511.6	18125.1	19031	19566.9	23356.7	16225.2	15535.2	20755.5	19403.3	19511.2	21725.1	14499.5	14250.7	16411	19232.9	26284.7	20664.4	23519.2	18896.5	17217.5	24530.9	19084.3	19680.5	22338.3	24742.7	15934.1	15968	21594.8	14038.5	23840.3	15844.8	11583.1	17542.5	16026.8	11122.3	23741	21865.4	19027.9	11842.2	21236.7	19221.1
sp|Q9QWN8|SPTN2_RAT	VTAVSDIAEQLLK	693.896	2	43.9687	1016.56	1	y	9	264163	273101	256873	271602	306561	307156	247668	288715	258646	273376	267094	237232	260587	262253	294742	316806	241188	336919	306489	254113	350227	275631	258189	418061	408620	268178	313129	307309	256437	289918	252878	174292	264900	224370	225982	343185	287106	180349	183116	209398	261712
sp|Q9QWN8|SPTN2_RAT	VTAVSDIAEQLLK	693.896	2	43.9687	1186.67	1	y	11	101096	102014	100677	107896	119604	112892	101104	106705	104812	110478	110296	87546.8	100819	94109.3	105515	134948	100244	112905	115065	101408	138640	102113	97129	170468	142418	106377	113191	124138	101350	116700	103213	73150.9	103897	85409.5	93171.9	133952	115793	74233.7	79699.7	84603.9	97369.9
sp|Q9QWN8|SPTN2_RAT	VTAVSDIAEQLLK	693.896	2	43.9687	701.419	1	y	6	71484.3	76861.2	71721.4	82994.9	85242.5	72980	76075.1	76244.8	65655.6	82316.1	77676.4	61413.2	71945.8	69171.1	79795.4	87819.5	66546.2	86701.2	82286.4	64939.4	91213.2	76611.6	74427.5	123097	109673	79189.7	81501.1	83749.1	72301.8	89986	72644.6	46475.2	72525.9	60188.6	62845.6	92715	86691.8	56657.5	56914.1	64749	72790.7
sp|Q9QWN8|SPTN2_RAT	VTAVSDIAEQLLK	693.896	2	43.9687	1115.63	1	y	10	71564.4	78063	76042.2	76623.9	83644.8	74339.1	74101.2	75210.9	66175.8	75462.8	75819.6	64744	73116.1	74871.8	74592.2	95726	69627.7	87701.6	78032.7	59275.5	85945.5	81833	74185.8	122458	102670	78989.8	86323.6	77245.1	81382.7	82694	76012.4	45711.6	76707.2	58577.4	63590.8	91760.5	73229.3	54022.6	54457.5	57536.6	66417.8
sp|Q9QWN8|SPTN2_RAT	VTAVSDIAEQLLK	693.896	2	43.9687	929.53	1	y	8	60962.8	68646.5	69568.7	67888.7	80005.6	64691.3	58411.3	76021.5	56717	69123.5	66126.5	69074.6	63434.7	55129.4	67512	85429.2	63421.8	73912.7	63687.3	51119.1	81344.5	59407.8	60280	97732.3	93292.8	67038	66325.1	76925.7	58886.6	79265.7	63623.9	41235	73015.3	51067.3	48821.9	83806.9	79317.1	50064.2	45672	43208.4	50593.1
sp|Q9QWN8|SPTN2_RAT	FQIQDISVETEDNKEK	641.65	3	25.8871	824.407	2	y	14	31945.7	39981	31491.1	35333.7	54388.5	49162.5	34423.6	39633.8	31528.8	39693.7	39993.5	23764.3	33925.7	20793.7	45542.9	50500.7	34904.3	41610.6	34772.3	35467	36229.7	19128.8	30150.8	52054.5	40587.6	31793.9	43670.4	57004	28622.2	39158.2	27186.8	34857.2	53200.9	32336.4	40288	50227.2	48652.3	26736.7	29265.2	24649.7	39580.3
sp|Q9QWN8|SPTN2_RAT	FQIQDISVETEDNKEK	641.65	3	25.8871	767.865	2	y	13	13510.4	12717.3	7493.91	14182.2	15267.3	14922.2	13682.7	10653.2	13768.8	9771.85	13241.6	11515.1	13419.3	13879.6	13285.7	14598.1	10710.9	14122.7	12906.9	11534.2	15727.8		11269.2	15922.8	11263.6	6909.66	14531.5	20150.4	11063	11243.8	7530.12	14546.9	14295.9	7217.88	16937.1	18169.4	15240.4	14572	10162.7	11977.9	9727.19
sp|Q9QWN8|SPTN2_RAT	FQIQDISVETEDNKEK	641.65	3	25.8871	1178.55	1	y	10	9457.48	9014.5	9555.59	9024.34	12854.8	10413.3	11527.9	8412.21	5713.7	8961.54	11697.2	6844.6	9188.11	8792.6	12692.1	18340.6	15096.8	12961	7747.11	9845.32	13590.1		9919.77	16822	8371.88	6815.83	14023.9	10746.7	7237.58	9941.31	7776.1	8129.5	14595.9	7957.45	10400.2	11000.8	10447.2	12177.7	9399.88	6532.65	7656.77
sp|Q9QWN8|SPTN2_RAT	FQIQDISVETEDNKEK	641.65	3	25.8871	992.453	1	y	8	17222.5	14162.2	22118.2	13035.5	27854.1	23266.8	16592.3	17134.4	15365.1	20220.8	16829.9	17528.7	19823.1	14955.4	21021.7	22254.8	11998.4	24722.9	23517	15254.9	22258	1251.76	15101.4	31486.9	25405.7	18050.2	19576.5	16741.8	25574.7	20151.2	19374.3	20819	23818.6	17808.2	22194.1	26299.1	27448.3	21822.6	26193.6	21623.9	21152.2
sp|Q9QWN8|SPTN2_RAT	FQIQDISVETEDNKEK	641.65	3	25.8871	863.411	1	y	7	13947.4	10614	6951.36	9155.47	14759.1	17644.6	5615.51	11938	6179.02	6252.08	13307.9	12581.2	8114.82	5149.8	17385.1	9240.15	8038.05	18912.5	12751.4	9938.85	12747.1	1527.72	7890.64	15548.2	12449.9	7016.31	10883.8	10553.3	12062.1	13340.1	7141.98	11846.8	11691.8	6385.88	13893.4	22142.7	9200.64	7145.39	5767.19	5813.05	11247.1
sp|Q9QWN8|SPTN2_RAT	GNLEVLLFTIQSK	731.419	2	49.9217	949.572	1	y	8	189656	198384	213316	176326	234519	221102	199935	176317	163938	167721	130359	154766	141190	176673	157209	201563	161790	140235	221552	151952	232454	240898	192800	214731	217717	143704	188280	279255	126383	172067	122338	141031	159992	144010	154930	275764	237723	118640	252264	114807	215769
sp|Q9QWN8|SPTN2_RAT	GNLEVLLFTIQSK	731.419	2	49.9217	836.488	1	y	7	115305	132280	120946	129863	133334	134177	109580	133158	112583	118472	87275.3	111428	89715.7	124090	94516.2	138094	102266	89747.8	134698	94259.8	154865	161815	127251	141402	127992	114553	126746	156973	81227.2	125437	100002	99261.2	96955.8	122692	99560.5	191333	163825	82364.7	154845	75489.9	123727
sp|Q9QWN8|SPTN2_RAT	GNLEVLLFTIQSK	731.419	2	49.9217	1048.64	1	y	9	79634	101406	101349	88236.5	101387	89332.3	82074	103350	74147.7	87594.1	61040.3	77533.9	65089	88385.2	75475.8	102608	81960.8	71401.8	99025.2	60886.2	111560	108271	86661.1	101424	96741.1	71221.6	86529.8	115658	60053.5	91776.9	72826.9	74878.1	71420.5	82637.5	82104.6	133580	110003	46569.5	110749	55498.6	98099.9
sp|Q9QWN8|SPTN2_RAT	GNLEVLLFTIQSK	731.419	2	49.9217	1177.68	1	y	10	58481.9	70061.7	76541.2	71059.7	83916.2	66044.1	66532.9	64873.1	55061.2	62435.1	47464.9	59684.5	57874	57785.4	59353.3	73817.9	55290.7	54457.3	78411.5	55411.8	81467.6	81537.4	68262	76016.6	66445.4	54669.2	66969.6	99793.6	43540	60187.1	45838.7	53312.4	54280.3	56972.9	60338.5	90583.4	82501.9	43270.6	77928.6	41790.2	74483.4
sp|Q9QWN8|SPTN2_RAT	GNLEVLLFTIQSK	731.419	2	49.9217	739.435	1	b	7	27106.9	30275.4	30742.9	25605.9	40331.9	36733.5	28724.8	33039.7	28063.7	33321	23903.4	29448.8	21591.2	27451.1	25129.9	29363.5	20200.9	19653.9	30010.5	23446.4	32082	36545.6	29541.8	32422.9	28636	19166.3	28587.8	47160.9	21352.9	28934.3	27774.7	26871.5	30421.7	22500.8	25818.3	52170.3	41060.1	17321.5	29375.5	16511.8	38114.9
sp|Q9QWN8|SPTN2_RAT	TAGYPNVNVHNFTTSWR	655.318	3	30.3989	786.389	2	y	13	83004.3	76067.5	101385	89336.9	134755	118257	89777.6	94174.1	73756.7	80388.2	78892.3	76733.9	72610.8	4075.04	81213	107843	76929.6	125888	89485.2	104248	117049	82217.9	73261.8	159416	100641	76382.8	91951.4	117095	64513.8	105278	1387.81	64125.4	94076	85036.3	105656	118248	74697.7	47212.6	75101.6	61094.7	119749
sp|Q9QWN8|SPTN2_RAT	TAGYPNVNVHNFTTSWR	655.318	3	30.3989	896.432	2	y	15	25410.2	17822	28196.2	22181.7	21241.1	25700.9	20299.4	27993.8	19332.8	17100.6	21217.8	24771	20168.9		25469.7	34645.8	21361.4	32930	17126.8	23299	27341.2	13975.7	24950.4	45032.3	27277.9	19799.9	28758.9	31738.3	12427.3	30184.2	626.013	18436	23112	15866.2	26613.2	31755.2	17037.5	12012.4	16769.6	14797.5	36036.8
sp|Q9QWN8|SPTN2_RAT	TAGYPNVNVHNFTTSWR	655.318	3	30.3989	1048.5	1	y	8	20480.8	31597.7	19820.8	16263.7	25919.3	32637.1	15561.8	18568.3	13114.1	18780.5	14234.7	14063.9	14939.9	8810.35	23375.7	19569.3	16351.3	21947.2	13829.1		23241.8	22445.3	10755.2	25509.7	17880.6	20847.8	21647.3	30868.7	12989.2	15765.9	2457.5	18413.1	21652.8	29134.6	32517.9	18831.2	21034.8	15431.5	11555.2	14264.8	21600.6
sp|Q9QWN8|SPTN2_RAT	TAGYPNVNVHNFTTSWR	655.318	3	30.3989	911.437	1	y	7	8995.73	2773.51	16028.5	9409.96	10152.1	8434.06	6678.46	10420.8	4435.63	11190.7	7133.1	6501.2	7474.11	3955.13	5122.83	10922.6	6237.53	13396.8	5336.89	12970.4	13610.5	9966.29		11374.3	17237.8	9628.23	6007.34	13118.2	6139.96	11976.1		8281.07	8467.23		7474.78	22789.5	8316.34	9135.15	4954.71	4929.41	10212.6
sp|Q9QWN8|SPTN2_RAT	TAGYPNVNVHNFTTSWR	655.318	3	30.3989	1261.61	1	y	10		4015.61		5864.84	8419.22	6126.17	6211.11	4739.84	5635.04	3981.62	5930.94	5258.22	5272.63	619.686	5127.84	4983.19	4105.76	7017.38	6681.83	5752.53	9240.68	4929.39	3649.8	7975.86	6020.92	5272.7		8112.88	3578.88	7206.03	440.805		6748.71	3307.28	5700.92	6738.83	5523.4	4004.87	2975.97	3880.08
sp|Q9QWN8|SPTN2_RAT	EQAAALPPALSHTPEVQGR	658.013	3	27.8698	694.868	2	y	13	8188.94	7380.45	147728		265554	592.555	183628	8333.63	988.31	121757	7170.35	133954	1947.15	114941	654.632	9419.08	647.119		705.936	1305.39	1804.34	135926	128653	279269	10166.4	5125.6			4624.44		406.149			87601.7	5561.55	247600	169409		107506	948.272	185731
sp|Q9QWN8|SPTN2_RAT	EQAAALPPALSHTPEVQGR	658.013	3	27.8698	685.363	1	y	6	1029.97	4702.55	34071.5	6759.02	27377.2	1302.61	25034.8	6671.04		8318.77	3358.2	23043.1	5481.16		4413.03	4768.23	2903.02	4459.93	8316.15	7251.71	3336.42		24801.5	28004.4	6499.08	2899.42	6971.02	3572.96	4859.55	8048.12	3895.78	5929.73	4822.23		2608.17	21105.3	21712.4	4982.86		8729.42	24029.6
sp|Q9QWN8|SPTN2_RAT	EQAAALPPALSHTPEVQGR	658.013	3	27.8698	1291.68	1	y	12	483.471	3299.42		2366.19	11531.7				239.442			5436.72	2979.88	5440.66	3635.33	761.068	1625.19	2737.9	3202.1	1488.42	688.529		4938.38	12833.9		242.55	4212.04	315.525		76470.2		1082.05	481.864	3265.37				2988.52	5265.78	3496.82
sp|Q9QWN8|SPTN2_RAT	EQAAALPPALSHTPEVQGR	658.013	3	27.8698	1010.5	1	y	9	2631.93			1297.15		3207.35	11727.4	2459.13			2520.33		515.937		643.451	2755.17	2661.88		949.55		6594.83	12917.7			2103.45	2044.19	250.487	247.425	3300.39	5294.19		2513.38	1575.73	4006.69	3972.97			3314.38		3194.41
sp|Q9QWN8|SPTN2_RAT	EQAAALPPALSHTPEVQGR	658.013	3	27.8698	1388.73	1	y	13	832.781	957.589	10785.7	440.906	14013.1	200.063	9754.77	896.612	204.189	7286.64	1725.08			6611.72		2047.05		174.086		414.222	440.802	7142.78	7322.16		1061.01	625.623	264.305		1262.4		686.086	675.215	364.17	5604.22	1644.86	13434.6		201.248	7631.99	824.439	9951.6
sp|Q9QWN8|SPTN2_RAT	VQAVDAVAAELAAEHYHDIKR	462.044	5	31.8769	584.304	1	b	6	15458.2	10993.5	12846.2	10178.1	11878.7	13560.4	14155.2	15337.1	10694.6	12852	11224.3	15406.4	13586.3	10567	10981.6	16030.6	11546	14600	14364.9	18401.6	11983.8	19763.2	17957.2	18645.9	18122.6	8093.42		20264.1	10089.5	15348.6	9976.22	12076.3	10562.6	8589.45	10075.9	14876.7	14350.4	6182.88	18770	11673.1	11686.8
sp|Q9QWN8|SPTN2_RAT	VQAVDAVAAELAAEHYHDIKR	462.044	5	31.8769	676.857	2	y	11		3413.19	8826.84	4686.34	9588.17	7116.98	4894.69	5314.56	4959.6	7083.62	6192.86		5694.69	4296.24	8699.46	6890.22	3777.94	8677.75	683.422	6502.82	9303.68	4479.64	4923.67	8146.23	8182.52	4548.1		13276.8	6347.94	6606.88	3803.65	5527.85	6380.46	5946.12	6269.33	6197.24	4273.01	4671.91		4702.8	11003.7
sp|Q9QWN8|SPTN2_RAT	VQAVDAVAAELAAEHYHDIKR	462.044	5	31.8769	620.315	2	y	10	5722.47	10601.2	10995.3	9247.82	6552.24	10704.3	14729.8	14109.8	6386.23	10728.1	11044.8	3872.66	8026.9	11564.4	12972.7	9020.98	11192.8	9320.27	3019.64	12664.5	10074	9281.65	9581.92	17734.5	11765.9	8859.2	4524.65	10349.2	12403.7	8501.64	3941.88	10805.6	10277	7129.37	8733.29	11873	8508.54	5727.73	4755.18	10927.5	7598.49
sp|Q9QWN8|SPTN2_RAT	VQAVDAVAAELAAEHYHDIKR	462.044	5	31.8769	741.378	2	y	12	1860.91	4768.1	4863.9	3533.18	3966.21	5016.12	2165.74	4016.27	2517.21	3458.42	6447.46	2335.15	2983.71	3703.57	4458.47	6742.17	2693.89	4267.63		6675.82	6429.52	5120.5	3202.28	7526.7	5947.58	4834.08	2597.23	5936.78	5043.44	4877.17	3810.2	3835.74	5129.79	5584.4	3743.64	5291.73	3366.92	3621.99		3215.73	5163.93
sp|Q9QWN8|SPTN2_RAT	VQAVDAVAAELAAEHYHDIKR	462.044	5	31.8769	541.946	3	y	14		4008.66	3470.92	2873.99	6383.17	3284.55	3692.28	6308.91	3800.89	3915.12	4698.12		4354.84	4144.4	3512.96	6329.54	2057.25	4412.73		4894.05	5334.84	4496.74	6639.67	7088.22	5153.26	3649.35	205.308	6601.75	3904.34	4279.33	3528.46	2018.1	3900.2	2257.41	6295.63	5358.86	5613.49	872.312		3289.62	4938.09
sp|Q9QWN8|SPTN2_RAT	ELTLEKPELK	600.348	2	20.8053	743.43	1	y	6	15863.9	24956.6	21793.6	18740.2	18702.9	17619.2	25501.5	16387.8	20218.2	19784.4	18033.8	25789.3	22110.9	17267.3	23057.5	19478.4	18356	18905.6	26848.1	15043.9	22875.4	25106.8	22118.7	25554.7	41482.5	24104.6	25455.6	21308.3	20969.3	17437.8	24957.1	12461.1	15604.2	17808	15624.5	19398.7	29820.1	13623.8	18141.1	19094.2	17439.1
sp|Q9QWN8|SPTN2_RAT	ELTLEKPELK	600.348	2	20.8053	957.562	1	y	8	28073.4	28772.5	31611.7	28788.2	33521.9	28416.9	35041.1	29571.5	33984.1	32706.9	37742.6	35328.6	28950.4	32745.8	37904.7	33127.2	33702.2	35591.9	37804	24068.6	35853.8	40830.6	34434.4	40933.9	50661.4	36172.6	34958.5	28301.1	40743.9	28142.3	36126.6	13981.2	30184	33120.7	27871.5	32981.9	35244.9	24563.5	27691.6	24291.6	30611.5
sp|Q9QWN8|SPTN2_RAT	ELTLEKPELK	600.348	2	20.8053	614.387	1	y	5	12164.5	21022.7	11613.6	13319.9	14784.3	13250.5	18716.1	12203	15310.9	17704.7	14971.9	16926.6	12274.8	17167.8	15178.7	14339.8	10614.9	17454.5	17401.2	10827.4	13668.6	18063.4	15824.3	20793.2	26717.5	17290	17944.2	17511.2	12348.6	13448.2	20140.6	9191.35	11695.8	14680.4	10464.6	18651.7	21502.5	9307.89	11674.4	12342	11843.7
sp|Q9QWN8|SPTN2_RAT	ELTLEKPELK	600.348	2	20.8053	940.499	1	b	8	13296.2	16842.4	17704.2	18083.1	14725	16494	22088.2	16059	18821.1	18247.4	18108.3	22239.9	20592.4	15836.2	16248.8	19573.8	18801.8	19040.1	19051.4	14565.3	24880.3	23248.2	23122.1	25409.6	25636.9	20657.4	18586.9	14261.8	20195.3	15643	22553.2	8558.04	19736.1	14449.6	14657.1	18294.4	21259.7	11444.4	19183.8	10717.2	18448.7
sp|Q9QWN8|SPTN2_RAT	ELTLEKPELK	600.348	2	20.8053	856.514	1	y	7	15577.7	17875.2	18375.5	15298.3	20773.9	15522.5	20958.6	15289.4	19333.3	18417.8	12360.8	21304	15351.1	20295.9	11724.3	20739.2	16989.7	16692.3	21235.2	11933.6	24057.2	15761.9	21736.5	21512.8	32717.8	16090.4	18463	14834.8	21518.8	17230.9	22341.8	11418.3	17054.2	13996.4	16003	17436.5	19527.2	16370.7	16011.9	16640	14218.6
sp|Q9QWN8|SPTN2_RAT	VQAVDAVAAELAAEHYHDIK	538.277	4	33.6096	734.365	2	y	13	20554.3	13784.8	12984.7	12591.2	17071.8	32915.3	8627.98	16513.8	10409.6	10974.3	11122.3	9788.36	12115.8	9960.42	12066	12509.9	7316.62	17060.6	11123.6	31760.9	16310	16884.9	11830.2	3941.21	15273.6	12567.1	1022.33	15067.1	13521.7	16688.3	10485.4	12750	9712.04	9601.71	9866.48	21013.9	13784.2	8997.59		10966	12583.7
sp|Q9QWN8|SPTN2_RAT	VQAVDAVAAELAAEHYHDIK	538.277	4	33.6096	584.304	1	b	6	9388.18	13556.8	11886.5	12461	11745.1	3910.03	12049.9	7610.25	5649.54	9643.22	10704.4	7982.17	8373.21	9365.41	8561.01	17827.6		12965	7127.08	6987.7	14407.9	12540.7	3560.74		12931.2	15048.3		11175	5601.12	9124.77	11910.2	10619.6	8305.32	7113.87	8235.79	13694.2	10201.7	6846.49	1163.91	6951.4	8567.34
sp|Q9QWN8|SPTN2_RAT	VQAVDAVAAELAAEHYHDIK	538.277	4	33.6096	598.807	2	y	10	5695.84	2403.64	2171.71	2652.57	6927.05		4242.91	3512.34	1475.32	5404.56	3347.73	4249.18	1792.81	4734.91	2183.25	4373.23	533.783	6144.3	1372.64	3166.11	7632.01	4941.56	2219.56	177.505	3327.97	4521.67	179.134	4641.2	3878.05	4962.84	2892.72	3447.71	6366.93	4330.21		4396.68	4101.45	3425.14	624.597	4718.81	4065.13
sp|Q9QWN8|SPTN2_RAT	VQAVDAVAAELAAEHYHDIK	538.277	4	33.6096	683.372	1	b	7	9743.68	12036.7	12330.4	17161.9	15418.9	4654.02	12146.5	15406.8	4739.57	11491.1	15074.3	15740.8	11859.5	6627.77	12595.1	15694	3158.22	12973	13421	4230.93	14158.9	16108.5	2047.88	1346.69	10812.4	15617.5	1247.27	10334.2	16138	15762.2	8699.52	10642.2	11702	6735.82	13805.9	12314.3	12434.3	11152.3	4396.55	14649.3	10653.5
sp|Q9QWN8|SPTN2_RAT	VQAVDAVAAELAAEHYHDIK	538.277	4	33.6096	663.328	2	y	11	11329.2	5740.91	5827.73	8852	9791.41	5506.39	6877.32	12110.6	4263.74	8570.84	3582.4	9331.05	5237.84	5990.12	7386.18	12665.5	9095.62	5227.28	9585.78	3798.33	7635.3	8415.06	10259.4		9299.39	8470.57	565.733	11057.8	6664.74	14512	6818.86	8937.08	8644.54	3138.3	5987.34	8061.27	4884.31	5012.38		4441.07	8278.96
sp|P11442|CLH1_RAT	LLLPWLEAR	555.837	2	49.1693	771.415	1	y	6	2.69325e+06	2.81518e+06	3.08526e+06	2.72138e+06	3.85366e+06	3.63898e+06	2.96471e+06	3.42725e+06	2.78131e+06	2.91112e+06	2.86132e+06	2.61786e+06	3.13473e+06	2.6454e+06	2.80247e+06	3.60619e+06	2.90906e+06	4.26645e+06	3.69341e+06	3.45085e+06	3.45205e+06	2.90168e+06	3.11308e+06	4.74404e+06	4.35508e+06	2.75871e+06	3.53343e+06	3.5604e+06	2.59021e+06	3.4232e+06	2.58138e+06	2.54717e+06	3.27641e+06	2.45151e+06	3.27141e+06	4.33413e+06	3.33591e+06	2.62825e+06	2.50481e+06	2.59817e+06	3.22012e+06
sp|P11442|CLH1_RAT	LLLPWLEAR	555.837	2	49.1693	884.499	1	y	7	532206	574224	604379	539295	739054	702004	595683	684916	526712	587131	561750	529553	579825	545501	534143	733228	567541	793531	711142	654384	678841	581072	633303	935830	855005	552964	662285	685090	513672	688459	557420	482830	679084	483943	638163	845952	635290	530913	477614	554737	648832
sp|P11442|CLH1_RAT	LLLPWLEAR	555.837	2	49.1693	674.362	1	y	5	156006	158442	161105			187711	156954	174594	156305	169272		155711		144720	146222	189184	168850		212316			160749	169746	248333		151988			139466		141896		174284	133989			177898		138975	149958
sp|P11442|CLH1_RAT	LLLPWLEAR	555.837	2	49.1693	997.583	1	y	8
sp|P11442|CLH1_RAT	LLLPWLEAR	555.837	2	49.1693	386.211	2	y	6	978123	978396	1.07161e+06	933398	1.28746e+06	1.2252e+06	1.04713e+06	1.23051e+06	948504	1.00858e+06	989008	910449	1.05719e+06	944970	1.00376e+06	1.29019e+06	1.03362e+06	1.46625e+06	1.24652e+06	1.16979e+06	1.23579e+06	1.01512e+06	1.03893e+06	1.69751e+06	1.52054e+06	1.00643e+06	1.23354e+06	1.22922e+06	905872	1.18988e+06	935407	858577	1.19076e+06	819924	1.15093e+06	1.56218e+06	1.25409e+06	933777	852075	950940	1.15454e+06
sp|P11442|CLH1_RAT	LASTLVHLGEYQAAVDGAR	657.681	3	31.5025	659.347	1	y	7	272037	210658	303361	269457	374042	351602	200584	249652	203597	214361	283835	208748	202374	218160	289197	355092	220357	409001	282172	326328	297440	229108	262183	435046	316008	210653	299662	414137	199293	301375	179001	229018	312514	156258	340381	361930	243526	222036	213905	205662	335663
sp|P11442|CLH1_RAT	LASTLVHLGEYQAAVDGAR	657.681	3	31.5025	1136.53	1	y	11	74553.7	62625.9	99963.7	76464.9	91813.9	79833.3	67718.6	75151.5	50279.2	64898.8	80117	56926.7	60028	63017.2	88844.1	97931.8	57319.3	112011	78777.5	79970.6	83795.8	62400.6	68751.4	110459	99403.8	61356.6	69091	97838.3	58570.9	81975.2	47736.2	62760.1	73723.3	39576.2	85462.9	92355.5	63053.6	58767.3	65567.8	55185	85749.3
sp|P11442|CLH1_RAT	LASTLVHLGEYQAAVDGAR	657.681	3	31.5025	1249.62	1	y	12	40198.1	34487.1	37357.6	37204.7	51417.7	39312.8	32648.3	31837.2	23607.3	38785.2	39135.7	27312.1	28820.9	33806.5	46613.1	44978.3	33520.7	55404	40667.5	36083	53515.8	36200.3	35013.2	52653.9	51965.4	31026.4	39343.6	50709.1	30795.5	41027.4	30908.9	31837.3	35581.7	21042.5	43684.2	48769.5	34297.7	32899.7	32912.3	31360.1	36321
sp|P11442|CLH1_RAT	LASTLVHLGEYQAAVDGAR	657.681	3	31.5025	893.958	2	y	17	241615	186134	303334	240570	336995	329243	197388	301032	182123	194288	284285	179633	181296	187964	259018	331744	200464	423442	267304	328417	283397	233573	240634	402293	286817	209439	271364	402292	177392	288581	158707	219262	314856	135502	338965	314212	213114	177963	180190	179615	361597
sp|P11442|CLH1_RAT	LASTLVHLGEYQAAVDGAR	657.681	3	31.5025	693.842	2	y	13	43003.1	38779.6	48846.5	46905.4	62351.2	55361.1	34673.1	48717.3	35759.8	40854.1	55087.2	35790.1	35714.2	38190.1	51848.5	50818.1	38310.2	80301	45000.6	51837.1	59382.8	33486.8	46393.5	65155.4	47645.9	41999.3	43235.5	56402.1	32245.9	53013.5	31489.9	37269.9	51588.5	22601.6	61639.8	55876	37342.3	33967.2	35514.6	33803.8	63077.7
sp|P11442|CLH1_RAT	RPISADSAIMNPASK	519.94	3	17.3959	798.41	1	b	8	13914.4	7518.06	51717.8	14085.1	25349.8	347953	34559.6	157596	64416.8	50042.1	94659	128191	153093	57211.6	114784	217826	77824.9	101703	84912.1	300933	17370.4	8281.62	165826	89013.4	12337.2	70630.9	42936	194972	21937	181030	47377	276796	237215	39841.9	258851	179429	30285.7	114438	10051	55909.7	268928
sp|P11442|CLH1_RAT	RPISADSAIMNPASK	519.94	3	17.3959	647.318	1	y	6	12734.2	8667.66	61799.6	17960.8	24071.1	397537	36612.8	181149	88981.6	47300.3	101942	140826	170619	65034.2	143867	265617	100571	130030	102977	362250	15144.4	6340.69	184063	95475.6	11003.7	80432.6	52342	227196	33302.6	201877	64901.6	371311	293578	34744	330547	205752	47331.1	131205	10777.3	52784.4	296696
sp|P11442|CLH1_RAT	RPISADSAIMNPASK	519.94	3	17.3959	640.341	1	b	6	10091.2	3575.87	14827.5	8621.94	11587.7	68620	15068.1	35575.7	24470.7	13848.7	18733.4	27739.7	28760.4	12441.3	26219.7	49298.6	26640	25172.8	18799.2	54599.8	6336.19	4611.97	30737.1	20669.2	6301.71	12895.3	13051.6	40031.3	12491	31342.6	17380	44317.3	35195.1	6744.73	45902	35508	12484.3	20588.8	7694.68	13438.2	42979.9
sp|P11442|CLH1_RAT	RPISADSAIMNPASK	519.94	3	17.3959	770.401	2	b	15	914.583		10404.4		3669.03	23425.9	4425.72	16859.3	3727.67	3890.24	8164.16	13474	8639.99		6877.78	12978.9	5798.28	6736.77	6685.85	21154.3			13780.9	6734.77	3145.3	6320.52	4714.36	12763			5245.16		14188.9	1632.73		16979.4	3117.02	8192.84	1701.67	3466.08	17307.7
sp|P11442|CLH1_RAT	RPISADSAIMNPASK	519.94	3	17.3959	760.402	1	y	7	6519.22	4913.78	26108.2	9600.44	10130.1	164781	12941.2	82890.7	38200.9	19877.8	41527.7	63738	78573.6	27034.4	57891	97353.2	37670.4	51726.4	37516.5	140585	10934.4	3529.89	84186.4	38975.7	6759.08	35561.4	24836.5	87984.7	10727.5	80935	26267.3	136284	115326	16399.6	135922	83563.9	18096.6	54877.2	7416.98	25593.4	127648
sp|P11442|CLH1_RAT	ISGETIFVTAPHEATAGIIGVNR	785.089	3	37.9285	876.973	2	y	17	416975	383024	396170	421464	567635	491805	401879	454886	376950	390112	397735	314520	361259	353976	414698	467038	400133	560153	450217	432799	455875	371187	389740	549274	540735	372116	426707	527428	321931	407065	366802	350642	448822	330326	437122	524854	460642	316851	182248	326280	440134
sp|P11442|CLH1_RAT	ISGETIFVTAPHEATAGIIGVNR	785.089	3	37.9285	1077.07	2	y	21	161372	139530	173157	168213	229964	201543	137988	171254	134695	152728	168655	136733	147985	136929	168378	182028	168409	212617	170349	182773	191546	154765	153533	235289	248474	156689	196413	207469	121400	167214	132865	145566	190971	137257	173247	226880	178769	127505	69627.7	133214	185727
sp|P11442|CLH1_RAT	ISGETIFVTAPHEATAGIIGVNR	785.089	3	37.9285	984.039	2	y	19	138444	124556	145896	146569	186564	177335	136537	168224	131809	134328	125939	106870	144256	121886	143289	164431	154621	189635	156542	152649	156218	140001	135827	208886	209650	132505	156331	173595	116392	167930	121588	123753	171546	116398	157387	182712	165178	113522	60304.2	119190	163638
sp|P11442|CLH1_RAT	ISGETIFVTAPHEATAGIIGVNR	785.089	3	37.9285	1334.72	1	y	13	178487	184006	172492	190083	218539	211404	199931	178525	158458	195140	155535	157613	161098	172225	159369	206491	166071	222861	223117	179242	215666	193348	173519	262180	270610	170037	197940	207317	160266	191101	165975	137410	181845	171975	189478	234145	196120	151215	91287.3	172471	180418
sp|P11442|CLH1_RAT	ISGETIFVTAPHEATAGIIGVNR	785.089	3	37.9285	1120.59	2	y	22	155760	138455	162906	164224	198119	202486	141311	193897	154604	145547	144437	130381	140638	125236	159654	198085	166293	216983	155281	166122	167107	135055	161537	248976	227488	147718	166970	185567	123324	158777	139688	150257	175128	157315	194399	219972	172776	137795	83830.1	159677	171367
sp|P11442|CLH1_RAT	LLEMNLMHAPQVADAILGNQMFTHYDR	782.883	4	52.6429	1268.55	1	y	10	50715.7	43635.3	41647.9	47177	50009.6	53688.6	46614.5	25508.6	17567.6	387.909	31754.5	602.17	26898.3	20579.2	37849.7	35847.4	27626.6	43318.8	40468	37378.2	43079.7	39545.6	26015.1	53502.3	48707.3	30604	33060.9	37189	33944.1	27162.9	25830.4	19160.7	35573.5	20491.8	32374.4	37624	31467.1	22309.5	31519.3	1003.18	43360.3
sp|P11442|CLH1_RAT	LLEMNLMHAPQVADAILGNQMFTHYDR	782.883	4	52.6429	1381.63	1	y	11	27225.2	28530.4	28745.4	27123.6	31283.2	34621	33596.8	15993.9	12294	431.398	16100.6	1253.73	15465.8	19091.6	20585.8	25047.2	18792.4	29175.8	25525	28100.1	28950.4	24722.6	20287.6	33877.5	27491.4	20301.6	23850.6	24032.4	15652.1	18923.3	16524.6	16370.2	22702.3	13724.6	21101.7	24671.2	19267.1	13166	18298.6	593.663	27999.2
sp|P11442|CLH1_RAT	LLEMNLMHAPQVADAILGNQMFTHYDR	782.883	4	52.6429	969.425	1	y	7	40782.5	32110.7	31288.6	36076.4	29362.7	37871.3	34659.6	27187.1	14233.3	1129.28	26260.2		23274.1	16584.4	28864.2	31441.9	28071.9	33388.9	24255.2	28175.7	34589.8	26378.7	16917.7	43591	38014.8	25129.2	28845.3	35194.5	24385.7	27130.9	22261.2	19623.3	30174.7	18656.4	28538.3	31284.8	30612.3	17017.4	24008.7	2086.38	30794.6
sp|P11442|CLH1_RAT	LLEMNLMHAPQVADAILGNQMFTHYDR	782.883	4	52.6429	968.119	3	y	25	16587	15258.1	16712.6	18221.4	21631.5	18716.2	15644.8	9501.53	4040.53	77.3095	14572.7	205.688	5602.88	5790.58	14702.5	14130.2	12448.2	17838.7	12576.5	10831.4	13626.8	13049.7	7766.86	19699.6	14130.3	5334.52	15098.7	18081.2	11799.3	10205.6	4687.25	6269.93	13993.8	2523.81	9908.67	14837.3	10797.6	5222.18	14594.9	294.06	14170.8
sp|P11442|CLH1_RAT	LLEMNLMHAPQVADAILGNQMFTHYDR	782.883	4	52.6429	840.894	2	y	14	15001	11352.1	13098.6	13804	18216.4	16404.6	12159.6	5940.37	4791.99	437.93	9716.49		8444.16	6159.2	9678.36	13218.6	7054.52	11021.2	8844.81	11342.7	15686.9	11293.4	4935.38	18992.7	12290.4	8027.92	10408.7	14637.7	8672.51	9331.2	5479.9	6959.91	9000.46	5458.34	9688.2	14616.3	10921.2	10337.4	5075.76	1482.66	11302
sp|P11442|CLH1_RAT	KFDVNTSAVQVLIEHIGNLDR	790.092	3	52.755	953.48	1	y	8	123456	92198.2	109220	144194	158761	120933	130569	100499	83329.5	114328	101172	96435.3	70319.2	117124	96736	124759	115594	93228.7	109481	80309.4	140120	135050	90140.4	142353	132862	71893.8	111957	121039	107506	92653.8	65371.8	65811.9	100042	85909.9	94927.3	148557	133720	67568.1	122229	66578.1	127954
sp|P11442|CLH1_RAT	KFDVNTSAVQVLIEHIGNLDR	790.092	3	52.755	1066.56	1	y	9	107162	94599.1	95657	118209	129133	106850	103394	87918.5	77367.5	103055	92564.2	83906.5	59664.3	98878.8	91659.3	109436	110037	79064.5	97431.1	73324.6	128436	106258	89932.1	125573	114806	61602.7	103902	106429	87920.7	74687.2	62079.8	58391	85502.2	55672.2	89282.8	122325	112923	59498.4	111819	57805	93279.5
sp|P11442|CLH1_RAT	KFDVNTSAVQVLIEHIGNLDR	790.092	3	52.755	824.437	1	y	7	125439	89951.9	90421.2	136963	136307	118340	122600	89459.4	64347.6	97131.5	88518.2	88996.9	67386.3	94497.6	98790.2	113234	99776.7	70655.4	104093	70901.8	125796	107729	84072.4	127553	124728	62831.1	105403	111202	95018.8	69417.9	53955.3	44736.1	90655.4	51453	88852.8	120313	117412	54588.9	99070.3	47546.9	97621.3
sp|P11442|CLH1_RAT	KFDVNTSAVQVLIEHIGNLDR	790.092	3	52.755	1179.65	1	y	10	68497.9	63639.2	63128.3	83719.7	96086.5	70730.6	75481	54770.2	45919.7	64653.7	59855.2	63570.5	48970.1	77577.1	64568.3	69180.8	64209.4	49082.8	65732.8	46006.5	74000.8	71302.3	50915	83404.9	81171.1	36323.4	72452.6	69100.6	58867.2	46066.8	39428.2	32898.5	59373.3	46411.2	55407.1	83305.1	65120.1	37138.1	67330.2	30909.9	66600.4
sp|P11442|CLH1_RAT	KFDVNTSAVQVLIEHIGNLDR	790.092	3	52.755	1120.59	2	y	20	62330.6	39635	41089.8	69616.8	66077.7	60597	45913.2	25760.9	27330.7	39544.3	49541.8	35296.4	25432.1	32399.6	48072.3	51862.3	39480.6	34388.5	35879.5	29153.2	68234.7	44382.4	27120.5	59756.6	54955.8	21661	51373.6	61022.9	42707.6	30756.8	29224.9	21680.9	33717.2	19581.5	34936.9	62201.3	54068.8	19579.3	43090.7	18651.6	47460.7
sp|P11442|CLH1_RAT	QLPLVKPYLR	409.592	3	28.166	493.313	2	y	8	154763	84416.8	149843	165896	247415	235411	155115	247950	132984	178152	275243	115220	205791	149844	357066	237210	169376	349783	180686	306259	236986	205018	222873	227106	166266	169903	268983	409618	170933	149641	110413	251588	364623	112313	324226	274101	154463	180725	146470	156536	264389
sp|P11442|CLH1_RAT	QLPLVKPYLR	409.592	3	28.166	548.319	1	y	4	52559.1	43552.7	59790.7	70853.6	86548.8	92493.2	58355.5	93085.3	51189.8	83623.6	104148	58366.4	83735.4	60671.2	130326	91676.5	58530.1	114590	80413	108845	107412	73994.6	95949.4	89777.4	63675.1	69858.7	92597.2	134977	67410.3	58063.6	43622.8	95523.3	125346	46351.6	114319	112570	69072.6	72861.6	57841.2	60023.1	96516.2
sp|P11442|CLH1_RAT	QLPLVKPYLR	409.592	3	28.166	775.482	1	y	6	17271.2	9952.75	16440.5	19169.5	19429.7	18350.2	17829.8	23702.5	14263.6	17654.3	26827.5	13859.9	26679.4	16166.8	32344.4	23772.8	19082.5	25453	13146.4	26348.9	22999	22079.7	23270.7	23498.7	17573	24607.2	23291.5	32961.4	18815.3	13507.7	9937.55	22041.5	29336.1	13667.5	25494.1	24021	15696.7	14949.9	14798.4	15196.2	20812.1
sp|P11442|CLH1_RAT	QLPLVKPYLR	409.592	3	28.166	676.414	1	y	5	16638.2	10707.5	15515.1	15644.4	25497.9	23096.5	16571.2	26447.7	12104.3	19801.8	24051.8	15421	16097.6	13636.8	36468.2	24806	17477.8	29788.8	17403.6	28251.2	21494.5	18387.2	27235	20029.8	17304.3	18037.4	24219.7	30259.2	15650.1	15320.6	11686.4	19293.1	27121.6	13706.6	33636.7	28486.1	20529.5	19978.2	20018.8	19205.4	25638.3
sp|P11442|CLH1_RAT	QLPLVKPYLR	409.592	3	28.166	444.787	2	y	7	9954.41	6512.28	11462.7	14327.3	16816.9	17363.7	10974.2	19538	7571.33	11478.9	18657.5	10464.3	16155.1	10958.7	24989.1	16134.7	12448.4	22597	15345.9	18360.7	20001	14667.9	18299	16894.7	12294	17326	16725.5	30507	15088	12524.5	8015.79	17014.4	21265	9603.9	23951.4	16243.8	9508.47	12216	9198.84	13641.7	16237.2
sp|P11442|CLH1_RAT	HNIMDFAMPYFIQVMK	662.321	3	52.9309	1025.55	1	y	8	128208	76017.2	95808.5	130017	145392	93048.9	77601.3	118922	99142.3	110588	99068.1	74064.9	72395.7	104886	111137	109370	110643	105710	63865	88757.5	160665	125651	120667	101875	123105	142535	99311.8	98208.3	83837.3	99883.3	69404.2	88827.7	110412	83891.6	88376.3	101292	92289.4	97851.3	79393.6	114694	89230.4
sp|P11442|CLH1_RAT	HNIMDFAMPYFIQVMK	662.321	3	52.9309	829.366	1	b	7	123610	72247	93851.6	121408	136721	90862.7	81795.6	124124	99329.1	107024	103100	78030.3	75615.8	94724	111605	116369	116009	92751.3	65214.7	91668.9	153194	125102	125018	95774.6	136028	137229	112728	99009.5	76669.6	103697	68089.7	98316.4	100834	84004.7	84726.1	91669.4	100779	95220.1	76563.8	109461	83995.6
sp|P11442|CLH1_RAT	HNIMDFAMPYFIQVMK	662.321	3	52.9309	960.407	1	b	8	41995.7	31682.2	34548.8	45444.4	44720.4	37475.3	27900.8	43707.7	30377.8	39685.7	30465.3	25879.3	26452.5	38059.5	36448.2	38891.2	38566.4	30747.9	23405.9	37940.5	51010.7	42557.9	49367.5	37434.7	40887.8	46102.2	32668.5	35507.3	26281.9	34807.8	25224.9	26898.1	36723.5	30652.1	29967.9	38565	31609.9	32262.6	24722.1	35391.8	31468.1
sp|P11442|CLH1_RAT	HNIMDFAMPYFIQVMK	662.321	3	52.9309	758.329	1	b	6	42255.1	27999.6	34398.4	45832.9	48406.3	36381.3	27458.6	43729.5	36929.2	39048.3	34125.9	30288.8	26752.9	38642.1	41771.7	34126.4	41131.3	35341.8	24778.7	36305.3	53225	43322.8	40920.1	31937.1	51318	50852.2	40204.5	36807	29257.5	36857.5	26530.8	36372.6	44575.5	28430.2	29600.8	34569.7	41875.1	44457.6	26234.3	39187	34704.5
sp|P11442|CLH1_RAT	HNIMDFAMPYFIQVMK	662.321	3	52.9309	765.433	1	y	6	50821.6	29209.5	37766.3	47240.7	57194	40178.6	42757.7	41760.4	31705.4	41213.3	34104.3	29141.6	28466.4	33644	40600.6	44309.7	42984.4	32499.4	24422.1	28704.6	53750.1	43070	41355.2	44319.1	49926.3	47712.8	38771.7	39887.3	35376.4	40167.5	31139.1	36254.3	36692.4	34577.7	28497.3	33456.6	34468	40874.8	35432.5	40990.3	33321.6
sp|P11442|CLH1_RAT	RPLIDQVVQTALSETQDPEEVSVTVK	961.177	3	48.8571	987.536	1	y	9	416814	401684	458328	408089	510311	464114	399047	483688	534209	501584	481252	396598	473830	439259	414003	594321	413498	554513	520430	458154	588697	481637	425969	842286	803844	438188	531497	462229	427161	489538	380580	358393	495031	335020	457619	610634	520203	347115	361632	431273	462882
sp|P11442|CLH1_RAT	RPLIDQVVQTALSETQDPEEVSVTVK	961.177	3	48.8571	1102.56	1	y	10	260688	253074	285914	245746	344628	308385	245906	329235	335951	298138	299732	258306	298972	270319	299121	367637	257662	378422	336507	292336	376829	296889	281715	521834	508008	266758	311070	322533	276936	328121	246360	220106	346151	229994	308121	391621	346154	222639	239137	281904	304739
sp|P11442|CLH1_RAT	RPLIDQVVQTALSETQDPEEVSVTVK	961.177	3	48.8571	1221.69	1	b	11	124150	140119	141085	125655	159490	144157	120790	147112	160596	163569	161960	134383	148160	154252	131069	184479	136385	174069	161586	137455	188766	154642	140963	255546	238740	132035	155603	147376	135985	162248	122358	103193	163634	117688	136052	173462	167828	113265	109511	137260	146526
sp|P11442|CLH1_RAT	RPLIDQVVQTALSETQDPEEVSVTVK	961.177	3	48.8571	1334.78	1	b	12	125843	123223	136523	125047	151821	145724	125071	158264	162019	161652	157667	125394	137973	141754	129292	182031	126361	189515	159052	136831	188829	168102	152703	243671	240704	137097	174429	165252	143881	160567	115342	105082	155455	117704	142823	189568	164284	115072	117696	140690	143973
sp|P11442|CLH1_RAT	RPLIDQVVQTALSETQDPEEVSVTVK	961.177	3	48.8571	1331.67	1	y	12	155828	147248	171001	159347	206237	170126	161465	179003	198286	184470	176855	166514	181603	166570	158928	214608	157528	210887	188901	159702	206726	181469	176730	292438	296866	174376	198146	192122	172653	193756	135516	136950	182922	139146	178048	233498	193296	131333	148310	163039	192065
sp|P11442|CLH1_RAT	RKDPELWGSVLLESNPYR	540.537	4	36.5711	641.351	2	b	11	49747	39488.9	53402.7	51175.2	75141.6	78063.3	49320.9	43943.2	36872.3	39735.2	49975.2	34869.7	48162.2	46856	69857.5	55402.4	38879.4	85138.5	41537.4	71393	50204.3	36651.8	40019.4	55586.5	49230.1	34420.7	57741.7	73841.6	28882.2	50126.2	43777.9	78888	80527.4	18427.5	70533.6	52986.1	37959	24131.9	56319.4	55568.4	67121.2
sp|P11442|CLH1_RAT	RKDPELWGSVLLESNPYR	540.537	4	36.5711	636.31	1	y	5	59838.6	41911.5	53067.7	55960.3	86538.4	89378.8	43981.5	59502.1	43768.9	52629	58599.7	41279.4	59220	52957.9	64163.9	69290.7	45042.5	89656.6	62468.3	82463.4	59795.1	40945	49104.8	74810.4	59371.3	52330.2	67114.9	79522.3	43476.4	57133	46118.5	61141.9	80288.2	36828.9	83967.5	62472.3	54770	46351.7	40097.1	47830.5	82739.1
sp|P11442|CLH1_RAT	RKDPELWGSVLLESNPYR	540.537	4	36.5711	765.353	1	y	6	59057.2	42313	56895.4	48951.3	74981.3	79094.6	46724.9	50852.2	40751.8	51545.7	55322.8	39281.1	54755.7	47329.5	69874.9	55476.9	44438.7	92900	52260	78901.6	61670.9	34193	46388.7	72501.3	49378.3	47302.7	60521.3	72302.6	44884.6	50736	37192.5	52976.1	81091	33676.9	76767.3	55653.4	43989.7	43831	36740.1	38008.7	72682.6
sp|P11442|CLH1_RAT	RKDPELWGSVLLESNPYR	540.537	4	36.5711	584.809	2	b	10	43107.4	32006	37642.7	37667.5	61674.5	54129.2	48541.7	32380	34491.6	36193.8	41290.6	25335.9	33902.7	35573.6	53606.8	47831.7	37745.4	68146.2	37775.9	58253.7	53972.9	29816.8	33388.4	60529.9	47844.8	30837.6	45094.3	50324.4	33486.5	41266.6	30659.3	47988.5	62754.3	34110.9	52373	41314.4	31983.5	31036.6	37840.8	38120.1	56538.6
sp|P11442|CLH1_RAT	RKDPELWGSVLLESNPYR	540.537	4	36.5711	878.437	1	y	7	23204.7	20787.4	29831.7	21119.6	36811.8	30293.5	21760.7	20371.4	20783	18811.2	31386	17213.3	20812.2	19676.5	29687.5	23092.2	21156.5	42661.4	26667.3	33287.5	30583.6	18006.3	21780.6	32375.7	29229.6	17553	28443.9	30999.3	19039.6	23475.1	19207.9	24440.1	29259.9	11970.9	28592.7	29276.3	20946.3	18427.9	20008.3	18745.6	34412.4
sp|P11442|CLH1_RAT	FDFVHDLVLYLYR	567.3	3	52.981	614.33	1	y	4	20323.8	20104	17947.4	23194.1	19934.2	19893	16513.9	13148	12986.9	14522	11512.4	14463	155.165	14733.3	14563.2	12077.8	12125.1	8640.54	7751.41	8791.17	23949.9	34513.2	25280.2	12256.4	9928.42	9744.73	18318.2	28484.3	7654.92	13295.8	10443.4	20257.8	10760.2	12802.2	13214.8	17294.6	14540.9	8433.32	23114.5	11994.1	27957.7
sp|P11442|CLH1_RAT	FDFVHDLVLYLYR	567.3	3	52.981	727.414	1	y	5	19941.1	14754.4	16862.1	19532.4	20470.9	16168.9	15120.3	10998.8	11344	14048.2	7882.06	14220.5	376.348	11099.2	13124.4	11394.1	8521.54	11106.6	8720.99	11361.2	17256.6	29145.2	21252.3	10506.4	11756.2	13768.2	13049.6	25384	5706.09	12548.7	8389.26	20436.1	15842.3	9430.43	11615.9	13892.9	9871.6	9605.93	24882.8	9239.5	24292.1
sp|P11442|CLH1_RAT	FDFVHDLVLYLYR	567.3	3	52.981	973.478	1	b	8	10982.9	9409.75	12567.8	13380.7	11347.8	13068.5	8569.38	4584.31	7558.13	5732.28	7194.21	8773.08	191.679	6357.61	7335.19	5609.11	8958.96	5856.73	4481.51	5480.07	10826.2	15622.5	15318	5771.2	5369.31	4536.67	7720.88	14324	4096.26	7398.44	5713.75	8599.87	6597.68	7637.74	4694.65	5018.43	7624.24	5423.18	12502	6354.04	17221.3
sp|P11442|CLH1_RAT	FDFVHDLVLYLYR	567.3	3	52.981	874.409	1	b	7	10543.8	7448.37	9640.84	11529.9	11469.4	9882.26	5510.73	5557.35	6661.13	7206.53	4799.21	6077.96		4694.11	7456.84	7814.9	6660.52	4512.58	4702.46	5641.59	9202.53	11702.4	11971	4338.42	6030.51	6190.51	7802.63	11641.8	4176.95	3354.52	3150.73	6676.42	7126.58	6004.19	7310.07	6426.59	6226.21	4507.87	10359.6	2193.49	13360.4
sp|P11442|CLH1_RAT	FDFVHDLVLYLYR	567.3	3	52.981	719.398	2	y	11	4656.59	8678.56	7127.63	4703.16	8549.12	9805.46	7033.04	6443.67	6976.75	4708.44	4143.57	5337.87		4472.27	4803.21	5666.96	5655.02	3681.18	4413.8	3686.46	5726.28	7499.64	8325.22	2524.3	4044.43	5192.17	3943.98	7613.74	8042.71	5149.8	2402.93	12187.8	4291.46	4623.12	4127.72	7518.32	3968.95	6753.68	4802.87	6767.15	9866.37
sp|P11442|CLH1_RAT	YHEQLSTQSLIELFESFK	733.704	3	52.9243	899.451	1	y	7	72317.1	59003	66727.3	53927.9	73422.8	73070.3	66137.1	60001.1	63737.6	56185.9	57068.7	63038	50565.6	57969.9	84281.8	75743.1	83980.5	61221	60879.9	67945.3	56465.6	53931.7	48029.7	59062.6	34671.6	72123.7	54680.6	56844.1	32056.3	58429.2	59882.2	55765.3	70437.6	41655.3	70904.6	78184.1	73731.2	45394.8	29683.8	35601.9	75836.4
sp|P11442|CLH1_RAT	YHEQLSTQSLIELFESFK	733.704	3	52.9243	1012.53	1	y	8	65214.1	49621.1	55133.2	53910.8	50687	58429.9	50062.9	56654	55271.2	46434.9	46544.3	54596.4	39417.9	43785.1	66837	63127.6	71726.4	45642.9	46655.5	56737	55507.2	37183.3	42312	46812.7	28897.5	63086.5	50295	46253.1	31531.6	50855.7	53066	45820	54784.1	38404.2	54158.6	75052.8	59704	37598.9	28175.6	29427.9	68922.6
sp|P11442|CLH1_RAT	YHEQLSTQSLIELFESFK	733.704	3	52.9243	770.408	1	y	6	39875.5	37959.6	44511.5	32816.5	42198.4	41503.9	34542.9	38667.2	36153	33157.8	38551.8	34217.5	26042.6	31052.7	41425.1	34883.4	45745.4	34876.5	38396.3	32741.4	46271.3	32581.8	30121.6	29007.2	21264.2	40919.1	26211.7	30385.6	23509.2	37779.2	37960.8	25957.3	37221.7	23856.7	36119.2	46140.8	33026.3	23038.6	19572.4	20258.8	47569.2
sp|P11442|CLH1_RAT	YHEQLSTQSLIELFESFK	733.704	3	52.9243	1212.65	1	y	10	22491.8	21951.7	21002.4	15064.7	17141	22048	16815.2	17244.9	19525.9	22323.5	14708.5	18071.8	13874.9	20133.4	28317.6	21783.9	22996.8	19904.7	18764.5	20600.6	18838.4	17995.6	21715.3	18164.5	8505.01	21765.2	15050.7	17713.2	12693.5	16508.1	19435.2	19344.1	23503.2	13841.7	22546.9	23694.2	22282.6	12401.2	9299.43	15442.4	24609.6
sp|P11442|CLH1_RAT	YHEQLSTQSLIELFESFK	733.704	3	52.9243	1340.71	1	y	11	21880.5	16054	19211.3	15331	15136.2	15899.8	15097.6	20877	31666.9	38856.2	17773.1	20163.4	26943.6	27231.6	18541.2	20476.6	22270.9	35702.8	18397.3		15898.5	14179.8	24959.3	23026.5	17780.2	32512.9	12319.6	14299.5	15199.6	16973.8	23754.2	23140.8	17736.1	21734.8	15350.7	19839.8	20861.2	23395.4	10340.5	27430.4	13515.7
sp|P11442|CLH1_RAT	EDKLEC[PPa]SEELGDLVK	593.289	3	27.5501	773.44	1	y	7	28406.3	30324.1	31635.2	36412.6	50758	55052.7	34087.9	32313.9	21666.9	34820	30536.5	21744.9	31370.2	24822.3	38194.1	38055.2	33289.8	50013.9	30984.7	41031.4	83592.4	33191.3	27519.5	34506.2	35118.6	31341.1	35368.3	40601.1	20035.9	34161.6	28058.1	37041.3	43137.9	95304.4	38759.9	38497.3	24604.1	35503.1	70801.2	33149.7	34010.9
sp|P11442|CLH1_RAT	EDKLEC[PPa]SEELGDLVK	593.289	3	27.5501	644.398	1	y	6	36748.7	23729.5	26437.1	32534.2	40559.2	47793.5	27770.2	34747.1	24583.8	26118.8	28581.5	28393	30034.3	23906.5	39280.3	37757.2	34267.9	38457.9	28872.7	39239.5	179227	23181.6	31855.8	29124.4	31011.2	39657.5	28318.3	33065.3	18550.8	31486.3	29427.4	30662	33554.5	62265.7	39308.2	41906.5	31158	25824	139054	26840.8	37277.2
sp|P11442|CLH1_RAT	EDKLEC[PPa]SEELGDLVK	593.289	3	27.5501	902.483	1	y	8	16861	19489.5	14499.8	20862.3	24421.6	23756.3	15246.8	23414.1	15665.6	11473.7	21153.7	14948.4	24227.7	15534	19739.1	23889.4	21179.7	26170.4	18449.9	19317.4	9691.63	28247.2	26509.6	22093.4	21496	21427.7	27469.4	24120.6	20676.2	24578.8	20397.1	20403.3	22961.6	3984.81	21371.3	18924	18204.3	16566.7		14261.7	17483.1
sp|P11442|CLH1_RAT	EDKLEC[PPa]SEELGDLVK	593.289	3	27.5501	989.515	1	y	9	8881.87	4770.5	5191.66	9110.52	10027.1	12019	3680.44	11342.3	5848.31	11785.2	7069.5	10212.4	8110.23	9742.04	7221.97	10852.9	6323.7	8440.01	7065.36	7208.34	11627.7	5986.97	7550.26	5946.36	6304.53	15655.8	6603.28	9189.55	7646.89	10403.7	8897.33	6318.11	10283.3	4914.13	12524	9885.36	7567.82	9588.04	11264.1	8658.71	7537.35
sp|P11442|CLH1_RAT	EDKLEC[PPa]SEELGDLVK	593.289	3	27.5501	1134.46	1	b	9	7435.45	3670.3	7883.06	6598.58	6471.38	7623.39	4761.39	5956.25	4668.69	4816.76	6294.18	4280.97	7175.29	3853.39	6019.97	8620.62	7839.34	8554.16	3408.58	5497.42		6098.12	5024.5	5350.97	5054.79	7076.05	4772.86	6354.02	5444.2	7654.54	5385.32	8499.36	5067.42		4848.77	10586.2	6548.18	4711.74	8128.62	4869.23	7791.15
sp|P11442|CLH1_RAT	DTELAEELLQWFLQEEK	1061.02	2	53.0311	1220.63	1	y	9	73636	62921.7	63808.1	54359	55981.3		50855.7			61218.1		59383.1	1019.12	2546.57	53107.2	1104.35	2779.88	48259.4	2526.54		68277.9	96538.6	77076.4	1785.2		1807.88	59532.2	73304.4	515.634	2468.18	1927.75	1192.7	4775.9	60758.2		4659.52		2469.65	74367.3	1650.64	70606.7
sp|P11442|CLH1_RAT	DTELAEELLQWFLQEEK	1061.02	2	53.0311	1107.55	1	y	8	53690.3	48001	43496.6	45417.8	43601.1	1356.58	33072.4	3583.78	27022.5	53227	1378.44	40073.8	3543.73	874.155	45467	1417.1		35190.9	510.398		50273.5	75829.5	52788.6	6830.38	27765.8	1866.56	39271	71474.2	3242.63		1585.06		3043.89	38688.4		1248.97	38321		64831.7	1371.41	48644.9
sp|P11442|CLH1_RAT	DTELAEELLQWFLQEEK	1061.02	2	53.0311	1662.84	1	y	13						10265.1		1512.49	24922.5		10491.1	29480.3	9916.61			12861.8	13120.5		977.094	10581.3		46789.6	37207	20447	26883	262.841		36720	13328.5	14074.9		10563.6	13525		14399.8		26081.4	489.383	38148.5	13730.6	33895.1
sp|P11442|CLH1_RAT	DTELAEELLQWFLQEEK	1061.02	2	53.0311	1591.8	1	y	12	26597.5		24670.2	23890.8	20816.4	1629.79	18804.2	2888.17	16018.9	28518.9	2143.99	20230.6	3867.4	376.628	24749.3	664.431	3094.32			815.379		33453.7	30018.5	2662.23	18140	1329.43	22049.4	30883.6	831.102	2444.77	1409.58	2661.49	1288.71	21027.5	2313.95		19775.9	795.567	36795.8	1466.74	26118.4
sp|P11442|CLH1_RAT	DTELAEELLQWFLQEEK	1061.02	2	53.0311	1333.72	1	y	10	270050	225931	292566	239560	231700	2057.52	177991	3589.03		221420	2897.08	202265	1952.92	1466.7	216986	6424.39	3862.86	141079	1145.37	1142.21	348476	236211	260417	5264.3		328.046	235859	199643	3590.51	3083.67	1067.35	3638.45		167466	312.908	1989.58		287.403	155629	1292.51	343550
sp|P11442|CLH1_RAT	LTDQLPLIIVC[PPa]DR	785.437	2	45.596	999.566	1	y	8		518165	581966		3128.28	3541.59	9882.53	614774	573545	9274.51	2220.52	465077	490381		459687	587889	463709	570032	1441.58	2712.6	546448	617577	584050	827683		567253	530496	463069	430948		498090	517751	1114.35	2993.69	4722.81		8927.19	1186.26	363757	620701	603943
sp|P11442|CLH1_RAT	LTDQLPLIIVC[PPa]DR	785.437	2	45.596	1112.65	1	y	9		42967.6	44710.6	1951.59	13366.5	1887.68	2018.89	49020.9	42048.2	411.33	2604.69	32529.3	32754.9	23592.2	35864.9	53245.8	41895.7	48317.6	21333.9	19014.3	38209.4	48815.5	52369.8	63162.7	32131.4	44356.3	39185.6	39860.8	29562.6	1197.06	39763.3	33665.7	2933.26		1167.4	632.287	1553.34	9233.27	28788.8	49690.2	43382.9
sp|P11442|CLH1_RAT	LTDQLPLIIVC[PPa]DR	785.437	2	45.596	789.429	1	y	6	5035.68	27011.3	31053.7	2730.87	3038.53		905.085	38615.3	39668.4	1193.24	1039.69	24493.6	28522.8	1657.73	30595.5	31582.6	27128.1	27247.4	2794.5	3143.14	31627	41958.6	34067.9	52914.4	3898.78	34317.8	30571.4	29268.8	28467.6		32618.5	30874.3		1077.94	2849.72	3572.3	7127.18	2852.92	21663.2	39285	29699.8
sp|P11442|CLH1_RAT	LTDQLPLIIVC[PPa]DR	785.437	2	45.596	1355.74	1	y	11	4644.54			396.339	1550.2	7565.13					348.108																			6351.05			1125.83	7518.73			2970.94
sp|P11442|CLH1_RAT	LTDQLPLIIVC[PPa]DR	785.437	2	45.596	902.513	1	y	7	2199.44			6411.54	54660.7		1663.73			3233.28	5917.81			40978.5					43401	45899.8					82674.7								3115.19	7334.88	973.14	6989.6	3274.99	28794.9
sp|B0LPN4|RYR2_RAT	DLYAFYPLLIR	692.387	2	52.2592	921.556	1	y	7	1398.66	25242.4	19516.4	19257.5	18393.9	4396.42	18948.8	23514.9	26755.6	12282.1	544.692	15020.1	25390.5	22346.6	15029.9	2134.89	21130	20231.6	25567.4	25114.8	26928.7	19260.7	18513.3	20995.6	23702.9	17566.5	15163.1	5178.7	15253.9	20039.7	2233.09	18868.6	13478.4	12393.8	4782.19	22934.6	19513.2	16319	16182.8	706.001	18466.9
sp|B0LPN4|RYR2_RAT	DLYAFYPLLIR	692.387	2	52.2592	992.593	1	y	8		16264.7	10129.9	12239.2	10544.2	4097.09	18529.8	17733.1	12381.2	11775.3		11008.9	19123.8	15300.2	12343.3	6833.42	8242.95	14648.4	20140.7	17274.9	15924	16232	16609.3	15703	14976.7	14665	13686.3	4063.85	12404.3	18875.6	2462.72		12490.7		3601.3	12506.8	10753.3	15471.7	9199.27		15886.1
sp|B0LPN4|RYR2_RAT	DLYAFYPLLIR	692.387	2	52.2592	774.487	1	y	6	1947.11	13736.7	15752.4	9931.48	6336.88	870.43	12286.4	13969.4	11942.5	12796	948.749	7540.66	16877.9	18664.8	10318.1	392.511	8646.84	14697.9	16691.3	18284.6	13538.5	13291.2	14266	12072.4	15565.3	14132.8	10756.9	467.05	7557.21	14984.5		12389	12886.6	5534.59		12918.4	10227	13705.6	7197.15		11415.8
sp|B0LPN4|RYR2_RAT	DLYAFYPLLIR	692.387	2	52.2592	1155.66	1	y	9		15974.6	17965.3	13538.1	13575.4	3769.51	15849.2	14598.6	13436.5	15168	359.409	15754.4	13783.8	15245.9	16065.2	2151.86	18608.1	19060.2	15948.9	17314.6	15623.5	18745.5	13636.1	18297.2	18107.5	14758.1	10332.7	890.098	13065.6	16445.2	1205.5	16163.4	14560.5	14939.9	584.397	18140.9	19321.7	12447.5	11680.7	214.345	14019.4
sp|B0LPN4|RYR2_RAT	DLYAFYPLLIR	692.387	2	52.2592	773.35	1	b	6	946.707	7338.59	6669.95	9028.95	9207.34		5993.16	10868.6	5793.24	8702.19		8921.64	5029.94	9290.22	6616.79	352.327	6502.87	8769.21	6866.59	6461.93	7295.86	7516.66	9876.35	12308	8277.19	7669.6	8981.72	1602.96	9186.66	6949.16	880.61	6884.62	10709.4			11996.2	8802.33	7062.56	7235.61	539.146	8595.74
sp|B0LPN4|RYR2_RAT	VDPLHQLILLFSR	517.64	3	53.1923	668.909	2	y	11	6187.05	3792.96	6660.35	6455.01	5202.28	5248.13	5786.84	6569.84	3121.82	6396.71	4958.72	3644	3738.97	3730.27	8406.43	6639.37	4975.05	9929.62	4709.81	6639.44	6774.43	4989.98	3853.53	8093.88	4934.35	7038.18	5287.55	5365.85	3695.52	5752.05	5607.02	4907.85	7015.3	1920.85	8892.34	9598.1	5668.36	5864.65	3612.74	4781.25	5373
sp|B0LPN4|RYR2_RAT	VDPLHQLILLFSR	517.64	3	53.1923	635.388	1	y	5	5834.61	3420.62	6120.42	5211.96	5437.1	5669.78	4628.36	9125.3	3742.31	6487.01	6563.67	5630.69	4692.46	3917.96	8026.11	4830.39	5666.1	6651.17	4527.25	5845.33	4256.68	7450.08	7473.16	4578.94	4699.38	5640.26	8191.01	7155.48	3796.44	5046.59	3009.55	5225.37	6537.15	4059.97	5721.85	7442.62	3213.98	4140.92	4707.77	3493.49	6892.96
sp|B0LPN4|RYR2_RAT	VDPLHQLILLFSR	517.64	3	53.1923	522.303	1	y	4	3542.79	4417.74	3028.89	1179.89	3633.9	3854.9	1924.45	3801.43	3013.5	2624.74	6145.18	3610.54	3682.94	2655	2328.13	2333.84	2918	4168.98	3354.1	3908.15	3085	6344.42	3413.93	2874.08	4604.72	3917.45	5740.19	1603.46	4194.47	3540.48	1300.27	2770.3	4985.57	2811.67	4061.01	4772.55	2621.29	2423.2	429.334	2401.07	2595.82
sp|B0LPN4|RYR2_RAT	VDPLHQLILLFSR	517.64	3	53.1923	803.441	1	b	7	960.42	1071.41	3093.48	3079.34	3427.59	3302.07	2699.03	981.818	1608.66	2211.47	2077.7	3170.28	1332.75	2053.87	2908.71	734.93	1644.88	2056.49	1609.56	2582.11	4481.94	3068.71	2557.79	2565.17	3242.93	2114.96	1946.51	3655.17	1165.44	2824.42	1330.43	926.348	2398.33	684.114	1539.1	1833.03	2081.83	1457.72	1746.02	1701.37	2432.37
sp|B0LPN4|RYR2_RAT	VDPLHQLILLFSR	517.64	3	53.1923	916.525	1	b	8	1433.94	1177.26	1162.25	925.622	1259.14	1348.18	685.512	1611.14	1370.73	1472.21	925.624	720.308	960.414	650.714	1612.56	685.511	685.377	893.849	1815.85	925.625	2404.79	1816.43	2498.5	2769.89	1920.85	719.126	1636.22	2188.09	501.829	1610.73	410.614	665.643	1550.51	843.123	688.415	2126.11	2056.55	1031.93	1130.83	2087.88	1165.73
sp|B0LPN4|RYR2_RAT	FLQISGYAVSR	620.838	2	30.0497	739.373	1	y	7	17560.3	12408.4	11053.7	15821.6	17924.8	16083.5	27527.7		20180.4	20953.6	13809.8	15630.2	9838.65	19116.5	10505.8	18661.4	12500.1	19098.9	8124.07	10102	72516.6	18385.9	76108.3	16828.7	15110.6	12149.6	13126.4	17310.5	14141.1	17136.4	9166.56	14630.7	13476.3	9385.34	11986.6	29666.9	8862.79	6616.68	12044.8	13473	13994.2
sp|B0LPN4|RYR2_RAT	FLQISGYAVSR	620.838	2	30.0497	980.516	1	y	9	6756.65	7773.13	8302.14	8250.57	11077.9	5786.26	8706.05	4893.64	7323.15	8234.53	4546.01	5663.97	6709.74	10594.9	9556.52	4800.13	2904.61	6877.58	1644.65		23193.4	8035.33	20761.4	6434.03	7907.46	4458.35	5534.44	7435.75	6501.43	7155.83	5162.24	5385.16	8929.55	7219.6	3021.26	6626.07	9735.77	2969.69	2538.61	2516.78	7886.77
sp|B0LPN4|RYR2_RAT	FLQISGYAVSR	620.838	2	30.0497	852.457	1	y	8	9785.81	14875.8	12116.8	10094.5	12397	14576.7	9469.92	20075.4	8166.86	9184.96	9632.34	12140.3	10216.5	9549.38	8848.95	11310.7	5510.35	9935.14	2008.1	9137.82		12849.1		8779.24	4779.96	5198.96	8851.84	12425.2	13947.1	13164.8	8014.21	5564.86	15642.9	6349.8	10054.2	13673.7	5713.94	4935.1	11095.3	10127.2	8649.85
sp|B0LPN4|RYR2_RAT	FLQISGYAVSR	620.838	2	30.0497	652.341	1	y	6	3494.8	3061.74		5111.19	5099.04	4010.93	6285.61	2560.69	4958.23	11852.2	8363.18	2493.57	7755.43	7530.94	6236.04		6554.83	8415.6	3277.97	4864.72				6657.4		2999.68	5463.3	5374.86	7572.37	3784.66	4409.53	4237.74	5460.33	2037.49	1841.47	802.61	3550.52	4370.1		3426.51	12085.3
sp|B0LPN4|RYR2_RAT	FLQISGYAVSR	620.838	2	30.0497	389.218	1	b	3	14608.9	10266	9264.76	15482	13200.7	14555.1	12924.4	2404.53	7389.32	7542.9	8942.9	10603.3	8907.9	7879.53	8215.96	12827.8	11197.7	8880.84	2471.38	12146.8	14570.4	10540.4	4666.27	11641.7	14598	12691.9	4117.8	9242.1	7028	11886.9	11311.3	9327.58	10679.4	8687.27	7334.26	10558.7	14390.5	7495.93	6561.79	7509.54	11882.3
sp|B0LPN4|RYR2_RAT	STVFLFNR	492.269	2	31.1659	696.383	1	y	5	17770.4	11685.1	19119.5	14067.2	21207.5	19710.1	21364.7	16064.5	9089.53	17098	16689.9	4510.38	12999.2	20564.7	25513.3	21136	3008.51	19423.9	541.975	19923.3	15496	4809.53	16767.3	24054.3	19909.5	13121.2	17533	14972	13801.5	17777	9915.23	13033.9	14487.6	10701.7	21772.2	18363.4	6825.39	15318.3	9423.04	1214.33	997.094
sp|B0LPN4|RYR2_RAT	STVFLFNR	492.269	2	31.1659	795.451	1	y	6	4823.85	4368.62	6835.47	8440.71	6196.25	7819.97	6717.06	8650.32	5194.55	6917.2	11273	8389.84	5467.55	6734.63	7835.31	9815.06	8504.76	8361.31	18057.8	9479.69	11596.7	14352.9	6634.06	8839.26	7243.92	3609.23	7053.08	11933.3	4923.15	6186.27	4214.5	4213.32	6311.13	2536.29	9279.95	9768.95	9000.53		15234.8	13860.3	14921.5
sp|B0LPN4|RYR2_RAT	STVFLFNR	492.269	2	31.1659	549.314	1	y	4	7140.13	8570.48	18331.9	5369.12	7438.9	7281.43	5889.28	9442.57	7400.04	7802.84	4391.16	3027.73	10797.5	4402.84	10744.1	11125.8	3913.99	6049.1	3018.99	7399.63	11357.3	3890.67	7133.76	12388	6958.09	10298.3	11111.4	10963.1	13305.4	3832.98	4419.56	9211.1	6557.58	6873.59	6411.07	8801.25	3327.81	3946.72	3905.47	7905.88	6050.83
sp|B0LPN4|RYR2_RAT	STVFLFNR	492.269	2	31.1659	288.155	1	b	3	1507.66			759.486	2539.33	754.221	1126.78	861.365	1213.61			2228.15		2151.17	2617.9	1504.61	1967.14	4113.03	1499.77	1643.31	1199.57	1976.68	753.245	1949.38	7266.55		1091.5	4950.29	476.601	2389.46	848.057	975.94		273.939	2246.51	1647.94	1804.38	2372.89	616.319	3547.09
sp|B0LPN4|RYR2_RAT	STVFLFNR	492.269	2	31.1659	436.23	1	y	3	5433.08	5266.53	2227.93	2936.69	4168.47	3212.68	3545.3	4475.28	5977.34	4814.85	4595.83	3862.89	2767.5	1548.61	2843.37	3727.7	6518.75	3060.68	8684.19	2351.69	3830.45	2609.77	2651.42	6595.04	3152.72	3595.82	6201.06	11359.2	3158.38	2286.13	1921.63	2256.28	5130.82	3322.06	4470.35	2805.37	3562.7	3100.45	7072.77	8874.68	3937.49
sp|B0LPN4|RYR2_RAT	IELGWQYGPVR	659.351	2	34.8322	1075.57	1	y	9	9142.2	2779.56	3241.18	709.092	15328.8	2597.1	14691.6	38930	1953.32	11196.1	8497.95	10531.3	1399.76	12447.3	6132.88	13427.7		10689.7	11113.1	6636.61	1878.04	11350.4	16352	62204.6	6894.6	6280.86		2025.83	3060.16	57003.2	6056.2	9552.41	11951.4	41215.1		12343.4	8370.64	8835.19	1088.8	4095.97	9446.08
sp|B0LPN4|RYR2_RAT	IELGWQYGPVR	659.351	2	34.8322	962.484	1	y	8	9275.64	4975.58		3113.14			8762.62	4991.22	755.89	8707.09		9391.64	4161.66	11484.5			4544.58	647.234	1680.09	2315.48			10033.8	5091.87		12549	2784.29	6034.76	4434.31	4521.85		7131.61			1368.15					6362.38	605.707
sp|B0LPN4|RYR2_RAT	IELGWQYGPVR	659.351	2	34.8322	719.383	1	y	6	13240.9		5638.63	2734.21	7386.25	3201.56	17038.3	1631.34	2678.58	17841.4	13108.5	11347.8	3124.1	8057.61	9202.84	15920		7048.08	6605.16		6357.24	7339.85			18804.5	14304.6	820.105	1700.82	4126.41		18417.8	8896.65	14381	2610.23		8347.54	14923.3	9390.92	1486.41	7150.49	4412.48
sp|B0LPN4|RYR2_RAT	IELGWQYGPVR	659.351	2	34.8322	905.463	1	y	7	1138.64	3415.12	9785.13		3746.9	3542.24	3467.76			5265.02	3251.15	652.938	3146.77		2454.28	6732.08	4781.97	8393.42	4862.52	4868.26		5507.18	2418.71		7371.68	3163.29		912.702	3769.11		773.794	2680.23	2407.49		5488.65	1761.59	4899.65	3982.82	35445.4	2943.62	3418.14
sp|B0LPN4|RYR2_RAT	IELGWQYGPVR	659.351	2	34.8322	727.377	1	b	6	3297.59	3827.95	9682.72	1459.21	2151.26	3233.36		3276.08	9681.08	5302.31	703.123	3541.38		2541.07	3536.93	2277.04	2709.63			2112.28	11033.6	6166.87	6171.97	7360.54	6691.1	663.167	4092.75	3503.88	8655.48	6447.26	2571.99		4025.59	7147.93	1411.74		2814.03	719.594	1418.86
sp|B0LPN4|RYR2_RAT	NYQLTSGYKPAPMDLSFIK	725.038	3	38.901	948.5	2	y	17	40040.1	42876.1	49750.3	43147.8	3093.27	46521.6	3438.8	8804.04	34697.9	4014.42	3446.94	1227.43			36120.4	54112	1755.44	4237.78	4601.85	2296.18		43707.6	946.915	37962.5	38553.1	34180.2	51580	2001.78	53914.3		31871.5			6274.07	2637.36	34094	33242.5	2478.44	37915.6	37832.6	33480.5
sp|B0LPN4|RYR2_RAT	NYQLTSGYKPAPMDLSFIK	725.038	3	38.901	827.929	2	y	15	8024.08		6486.94	8937.58	11831.6	6147.01	8880.71	2032.92	6573.59	598.942		630.834	10547.1	5998.95	6924.96		1200.96	691.003			19439.3		631.61	9094.48	12731.3		5616.61			12919.6	7249.91	1474.51	13810.1	4418.55	678.012	8137.38	6728.9	3579.55		3609.96	5783.59
sp|B0LPN4|RYR2_RAT	NYQLTSGYKPAPMDLSFIK	725.038	3	38.901	884.471	2	y	16	6417.76	16101.4	12988.4	10599	7570.53	9822.33	5747.07	17050.3	9727.43	3685.95		3549.47	16433.1		7970.84	13088.5	2195.14		9416.66	2811.73	25705.6	7472.56	5256.71	11471.6	18280.5	7550.94	9556.1	12022.4	6370.25	7768.02	6103.22	5345.53	8602.28	1643.28	11985.2	7705.59	5436.83	3734.08	11856.4	14486.9	9179.29
sp|B0LPN4|RYR2_RAT	NYQLTSGYKPAPMDLSFIK	725.038	3	38.901	1118.59	1	y	10	11325.2	12998.1	10665.8	9638.32		10700.8	1513.89	2153.5	6694.25	1997.73	2611.61	1826.45	2005.99	4622.42	10746.4	11424.7	5651.51	2803.94	2691.58	1316.49	783.664	10469.2	4465.97	8525.52	9083.55	6180.98	18834.5	1871.71	16848.5	721.231	5131.94	943.509	1619.87		2459.29	13786.5	10744.1	3186.61	20115.9	6314.82	10644.9
sp|B0LPN4|RYR2_RAT	NYQLTSGYKPAPMDLSFIK	725.038	3	38.901	950.502	1	y	8	25728.1	29393.9	39796.5	29639.8	38693.4	32224.6	25689.5	38348			1886.05	1300.87		24033.9	17644.2	40891.7		2857.61	8010.65		860.234	32611.5	1095.09	39496.8	26820.5	16849	35962.9	31473.5	13564.1		14965.3	5380.02			7384.63	25964.5	23621.1		20106.6	15864.7
sp|B0LPN4|RYR2_RAT	AFAFDGFK	451.724	2	31.2941	684.335	1	y	6	35059.9	30458.5	36878.6	36703.6	48285.7	49678.9	34932.8	27913.8	21888.7	28079	38181	29906.4	29428.7	80.1927	37856.6	35347.7	22658.9	44770.9	33145.7	52919	40031	38970.5	34981.7	58780.1	31995	26243.7	39420.4	58488.2	34909.2	105.789	29885.7	27747.9	49791.3	26379	52668	747.851	30223.4	28781.2	32982.2	30411.2	9641.3
sp|B0LPN4|RYR2_RAT	AFAFDGFK	451.724	2	31.2941	613.298	1	y	5	8768.48	6264.79	13087.5	7922.22	17499.7	18752.3	8577.95	5461.18	6124.21	8413.66	7992.15	6208.81	11490		13526.4	11264.2	12095.4	12678.4	7202.65	12585.6	14191.7	11908.1	9887.79	10944.1	8825.1	10156.9	16002.1	11709	8143.62	926.803	6254.29	9959.29	9899.77	9819.06	7909.31	5622.11	9332.46	7915.85	7850.95	7069.47
sp|B0LPN4|RYR2_RAT	AFAFDGFK	451.724	2	31.2941	831.404	1	y	7		1509.74	1807.09	1074.91	1922.09	2060.31	1639.03	2021.67	1576.33	881.644	1868.32	1144.41	1608.84	198.747		1229.65		1988.2	2517.55	2197.56	1749.54		1779.69	2971.7	1565.86	2064.48	2810.88	4524.18	1439.53	379.699	2010.63	1571.3	1625.94	1154.85	1870.73		3644.33	1363.57	1739.43		1271.07
sp|B0LPN4|RYR2_RAT	AFAFDGFK	451.724	2	31.2941	466.23	1	y	4	3380	2296.32	2748.3	2928.29	2589.88	1582.06	2158.87			3359.02		1966.46	1904.68	177.892			2015.63	2984.83	1992.07	2079.44	3621.4			3870.8	3457.14	1681.33	1824.58	3932.01				1380.1	2318.34	877.036	1773.37	429.308	3594.84			1913.3	669.485
sp|B0LPN4|RYR2_RAT	AFAFDGFK	451.724	2	31.2941	219.113	2	b	4	4861.27	6702.28	7957.51	6973.01	10530.9	5913.84	6705.23	8213.14	6078.09	6740.62	5578.21	5491.21	5156.2	1637.9	9014.04	5898.81	4394.24	8086.09	7598.13	6931.91	9568.59	6246.53	4563.75	9565.79	6478.72	8211.66	9124.32	5314.22	6152.11	2367.34	4106.76	5210.53	5127.52	5114.91	7372.93		6448.99	4059.03	5982.42	6229.78
sp|B0LPN4|RYR2_RAT	AVNLFLQGYEK	641.346	2	35.7425	884.451	1	y	7	3456.61	21732.2	31827.6	21078.3	27445.7	26192.5	8755.79	21614.3	20530.5	25518.2	24080.4	22605.6	22847.8	22129.4	27942.9	24358.9	20604.3	28867.4	22556.9	20938	37473	28945.9	4219.69	33806.6	35959.9	27443	26065.3	29588.1	23377.4	26387.8	2583	14493.3	26312.6	19531.6	21057.3	37572.3	23892	17696.3	5440.41	25084.9	22914.1
sp|B0LPN4|RYR2_RAT	AVNLFLQGYEK	641.346	2	35.7425	737.383	1	y	6	16109	9797.23	16910.7	11860.4	15538	12570.6	7486.43	12670.4	18910.3	12396.7	11555.7	12285.1	17935.2	10871.3	15340.7	9928.41	14532.9	15743.5	13944.3	15180.1	19892.9	13751.2		19470.1	12911.6	14932.7	18727.7	19349.7	13919.8	20942.3	3740.17	10799.9	13390.9	6379.93	14428.2	14230.3	11185.2	10084.1	9421.4	10206.8	13837.2
sp|B0LPN4|RYR2_RAT	AVNLFLQGYEK	641.346	2	35.7425	1111.58	1	y	9		11476.7	15707.9	12421.4	12759.7	10728.4		18802.8	15252	15889.5	10055.4	8817.79	10812.3	13122.7	13861.1	13161.9	8677.89	13487.2	13650.1	9052.55	20350.2	11549.7	442.636	16373.4	18836.3	10052.7	14088.7	14060	8818.65	10943.2		8735.37	15253	5260.27	9984.42	15601.9	12413.4	11540.4	1108.47	10767.4	9012.27
sp|B0LPN4|RYR2_RAT	AVNLFLQGYEK	641.346	2	35.7425	997.535	1	y	8	2916.66	7705.67		6437.82	5581.5	3977.86	8988.91	5518.63	6417.57	5685.29	6390.11	5953.69	4274.81	6803.91	6853.43	9189.59	13117.2	8217.27	4936.33	6217.79	6585.94	6516.79	3290.26	8926.83	6648.5	5409.51	6086.08	6723.75	6319.96	6725.75	11585.6	2477.21	5353.69	3439.36	7181.99	8172.9	6704.23	4930.29	3643.19	7507.84	6032.64
sp|B0LPN4|RYR2_RAT	AVNLFLQGYEK	641.346	2	35.7425	658.392	1	b	6	5240.35			3992.65			15500.8		3727.65		2504.75							4504.14	3936.67			4557.92		4048.78							7249.38		3839.24				2411.42	4606.51	1163.17
sp|B0LPN4|RYR2_RAT	AFLDNAAEDLEK	668.325	2	28.9715	1004.45	1	y	9	13126.5	12395	18366.8	18417.3	19772.4	2386.89	15233.1	18716.6	17712.5	15430	16311.8	12617.5	16486.7	18536.1	5777.03	19293.8	17798.6	29084.1	18556.3	20932.7	16513	20750.3	18016.6	27337.4	23477	13145	26908.7	21836.2	14413.6	18887.3	20464.5	16052.8	23882.8	11779.6	20680.3	22192.4	20790.7	19856.6	12098.7	15393.5	15760
sp|B0LPN4|RYR2_RAT	AFLDNAAEDLEK	668.325	2	28.9715	704.346	1	y	6	11075.4	5502.81	10811.9	12327	12868.3	2040.4	14684.9	14142.5	8427.64	12228.8	6946.76	5767.41	8329.92	6051.86		8551.59	13836	13972.3	13035.9	11749.4	14238.4	10263.6	11433.2	14147.9	10103.6	9878.56	9792.92	12914.5	10265.4	8175.55	6891.56	8517.74	9942.43	11504.2	8911.23	9482.37	11360.1	8817.31	6522.34	9621.62	8593.26
sp|B0LPN4|RYR2_RAT	AFLDNAAEDLEK	668.325	2	28.9715	1117.54	1	y	10	14215.3	6061.18	13625.3	13810	13222.6	5403.04	15644.5	13700.3	8534.07	11902.3	17255.9	9353.34	8651.55	11665.4	10377.4	14318.2	11381.8	13103	10905.2	12160.1	11605	12120.9	19248.4	15734.4	14084	13753.5	19443.2	17244.7	6775.28	17728.9	10905.7	8817.3	13336.3	12177.8	9440.16	15777.1	11737	13136	12364.4	11686.3	10550.7
sp|B0LPN4|RYR2_RAT	AFLDNAAEDLEK	668.325	2	28.9715	889.426	1	y	8	11481.6	13130.5	12411.6	17667.4	21186.8	10590	18920.4	14886.7	13233.5	16305.1	15526	15561.2	11613.6	16566.9	17327.9	20913.6	16838.7	18417.2	14718.4	11673.6	15025.3	15481.8	15705.9	26614.5	22400.6	12582.7	15860	17580.7	11222.3	15159.4	21173.9	11778.5	12621.6	15935	19447.8	18138	20255.6	16392.1	15415.3	16658.1	17382
sp|B0LPN4|RYR2_RAT	AFLDNAAEDLEK	668.325	2	28.9715	775.383	1	y	7	5831.97	3286.52	5696.61	3370.56	3144.17		2465.22	4310.94	6120.15	1650.22	5081.39	5015.88	2664.47	2301.55	5546.34	3742.73	5477.97	2577.74	4415.57	2040.35	922.983	3578.98	4765.07	5904.79	2421.26	4051.38	3826.18	3382.22	6987.77	3255.27	4997.84	5877.24	4846.33	1790.26	6351.75	2127.73	3574.11	1780.51	2527.68	2529.67	4456.69
sp|B0LPN4|RYR2_RAT	ELSTYYQVEPSTK	772.878	2	21.0789	951.478	1	y	8	6619.67	4984.33	5345.62	9171.86	10619.6	6710.88	8273.68	5872.85	8175.97	7427.89	7983.88	8957.84	10625.7	5825.21	13624	9625.32	11716.4	9302.34	9238.55	7450.04	7871.82	8059.43	8085.02	8197.89	9408.53	4352.22	7082.53	10198.3	4104.13	8657.85	7164.53	5127.94	9719.38	5957.14	7773.13	8169.83	8348.5	5934.56	1384.28	4686.03	11629.9
sp|B0LPN4|RYR2_RAT	ELSTYYQVEPSTK	772.878	2	21.0789	1302.62	1	y	11	4520.49	8540.41	7950.38	6378.23	6884.77	5849.01	7005.34	6033.1	3909.93	5162.08	8205.62	6452.8	5738.27	3018.49	9005.51	9101.94	7107.66	11422.6	6425.93	7602.89	8421.24	5493.78	3554.06	7482.5	11231.1	5641.04	6274.13	5888.9	6586.56	6836.62	4388.68	2384	5819.83	4981.2	5514.78	5614.75	5333.88	4375.32	2033.79	4078.21	4257.5
sp|B0LPN4|RYR2_RAT	ELSTYYQVEPSTK	772.878	2	21.0789	1114.54	1	y	9	3743.21	7596.06	6426.44	4359.27	5718.82	7171.1	4000.85	7101.81	4207.97	6864.98	4293.17	5681.7	8393.01	5019.8	6353.27	6409.66	5371.66	6608.46	8501.25	5608.28	5592.52	2901.9	8025.36	6456.47	7549.56	3804.86	9717.14	7208.32	5016.63	7759.02	1900.29	3972.47	5133.68	5683.66	3610.38	5575.85	5025.66	4486.22	1062.49	3149.35	9480.15
sp|B0LPN4|RYR2_RAT	ELSTYYQVEPSTK	772.878	2	21.0789	788.415	1	y	7	7800.52	5770.57	7356.68	6221.06	10738.7	6316.52	4901.52	8650.83	9895.95	6764.01	10016.6	6108.89	7857.77	5562.36	9269.91	10412.5	4198.16	7222.76	8592.54	8352.13	7900.21	8318.39	6983.65	8724.29	6413.17	6239.61	8749.43	7670.21	7989.88	12158.7	5780.15	3472.2	5447.74	6725.22	6779.06	9633.25	8135.89	5115.79		6586.25	7080.24
sp|B0LPN4|RYR2_RAT	ELSTYYQVEPSTK	772.878	2	21.0789	1215.59	1	y	10	2857.1	3943.47	4857.3	4359.22	7390.76	5551.63	4475.55	2682.57	3539.33	4209.8	6526	5120.28	4988.46	2435.53	3145.02	6423.74	4239.49	7241.24	1832.59	7533.56	2943.03		1907.17	7557.88	5783.79	2998.26	3832.76	3134.39	3240.72	5664.31	1900.96	3870.4	4023.51	2042.65	1673.26	7177.38	5946.58			3751.18
sp|B0LPN4|RYR2_RAT	LAVFSQPIINK	615.366	2	31.7619	946.536	1	y	8	17117.6	18434.1	24637.7	18291.9	20609.3	16661.6	23661.1	24200.5	19195.5	23379.7	20162.4	17427.2	18781.8	19502.9	19738	29502.5	19235.4	26486.9	24849	18374.8	19972.5	18883.1	26457.7	33760.5	34035.7	20555.5	23372.8	26084.7	23815.8	26125	17844.4	13412.1	18128.5	15328.2	23626.5	27581		14173	5978.85	20205	21732
sp|B0LPN4|RYR2_RAT	LAVFSQPIINK	615.366	2	31.7619	799.467	1	y	7	20361.7	14876.2	15776.4	18364.2	15031.5	13278.7	18160.8	16952	18747.3	13416.7	14697.5	14132.6	13695.3	12280.6	18622.4	15833.7	12608.2	18806.7	23069.6	10450	20290.5	15128.9	16612	23611.3	21941.1	12970.3	17719.8	20305.1	19986.1	17672.2	10478.9	8802.59	17829.3	10442.1	17837	16536	1568.6	12597.4	594.405	12940.7	17385.3
sp|B0LPN4|RYR2_RAT	LAVFSQPIINK	615.366	2	31.7619	1045.6	1	y	9	6869.84	7245.76	7230.2	9483.31	6838.24	6848.27	4214.56	3025.11	8265.47	10020.6	6849.86	6004.35	6095.61	8085.26	8625.54	9532.74	8189.39	8798.2	9245.15	10797.8	8237.77	7861.91	6736.69	11009.5	12396.7	9104.59	6232.13	12783.9	6123.66	9028.01	6319.47	4803.16	9912.9	4029.88	8687.09	9440.18	2444.16	7402.11	2663.77	8229.9	12436.5
sp|B0LPN4|RYR2_RAT	LAVFSQPIINK	615.366	2	31.7619	646.356	1	b	6		2164.46	4988.34	5913.89	3480			2042.6	2860.53		2929.8	2963.1		1616.84	1339.02	2146.17			4180.95		1374.39	1211.89		2905.38	2844.56	1728.15	1934.54	1869.38			2145.59	1478.58	1058.3		2626.17		28346.1		10311.4	3044.93
sp|B0LPN4|RYR2_RAT	LAVFSQPIINK	615.366	2	31.7619	712.435	1	y	6	1669.92	2915.2	5404.02	4197.72	6552.55	2647.94		5058.9	3749.75	4421.82	6945.28	4335.59	2676.06	1988.06	3054.82	3759.11	2079.29	6589.7	2949.02	8465.59	9056.99	5414.76	4847.52	6863.13	5137.88	3577.99	3023.88	4145.58	3413.13	2917.03	5168.37	2204.44	2055.52	1994.52	3763.3	3829.9	6525.41	3217.99	2382.45	4593.38	4904.42
sp|B0LPN4|RYR2_RAT	LVFDVPLLNEHAK	498.949	3	43.7046	641.843	2	y	11	201.024	1850.99	2168.18	242.752	715.324	2299.37	801.677	3499.78	1929.79	256.669	1854.89	1525.56	205.088	1506.73	1289.06	1641.15	1903.95	2811.04		2527.06	2168.76	184.764	2503.63	147.372		1586.62	821.191	2434.79	1778.35	3976.42	889.196	1724.44	2020.35	891.284	1326.84	2226.59	1002.87	1896.57	445.409	2715.39	1788.97
sp|B0LPN4|RYR2_RAT	LVFDVPLLNEHAK	498.949	3	43.7046	921.515	1	y	8	205.059	1610.96	3043.68		3425	3086.56	1216.97	3511.22	3212.03	402.383	2618.88	2372.93	682.473	2226.34	4629.65	2954.19	2759.09	4440.06	224.315	2811.66	2606.37	205.48	2534.08	405.643	195.879	1576.33	3225.6	4683.06	3963.8	2808.71	1650.83	2738.57	3118.48	2056.53	4211.69	4113.2	3826.72	2076.06	205.314	1816.42	3536.94
sp|B0LPN4|RYR2_RAT	LVFDVPLLNEHAK	498.949	3	43.7046	598.294	1	y	5	795.308	1274.87		1181.97	1746.14	1606.41	324.513	172.384	1953.74	683.107	1417.79	852.875		714.417	1357.51	2110.13	1531.35	1056.96	205.143	182.248	1767.87	1667.42	2851.57	205.275		166.942	750.992	1503.56	226.878	1639.63	674.056	865.039	1313.58	1328.69	628.029	2671.61	1172.53	830.455		1353.87	782.047
sp|B0LPN4|RYR2_RAT	LVFDVPLLNEHAK	498.949	3	43.7046	510.795	2	y	9	205.302	666.827	206.766	197.348	482.762	1096.08		412.65	821.231					642.272	682.096	700.286	615.921		205.309	919.298	615.859	186.232	1097.45		205.305			237.639		627.817	387.855	1176.7	409.918			205.238		615.924		615.91	205.311
sp|B0LPN4|RYR2_RAT	LVFDVPLLNEHAK	498.949	3	43.7046	691.377	2	y	12	167.176		450.372		1101.55		1195.59	127.59	946.512	1212.76	409.987		226.161	558.665	1176.01				817.257	184.755	335.166	1602.01		197.262	338.465	1030.33		626.239			1735.52	592.833	808.145	845.182	398.9	628.724	481.119		33.1527	714.919	215.88
sp|B0LPN4|RYR2_RAT	ILTSLYALGTSK	633.869	2	33.5362	1040.56	1	y	10	27352.8	28249.8	34699.2	27113	26121.8	29356.1	30240.5	31349.3	27506.1	29819.2			29923.4	28144.9	21211.6	27851	26676.5	30745.3	24742.5	26425.8	30901.5	32869.5	25304.2	33002.3	41975.3	31648.8	28404.5	27827.7		34238	28443.4	23962.6	30928.5	26237.1	31683.4	36556.1	28990.8	25898.6	26097.4	26098.5	19333.4
sp|B0LPN4|RYR2_RAT	ILTSLYALGTSK	633.869	2	33.5362	739.398	1	y	7	13039.5	11039.4	10808.2	9447.8	14573.4	8671.19	10481	16798.7	15544.2	12454.7	1777.5	7515.41	13043	17857.7	11569.9	16711.4	19275.4	10313	9399.32	7651.31	9326.82	12494.3	12360.1	9604.81	26332.7	20165.9	15393.8	8743.19	9627.91	15348.7	13548.2	11464.1	7120.72	11342.1	12571.4	18281.2	23232.9	9945.79	7463.81	14137.1	13201.1
sp|B0LPN4|RYR2_RAT	ILTSLYALGTSK	633.869	2	33.5362	939.515	1	y	9	8553.13	8093.68	10281.8	7470.27	7539.85	9619.37	8307.75	6976.81	5170.78	2901.12	868.182	32627.7	4245.18	5612.95	6665.05	9171.1	6183.96	9799.57	7705.93	6981.7	8868.43	9909.66	7552.95	12480	8576.87	8987.14	6360.89	6220.92	2522.92	6935.59	6176.7	7498.39	8173.65	3489.59	4339.93	5771.35	5509.28	2690.08	5232.76	5215.61	6402.15
sp|B0LPN4|RYR2_RAT	ILTSLYALGTSK	633.869	2	33.5362	852.483	1	y	8	8169.23	7773.12	7808.12	8400.78	11071.9	7799.76	8903.42	2858.84	3671.25	4492.93	2972.48	27104.4	10114.8	8550.82	6376.94	3362.83	4156.85	8151.26	9779.36	12459.8	5338.76	7343.25	9463.47	13051.9	20700.6	8162.38	10745.3		13332	6185.02	10096.4	2693.66	6856.36	6156.21	11665.6	8928.8	10453.2	7512.92		6065.38	4746.83
sp|B0LPN4|RYR2_RAT	ILTSLYALGTSK	633.869	2	33.5362	1153.65	1	y	11	2118.4	2417.12	1734.18	6829.77	3973.03	1500.41	2595.4	1903.36	1685.47	2034.96	247.278		3130.49	1913.87	1647.64	3645.89	3391.94	3965.79	2877.87	3011.15	2757.31	3208.33	1132.82	5834.64	4793.62	3595.99	3060.85	4138.22		3508.68	1716.83	1040.57	2203.6	2072.66	2610.64	2877	3671.43	3095.55	3368.08		2923.37
sp|O88778|BSN_RAT	SPQVLYSPVSPLSPHR	588.653	3	33.1996	706.399	1	y	6	14076.1	9202.36	34583.4	9359.27	37876.3	36145.8	17106.1	32373.8	13625.1	6278.68	12953.9	6034.97	8450.78	8511.71	27274.8	6773.44	17226.4	8488.43	33160.1	6257.6	8270.32	33040.9	7796.83	36580.8	28249.2	19406.2	32146.1	36075.4	28644.1	32180	8347.27		8691.09	5516.87	3760.73	11799	11508.1	11561.1	9572.14	13092.8	34450.1
sp|O88778|BSN_RAT	SPQVLYSPVSPLSPHR	588.653	3	33.1996	793.432	1	y	7			8512.46		10246.4	7808.19	9529.05	9952.81	3755.54	11286.7	7454.25	4689.05	8299.4	7815.29	7491.25		6655.33		7523.19	6918.67	16152.2	5387.19		5850.68	11093.9	7184.19	10576.6	12465.9	1352.38	7315.31	2626.01	1184.16		1620.85	7864.1		6451.48		2611.97		17737.3
sp|O88778|BSN_RAT	SPQVLYSPVSPLSPHR	588.653	3	33.1996	775.398	1	b	7	25819.9	28628.6	11399.2	1478.19	8583.17	11503.8	9103.56		7989.72	5422.67	5234.03		10309.3		12112.2	38234.3		17674.6	8540.74	2555.35		5144.98	29807.9	11158.3	11956.2	17185.9		8444.88	4548.06	16859.4	9830.59		29181.2	18030.6	1663.09	22625.6	6953.27	21510.6		1411.37	12923.7
sp|O88778|BSN_RAT	SPQVLYSPVSPLSPHR	588.653	3	33.1996	609.347	1	y	5	110146	81469	12044.6		11496.2	16231.8		5401.35	3988.35	5014.4		4519.62	8859.81	3742.14	8450.01	139362	9454.04	83655.1	7707	10254.7		19688	85707.4	13516.6	11711.3	9564.52	11485.9	11195.8	12847.4	11576.9	8044.37	1021.26	110018	4190.8	5898.72	107258		99507.5	9404.66		8469.57
sp|O88778|BSN_RAT	SPQVLYSPVSPLSPHR	588.653	3	33.1996	971.52	1	b	9	57243.2	42918.6	25626.5	7099.41	19790.6	10932.4		15213.2	2469.33	1778.97		1702.37	2155.61	3569.35	19196.4	60630.8	19037.6	43287.3	18028.9	2859.38	24714	29885.1	34796.8	28487.4	33080.4	26412.2	16906.5	17902.8	16163.3	30483	1010.26	17617.9	56084.9	3126.76	2030.28	62437.3	3207.59	54584.6	1100.4	3251.07	18512.9
sp|O88778|BSN_RAT	HGGGSGGPDLVPYQPQHGPGLNAPQGLASLR	759.386	4	32.6097	835.369	1	b	10	24466.7	21520.4	20480.5	23353	30858.8	19708.1	28072.4	20056.1	26393.6	15689.8	20586.2	18977.7	18636.2	14491.4	28606.7	32751.8	17316.3	34908.4	21764.9	30464.7	35186.1	32079	22166.6	46390.8	23846.5	21377.9	32947.8	38238.8	21790.4	26458.1	11795.5	16410.5	35802.5	8447.39	30085.6	49120.9	19028.5	8852.76	1754.58	11303.3	29284.1
sp|O88778|BSN_RAT	HGGGSGGPDLVPYQPQHGPGLNAPQGLASLR	759.386	4	32.6097	1051.05	2	y	20	37453.3	30571.9	35195.7	34649.8	50461.7	43461.6	30027.6	35763.5	27144.9	27872.9	31504.7	20373.5	24445.4	24894.7	42750.2	44189.5	33058.4	42993.5	33458.7	39380.8	41164.2	32263.7	26915.9	63252.2	34985.5	33002.5	41208.7	49876.4	31316.4	39803.9	27203.9	25758.9	35710.5	18967	39133.3	47555	35508.8	502.204		26452.6	45960.2
sp|O88778|BSN_RAT	HGGGSGGPDLVPYQPQHGPGLNAPQGLASLR	759.386	4	32.6097	1293.73	1	y	13	2610.26	1581.55	3695.53	2752.06	3745.3	2241.48	5811.3	2355.2	1709.38	1728.28	2531.71	2558.11	2060.38	1211.3	4479.29	2371.87	2915.98	3267.69	942.837	3599.15	2874.92	2261.78	3094.31	3066.3	3673.12	3384.41	1853.09		3008.88	2448.1	3586.86	2317.28	3712.02		2520.47	1886.56	2625.44	952.615	563.166
sp|O88778|BSN_RAT	HGGGSGGPDLVPYQPQHGPGLNAPQGLASLR	759.386	4	32.6097	841.489	1	y	8	16987.8	13907	13043.4	14431.5	19097.2	13722.6	15963.5	18463.7	9917.82	14386.3	17200.6	7041.91	9476.27	9130.27	14357.2	17711	12911	21071.4	15261.5	15261.5	15414.6	16350	8714.26	20303.8	17162.9	7499.96	13871.4	16583.4	9343.24	16598	12526.2	5570.89	17493.6	9777.74	15750.8	16602.6	9325.66	7895.94	3770.6	7176.85	14946
sp|O88778|BSN_RAT	HGGGSGGPDLVPYQPQHGPGLNAPQGLASLR	759.386	4	32.6097	842.447	3	y	24	1143.25			1937.96								1720.91	2968.28								1111.23							2097.41		2606.22	1148.52		2051.19	731.94				2870.71	1945.19
sp|O88778|BSN_RAT	TAVKPTPIILTDQGMDLTSLAVEAR	880.814	3	46.0073	1262.64	1	y	12	35791.9	37888.7	42434.9	40377.1	43522.7	40157.1	35724.3	28286.8	4213.04	40485.6	24527.3	828.625	23024.7	24444.3	35333.1	45528.1	27881.1	35230.8	32070.3	29402.1	30424.1	36208.8	26843.4	66210.2	56447.3	29039.2	40588.2	34607.1	29104.7	35973.2	36585	26070.9	43037.8	29475.6	42415.6	42857.6	1367.69	25090.7	28482.5	30676.7	32440.9
sp|O88778|BSN_RAT	TAVKPTPIILTDQGMDLTSLAVEAR	880.814	3	46.0073	921.577	1	b	9	23927.3	24651.4	23473.2	24328.1	28544.6	27662	20963.8	23058.9	1208.91	23089.6	19496.3	207.803	15634.9	14556.8	25407.4	26144.8	18413.3	27514.9	20167.4	18756.7	22954	23638.9	18502.9	38822.8	39437.1	25198.9	24830.7	22867.7	19913.5	23675.5	20316.1	13949.7	16987.8	12599.9	19038	28684.9	147.318	15914.9	10636.2	14595.3	22475.1
sp|O88778|BSN_RAT	TAVKPTPIILTDQGMDLTSLAVEAR	880.814	3	46.0073	1074.58	1	y	10	24771	20562.8	23054.9	21838.6	28563.7	24407.4	22533.7	26129.4	2968.05	23398.7	14553.3	1121.21	17522.4	13905.3	22170.2	22408.1	21474.5	26716.4	27516.5	15401.7	30320.6	29497.3	17205.6	27316.8	34303.7	26950.2	19500.8	23808.8	26410	21199.5	22688.7	14127.6	20814.5	17871.9	16553	30173.4	1770.09	15712.3	15412.8	13445.8	39179.6
sp|O88778|BSN_RAT	TAVKPTPIILTDQGMDLTSLAVEAR	880.814	3	46.0073	959.552	1	y	9	14980.8	14497.4	17781.7	15333.1	18255.5	8107.44	14565.8	16258.4	1759.71	13937.9	14671.7	2339.51	13781.9	12983	13902.3	16070.9	19630.4	14904.4	12563.3	11696.4	16097.5	13276.5	12865.1	19596.2	18320.6	12642.4	17819.4	10935.6	11684.6	13454	11257.2	7689.9	12081.4	8509.85	13024.7	18534.7	817.573	9189.86	13314.1	11872.7	12759.3
sp|O88778|BSN_RAT	TAVKPTPIILTDQGMDLTSLAVEAR	880.814	3	46.0073	1034.66	1	b	10	11188	11985.2	11827.2	11150.8	13886.2	10157.6	11545.9	8123.89	152.974	10091.3	12579	160.266	8255.83	8798.5	8372.22	15241.2	10987.8	10900	12496	6419.18	13910.8	8464.83	10354.2	14526.9	17601.4	8003.51	11043.1	9967.77	10820.5	10974.4	8459.58	6017.99	9786.47	5913.38	7953.42	12127.4	653.328	4057.05	8224.71	5035.31	9348.51
sp|O88778|BSN_RAT	VGSSMRPSLEAQAVAPSGEWSKPPSGSAVEDQK	843.165	4	25.6185	943.45	2	y	18	11668.2	8642.91	10046.3	9795.15	15815.7	14240.2	11112.1	4306.06	6166.09	3209.06	9431.29	5038.67	4353.9	3101.86	8254.24	12053.6	10910.3	10135	8982.13	7693.3	3496.44	6591.33		14226.3	14686.5	9428.82	12977.4	10223.5	5389.86	13858	5610.45	5968.86	14418.7		1223.47	9838	11366.2	1488.63	5950.55	6004.03	13084.5
sp|O88778|BSN_RAT	VGSSMRPSLEAQAVAPSGEWSKPPSGSAVEDQK	843.165	4	25.6185	1115.55	1	b	11	8152.76	4048.75	5810.08	7652.46	9020.13	5935.69	6518.45	3826.16	4815.3		3968.85	2017.96		3952.49	3934.91	6549.02	6535.34	5853.16	7566.48	7387.23	4418.16	5069.38	4289.39	8463.45	9793.28	4538.07	5375.39	3325.77		3215.63	4600.4	5408.22	7968.81	8828.62	1036.09	3954.78	4247.78	6571.95	5190.33	2398.61	5494.53
sp|O88778|BSN_RAT	VGSSMRPSLEAQAVAPSGEWSKPPSGSAVEDQK	843.165	4	25.6185	1064.51	2	b	21	3519.27	2793.01	1016.82	3274.18	3939.14	2974.47	4568.3	3474.44	1284.33	7406.65	2876.35	716.203	4046.49	1250.89	2588.89	6224.89	4706.5	4612.27	3338.18	6659.3	8124.91			5482.68	4750.18	3348.32	3465.3	2913.46	8257.3	3633.85	2672.33	1545	4083.94		2250.28	6855.88	1132.6	513.029	8883.65	3369.02	600.841
sp|O88778|BSN_RAT	VGSSMRPSLEAQAVAPSGEWSKPPSGSAVEDQK	843.165	4	25.6185	1114.54	1	y	11	7497.94	8043.51	8656.08	7068.86	12988.2	10512.9	10999.9	11827	15266.8	6103.16	5243.71	6380.29	10176.8	7827.5	12098.6	10033.1	12542.7	10334.1	9930.23	12103.5		4756.09	15498.1		12814.6	7188.16	8280.52	10082.2	7666.66	9834.86	8411.72	2749.47	8466.9	10968.4		5920.49	10640.3	13535.9	9068.98	8364.25	9130.75
sp|O88778|BSN_RAT	VGSSMRPSLEAQAVAPSGEWSKPPSGSAVEDQK	843.165	4	25.6185	978.969	2	y	19	4097.37	6896.34	9598.6	7676	8075.11	7644.39	4283.68	4617.59	7348.21	3513.99	5785.14	2998.24	3825.41	1750.41	4891.14	7215.88	3006.98	5620.08	4520.89	4019.79	1467.63	3254.85	1169.96	6104.41	6843.05	4702.56	3648.38	3035.2	1841.8	3700.48	5676.24	310.695	7998		207.889	8094.26	4750.96		2469.98	3290.19	4977.39
sp|O88778|BSN_RAT	KQQEQLLQLER	471.6	3	19.4139	545.304	1	y	4	10918.7	11669.2	19614.5	6182.03	25040.2	41832.5	20078.7	35683.4	30982.7		27536.9	22006.7	18692	10396.7	26299.1	37760.3	5153.41	34402.5	21493.3	38230.8	10884.5		30434.7	44006.2		24740.5	28341.8	51837.1	7086.56	35367.1	5167.61	37119.5	39235.7	13901	43247.9	34869.7	13637.9	4545.88	11409.5	5934.67	39779.8
sp|O88778|BSN_RAT	KQQEQLLQLER	471.6	3	19.4139	755.405	1	b	6	4925	5257.38	11364.1	572.907	17366.7	22266.2	11995.2	14189	5579.9	2310.68	20497.1	16421.4	19026.6		22960.4	19043.4	316.886	25625.5	17692.6	20017.8	3466.24	2492.14	10505.8	19350.4	3968.2	15401	15415.1	32483.7		23626.8	1535.9	18530.4	19938.6	5896.33	27237.7	25726.8	10575.3	263.923	5720.75		26974.1
sp|O88778|BSN_RAT	KQQEQLLQLER	471.6	3	19.4139	658.388	1	y	5	2784.98	20176.9		2648.22	21843.3	24350.8	17860.7		81223.4	9003.15	12741.6		17733	11875.9	19048.3			26647.1	18801	20931.4	9123.72	11139.7	108625	21620.2	10485.4	14293.4	23470.4	32233.7	3498.68	21002	4089.61	25547.6	21743.5	5419.29	23798	23015.6	11436.5	1451.17	8742.69		16215.3
sp|O88778|BSN_RAT	KQQEQLLQLER	471.6	3	19.4139	642.321	1	b	5	19894.4	5395.83	19074.2	1765.18	19648.1	19007	18020.2	15599.2	6897.8		24453.2	25009.4	22337.8	18156.9	26379.3	46226.9	2293.61	28662.5	19717.4	23986	10778.7		15461.9	34749.1	27831.7	25553.9	18966	35952.3	2674.93	35334.4	3194.56	29883.5	34248.7	25195.3	32281.8	36197.7	20987.8		25190.6	4513.89	27865.9
sp|O88778|BSN_RAT	KQQEQLLQLER	471.6	3	19.4139	771.472	1	y	6	3025.45	2547.11	2652.14		5651.86	6284.82	4508.62	6126.9		4082.84	3786.43	2576.69	5220.39	1801.8	4501.71	4456.29	1832.37	5940.47	4022.18	8744.61	3751.6	2986.59		2483.9	3853.74	4261.06	5397.43	6986.83	3334.92	6361	1899.05	6488.03	6171.58	2105.88	6494.04	5627.71	1890.51		2813.74	614.733	5427.25
sp|O88778|BSN_RAT	VC[PPa]NQC[PPa]GFNPNPHLTQVK	680.996	3	19.6222	822.483	1	y	7	6381.68	6435.63	8430.35	7092.83	9864.45	10076.8	5014.62	5643.8	5035.06	3825.26	6509.35	4906.15	1241.44	3127.55	7994.48	7684.58	4029.51	12390.5	6227.91	6085.93	7370.25	525.904	7327.44	10393.4	7107.85	7542.11	7901.09	10905.1	3282.63	5983.08	1896.31	6077.42	8917.19	4396.16	7944.07	9795.35	3759.02	5559.7	2531.29	4366.13	12417.9
sp|O88778|BSN_RAT	VC[PPa]NQC[PPa]GFNPNPHLTQVK	680.996	3	19.6222	884.433	2	y	15	4359.4	4036.95	8386.68	7155.26	12485.1	11130.8	4935.15	4680.88	4708.79	4447.44	4558.75	2789.59	5153.46	953.951	6906.2	9706.18	4756.27	7832.06	3492.56	6120.82	3904.77		5706.11	8412.06	11133.7	6208.08	7443.43	8874.18	4007.54	7409.95	2345.75	3346.55	5879.08	3210.65	9155.91	8028.04	4635.22	3040.61	2419.31	6238.07	8408.89
sp|O88778|BSN_RAT	VC[PPa]NQC[PPa]GFNPNPHLTQVK	680.996	3	19.6222	1033.58	1	y	9	6980.07	4940.82	8024.09	4466.72	8616.11	8351.68	4760.95	5153.2	3848	5501.31	5172.71	3192.59	687.949	3840.69	6009.98	7200.88	4567.83	8390.34	5340.39	6251.25	6740.35	774.303	5542.91	9830.94	4608.85	4109.78	8204.7	5374.09		7736.66	2809.84	3479.8	9312.72	2249.8	2363.42	8843.74	5032	2536.31	3731.21	6184.51	9544.73
sp|O88778|BSN_RAT	VC[PPa]NQC[PPa]GFNPNPHLTQVK	680.996	3	19.6222	763.383	2	y	13	11100.8	8483.89	13627.9	6211.3	11688.5	9109.43	9798.86	5843.8		6122.66	5510.83	8355.45	3332	7226.56	8312.43	11650.9	7027.25	17069.8		6755.1	9561.17	2281.65	8081.68	18829.9	9731.76	7361.67	5508.49	14758.3	2810.13	5170.12	3323.87	7435.7	9317.63	7174.92	6103.74	10454.9	9233.02	5073.65	5872.72		12686.9
sp|O88778|BSN_RAT	VC[PPa]NQC[PPa]GFNPNPHLTQVK	680.996	3	19.6222	898.404	2	b	15	7525.37												418.407									1036.77							559.927		1819.56			1019.76
sp|O88778|BSN_RAT	ATSVPGPTQATAPPEVGR	868.452	2	19.1579	1377.71	1	y	14	37812.3	42543.1	41281.5	42965.9	51841.4	46854.8	48664.4	38528.7	36464.5	45660.2	34225.5	28776.5	23172.1	22854.2	1768.89	48031.7	44470.2	57487	40398.5	42938.3	3104.03	43546.7	42816.7	59229.3	61281.3	35025.2	53498.7	44258.4	40589.6	50167.4	40745.4	28264	37470.1		34499.8	49952.6	41003.5	29859	28841.7	1582.92	49369.1
sp|O88778|BSN_RAT	ATSVPGPTQATAPPEVGR	868.452	2	19.1579	1082.55	1	b	12	8832	8294.3	10848.6	8504.63	12372.4	10658	7770.41	9827.68	7230.18	6315.67	6472.76	6345.71	7542.63	6350.86	1020.58	11014.9	10813.9	13200.2	6338.71	11186.5	693.227	8043.29	6222.63	17988.2	10664.6	9339.7	11355	9711.66	7430.26	12624.7	8568.29	7648.32	7687.92	198.921	7776.38	7614.67	8789.81	8385.91	9857.94	1698.64	13023.1
sp|O88778|BSN_RAT	ATSVPGPTQATAPPEVGR	868.452	2	19.1579	1280.66	1	y	13	2975.64	5526.12	4099.02	6340.95	6001.34	3756.21	5542.64	4770.75	2991.53	4134.1	3304.34	4021.88	2661.1	2293.93	2631.86	5121.48	3145.35	5558.25	7312.32	4420.26	549.817	6764.14	5257.67	8214.85	7409.59	4301.36	3068.54	5544.77	5551.04	4143.79	5597.31	2868.67	5464.33	233.251	2586.79	6256.1	2940.51	2123.84	2781.13	2041.11	4698.32
sp|O88778|BSN_RAT	ATSVPGPTQATAPPEVGR	868.452	2	19.1579	897.479	1	y	9	5578.82	7215.91	5719.67	9166.88	9424.78	7872.2	8159.76	11492	7516.28	10289.9	5889.21	6691.73	6022.47	6366.27		12238.6	8319.43	11825.2	8802.83	8841.69	483.056	12214.2	11944.4	11128.7	13224.8	10131.9	11105.4	11950.3	12412.1	9330.92	7183.62	8869.14	8760.41	775.804	7357.38	11884.5	8526.28	5022.86	4284.63		8813.18
sp|O88778|BSN_RAT	ATSVPGPTQATAPPEVGR	868.452	2	19.1579	1025.54	1	y	10	3893.54	3135.88	4975.95	3105.37		3684.58		2941.13	2824.47	2658.36	3265.46	2571.35	4277.34	2981.3	2276.34		2521.11		2780.14			5218.92	5889.65	5928.53	7577.77	5111.42	3945.73	2466.74	1772.15	6629.45	2987.37	4533.95	4792.35	218.115	3833.51	6338.22	4202.27	2049.67	3547.87	2102.73	2798.46
sp|O88778|BSN_RAT	SAEEAYEDMMR	666.266	2	22.1136	844.333	1	y	6	35109.2	30217.4	30599	36480.8	39707.7	25769.2	31965.1	23982.3	21763.5	21351.5	21825.4	20633.8	18682.1	15103.4	31260.9	27659.1	32791.4	36286	29526	27065	40643.4	36525.9	31459.6	38889	32737.2	31890.8	32352.4	28155.1	31465.3	31140.9	28427.9	22848.8	26773.5	20752.9	24332.5	33708.1	28111.3	18174.1	21155.4	22061.5	31963.1
sp|O88778|BSN_RAT	SAEEAYEDMMR	666.266	2	22.1136	915.37	1	y	7	73428.4	61608.8	78076.8	67601.5	78055	72529.3	69612.2	46492.6	37723.8	56198.8	74375.2	68021.3	57894.2	48126.5	75828.2	54102.7	52052.4	88258.3	49300.3	54024.8	68426.1	67188.2	59590.1	94095	83029.7	54420.8	63033.7	83937.5	54043.1	57623.2	57066.8	42109.9	81489	48940.8	65030	97360.2	68440.2	53808.7	54453.3	60936.6	70187.6
sp|O88778|BSN_RAT	SAEEAYEDMMR	666.266	2	22.1136	681.269	1	y	5	20864.1	19371.8	16063.1	18480.1	20041.1	17060.6	13784	15898.1	7402.82	14433	11794.2	7514.19	11142.7	8804.31	14920.2	17192.2	15112	18942.6	18271.6	13069.4	20910.1	18805.1	17213	18173.9	26312.1	19667.2	16193.9	15065.9	18286.2	16673.1	12303.5	11113.1	16607	11527	12071.9	19066.2	19437.5	9599.99	12442.5	11941.4	17318.8
sp|O88778|BSN_RAT	SAEEAYEDMMR	666.266	2	22.1136	1044.41	1	y	8	23810.8	15813.6	17197	16207.4	19600.1	18016.3	15371.1	12936.9	10542.7	13043.9	11424.8	10529	8173.03	11046.5	19089.2	17932.1	18261.3	17555.9	13960.7	12239.8	18793.9	15265.8	14559.9	25275.1	24597.6	19904.4	15574.2	19108.5	18346.7	18436.8	12995	13970.9	12950.5	12069.2	11004.4	17920.1	17604.5	6920.33	10446.3	11812.3	16095.7
sp|O88778|BSN_RAT	SAEEAYEDMMR	666.266	2	22.1136	1173.46	1	y	9	8475.04	6985.35	11782.9	6702.49	7567.44	6553.19	7994.45	6280.92	4893.59	4926.95	4661.25		3772.91	4013.2	6613.35	6422.13	6065.37	8214.88	7959.43	6076.33	7540.79	8305.48	7580.94	11495.9	9065.03	6753.25	7439.15	7633.41	6372.08	5918.79	6216.83	4523.67	8116.66	4442.4	7457.52	8026.93	7400.74	4173.22	6945.51	6108.55	7670.66
sp|O88778|BSN_RAT	SSVSQSPAPTYPSDSHYTSLEQNVPR	945.446	3	23.9039	1130.04	2	y	20	13637.9	11646.4	19012.9	15289.8	17788.5	16732.5	13455.8	15423.9	11705	12469.8	9069.27	11683.3	10230.1	7583.28	18565.5	21594.5	15382.4	15880.3	14581.5	14389.1	20257.9	12167.1	9735.03	21046.9	23719	17009.6	14133.7	17417.1	13699.7	20859.8	13324.6	7168.19	17686	6979	16307.1	17801.9	14968.5	11931.6	5358.48	10889.7	14536.3
sp|O88778|BSN_RAT	SSVSQSPAPTYPSDSHYTSLEQNVPR	945.446	3	23.9039	1045.99	2	y	18	8465.75	10845.2	8720.89	9473.22	8458.73	7846.73	8611.18	8982.53	11321.3	5806.2	7031.09	5213.99	3306.25	5099.3	9547.61	7515.57	8587.79	10433.2	9815.1	6812.28	11697.8	7178.51	7191.37	12541.5	15065.5	8265.18	8393.48	6418.08	7368.44	9298.96	8790.77	3772.1	8216.91	6258.87	10461.1	11160.5	7197.01	7315.69	3302.34	5337.93	8504.01
sp|O88778|BSN_RAT	SSVSQSPAPTYPSDSHYTSLEQNVPR	945.446	3	23.9039	1173.55	2	y	21	10829.9	14944.3	11332	12781.4	22258.8	18436.1	15311.7	15371.9	9844.28	12330.4	16462.1	7241.32	11447.6	10176.4	12221.7	15792.6	12858.6	17744.5	13975	11340.2	22526.5	6186.07	8428.64	14671.7	23198.6	13109.6	16432.6	11649.2	9892.3	17497.7	11814.4	10299.2	17138.7	10595.7	14105.8	16636.9	17037.7	14617.3	7395.88	14405.2	11843.7
sp|O88778|BSN_RAT	SSVSQSPAPTYPSDSHYTSLEQNVPR	945.446	3	23.9039	1729.81	1	y	15	2980.42	2651.98	2097.43	4772.38	6218.94	4147.41	3889.6	3962.78	2443.57	2254.83	2725.55	2138.31	2666.6	1928.97	3976.5	3257.46	2501.89	3604.96	2636.27	2971.17	6140.28	3275.39	1366.42	3971.14	4742.92	2400.27	3358.77	1817.13	2768.96	2346.93	3524.86	1711.51	4232.75	2433.58	4389.33	3591.88	3887.04	3014.9	3469.02	3019.59	2049.86
sp|O88778|BSN_RAT	SSVSQSPAPTYPSDSHYTSLEQNVPR	945.446	3	23.9039	1081.51	2	y	19	2193.11	4063.59	3081.81		3740.11		1935.88	3121.22		5345.61	1508.29	4324.05	3274.56	3844.67	3274.13	4290.54	1231.97	3675.03	2221.2	2582.34	4970.12	4003.83	2607.38	4981.48	2028.66	2062.52	1714.13	3320.93		3535.46	2343.31		4170.61	5220.15	4008.29	4787.24	3479.71			2313.56	3998.33
sp|O88778|BSN_RAT	KYGLALDPVPGR	429.247	3	27.1287	525.314	1	y	5	1288.94		13915.6	18131.5	20480.3	21083.6	11503	14868.9	11103.5	14232.8	11937.8	10182	9320.05	9102.36	18203	17354.8	14364.4	26936	16432.5	16028.8	16448.4	16096.8	637.459		16281.1	14810.2	20061.7	27958.1	11703.4	17938.4	13885.7	15350.7	24115.6	7803.6	13284.8	18548.9	10518.3	13298.8	11966.5	12504.6	15143.8
sp|O88778|BSN_RAT	KYGLALDPVPGR	429.247	3	27.1287	761.419	1	b	7	4515.3	8906.44	15662.8	13161	20593.8	19550.5	17432.5	11818.9	7684.15	10575.7	16301.5	9141.65	11467.8	6395.03	19052.3	20544.9	12364.1	23119.4	12991	14866.6	14603.9	11655.5	4336.21	256.936	14116.5	17291.7	16188.2	22086	13374.7	15555.3	10503.7	15606.6	21169.8	9952.49	15324.9	20700.8	9982.12	9295.13	11665.2	12578.2	17305.6
sp|O88778|BSN_RAT	KYGLALDPVPGR	429.247	3	27.1287	533.308	1	b	5	1151.87	36769	36256.6	38397.4	45716.4	30285.5	39781.2	29505.6	25625.8	31970.2	28927.8	28530.6	35639.7	30009.9	36072.6	38654	29003.2	47260	35213.6	29778.4	38341.5	39472	4759.92	2486.14	47315.8	37368.1	30560.9	35922.2	31780.4	39401.3	31558	26211.8	33587.5	43266.8	38343.5	42139.5	42971.7	45588.9	57555.9	49704.3	34165
sp|O88778|BSN_RAT	KYGLALDPVPGR	429.247	3	27.1287	646.392	1	b	6		63326.6	73451	69287.2	58369.2	55829	55370.1	43276.2	50261.6	53635.7	47256.5	43623.6	45210.2	55615.8	54040.5	60661.1	57302.3	48732.3	60848.9	39633.5	60302.2	59172.8		1826.72	70340.2	48327.9	49120.9	52137.8	56626.4	50317.5	49243.1	56809.7	53229.6	58382	53386.1	52947.7	59689.6	62016.6	92658.4	77607.1	45548
sp|O88778|BSN_RAT	KYGLALDPVPGR	429.247	3	27.1287	462.271	1	b	4	9455.71	5653.98		5943.59	5691.65	5023.53		1869.85	2468.34		4601.41	2186.66	3625.76			3671.36		4335.15		2297.52			12929.3			2413.32	3867.24	5225	3655.1		2342.84		5363.52			3538.53		2551.03			2354.1
sp|O88778|BSN_RAT	LYSSMSDTNLAEAGLNYHAQR	781.034	3	28.2822	1029.52	1	y	9	8416.98		10639.4	8746.03	10005.8	9058.76	8647.72	7095.8	6114.28	9032.21	7465.04	7012.32	5908.24	6777.64	1616.53	7906.77	4339.65	6390.42	5730.09	1405.72	6865.69	7875.13	9064.59	10501.4	13733.1	7159.32	10081.4	6440.48	1687.58	2635.61	1048.12	1161.7	8485.25	1899.99	5632.18	7566.29	4213.8	2764.71		7148.82	10826.8
sp|O88778|BSN_RAT	LYSSMSDTNLAEAGLNYHAQR	781.034	3	28.2822	958.485	1	y	8	9982.21	1072.66	3263.6	8747.35	11451.3	8459.8	9744.08	8542.34	9137.65	10021.5	8273.87	5302.77	5431.89	6819.22	5678.39	9613.35	911.035	7590.7	2869.9	977.202	15952.7	5544.85	8783.14	6669.11	16913.9	6531.36	9763.41	9932.67	1547.89	6365.68	3031.91	2686.9	5061.27	1260.85	3887.21	13868	1064.95	8742.4	6275.15	6368.16	9851.4
sp|O88778|BSN_RAT	LYSSMSDTNLAEAGLNYHAQR	781.034	3	28.2822	1229.6	1	y	11	9944.69	3143.46	14174.7	13935.6	10670.6	10345.8	13410.5	10110.3	10738.5	8905.43	11499.7	13497.5	10003	9789.12	625.824	14951.7	1166.32	10923.2	1723.63	1812.61	13273.2	16564.3	8317.98	20507.5	15308.6	13243.3	13264	12981.2	2343.74	1115.84	7473.55		12283.4	2341.7	9078.82	17430.7	489.351	255.772	246.715	13485.1	9625.37
sp|O88778|BSN_RAT	LYSSMSDTNLAEAGLNYHAQR	781.034	3	28.2822	1158.57	1	y	10	14617.9	1373.3	27395.6	18234.8	20316.6	17172.7	20115.9	16833.2	11505.7	17724.7	25311.9	13912.4	15670.9	9389.06	2721.49	21443		23040.8	1441.03	420.041	21627.8	19407.8	17018.7	19978.4	22808.1	16129.4	19133.6	17400.3	3462.55	1424.45	2472.17	1051.76	16710.3	257.456	13122	21841.7		1008.35	231.302	20992.7	15444.1
sp|O88778|BSN_RAT	LYSSMSDTNLAEAGLNYHAQR	781.034	3	28.2822	788.38	1	y	6	7274.24	7186.69	1714.22	4924.14	4734.48	5708.77	6918.93	6777.12	3150	8428.72	4026.94	1847.01	9311.66	4962.59		9931.69	1747.2	8542.37		4824.27	6772.94	4533.49	5507.5	6985.02	5612.86	1554.72	4389.18	6199.32			8014.04	5218.84	4115.43	4808.48	4452.26	7121.09	1567.33	2379.17	346.651	3673.65	5027.74
sp|O88778|BSN_RAT	TSDLTSTSSQPNFNTC[PPa]TQC[PPa]HNK	852.708	3	14.6096	1019.94	2	y	17	6873.13	4418.47	5881.75	8050.5	9001.53	10335.3	5210.25	7422.25	6758.51	6898.73	8152.67	4245.12	4883.09	4368.32	5865.14	11102.4	5518.98	8985.12	7236.4	7878.22	8380.95	6790.15	4986.29	10631.2	10807.9	6758.76	8097.56	5343.41	6008.68	8346.36	8027.41	3109.87	5509.8	4281.26	7709.43	8116.77	9684.68	6574.48	3068.22	5656.47	5719.52
sp|O88778|BSN_RAT	TSDLTSTSSQPNFNTC[PPa]TQC[PPa]HNK	852.708	3	14.6096	1070.46	2	y	18	8590.01	6407.77	6559.97	5900.51	9510.23	11399.9	7859.2	5363.01	2917.44	10503	3884.87	5958.05	6030.32	5421.95	6631.18	8726.95	6654.26	9365.68	6994.25	8310.39	5816.3	5544.33	3989.77	11638.9	7886.14	5325.73	13117.1	6934.34	6425.41	6522.21	8458.33	2745.95	6442.49	4256.26	6936.97	10727.8	8725.61	4062.89	3246.72	5682.58	9446.43
sp|O88778|BSN_RAT	TSDLTSTSSQPNFNTC[PPa]TQC[PPa]HNK	852.708	3	14.6096	1548.67	1	y	12	7563.26	5779.64	4441.5	6505.79	7722.76	6406.92	7503.39	4692.21	3663.66	6647.67	5063.96	2613.75	3048.3	3719.89	5695.32	6482.79	4422.82	7202.72	6597.7	4568.6	6212.9	5603.67	4053.96	6956.66	4491.89	3247.66	6051.95	5509.51	3807.09	5209.01	4450.61	3494.52	5300.4	3210.82	7498.96	5679.78	5472.19	4312.02	4284.39	4283.63	5644.58
sp|O88778|BSN_RAT	TSDLTSTSSQPNFNTC[PPa]TQC[PPa]HNK	852.708	3	14.6096	976.423	2	y	16	5199.61	2474.2	6056.5	4845.69	9168.14	7217.65	5987.15	4930.85	5729.69	5030.94	3727.81	3472.1	4378.71	4133.43	8562.21	8386.92	6189.15	8658.11	5234.23	6322.08	4430.33	3723.25	4894.73	7322.05	9253.69	7015.4	5569.03	3310.09	2973.84	4762.9	4401.42	3367.48	4649.29	5870.16	4348.85	7240.41	5906.06	5626.84	2207.53	3666.08	3506.67
sp|O88778|BSN_RAT	TSDLTSTSSQPNFNTC[PPa]TQC[PPa]HNK	852.708	3	14.6096	882.383	2	y	14	1915.25	2297.4	2189.62	2457.4	2469.13	3755.86	3518.68	3076.75	2542.13	2898.63	1709.94	1581.59	1357.74	853.685	3948.31	4418.92	2865.68	2917.17	4957.03	2570.84	1545.05	1092.89	2816.47	3721.61	1885.22	1970.62	1896.81	4526.13	2997.96	3569.02	1742.72	3406.18	2298.5	358.305	1968.24	3756.38	2140.17	2631.93	1229.22	2304.41	1831.64
sp|O88778|BSN_RAT	TGARPGGTPGAPAGQPAAEGESVFSK	799.731	3	19.4257	1121.55	1	y	11	25259.1	25766.2	28055.6	23322.7	37316.9	34224	20889.5	18855.4	25707.6	26479.8	19499.8	17169.3	17424.2	17640.3	26541.8	31045.8	28458.1	40779.5	26677.1	26198.6	35112.3	30151.3	26228.9	50097.8	48029.5	25498.6	37453.7	41226	28081	32214.6	27556.5	17269	30334.3	13843.8	29838.3	32283.7	26787.3	17555	13853.8	15563.5	32162.7
sp|O88778|BSN_RAT	TGARPGGTPGAPAGQPAAEGESVFSK	799.731	3	19.4257	923.469	1	b	11	25601.3	21774.9	28298.5	20858.5	29523.4	26093.8	25353.1	19784.9	19453.6	18446.1	18647.2	16533.1	14300.7	17916.9	27091.2	30474.5	26102.9	34210.7	28091.2	25372.1	34651.7	27397	26958	47528.3	38308.2	24525.7	29312.7	28487.6	30880.6	28714.4	22352.6	14554.3	29596.6	17897.5	26209.8	30165.4	25136.1	15087.9	12190.8	14288.6	26241.5
sp|O88778|BSN_RAT	TGARPGGTPGAPAGQPAAEGESVFSK	799.731	3	19.4257	1276.64	1	b	15	9151.51	11260.8	8347.81	7906.91	14021.3	12727.3	12393.9	10952.1	6024.98	8632.83	7164.63	4830.46	6815.8	5845.07	10247.8	14386.4	11684.3	16234.8	9825.65	12696.3	14996.7	11667.3	9099.4	20816	19000.9	12638.1	12016.2	12553.4	12030.6	12867.4	8849.14	6324.88	13917.9	5470.93	7358.38	14631.8	9658.39	6350.86	6566.14	5864.04	15463.7
sp|O88778|BSN_RAT	TGARPGGTPGAPAGQPAAEGESVFSK	799.731	3	19.4257	953.457	1	y	9	6804.22	7754.24	9914.38	9195.75	9415.83	5539.63	7707.61	6324.25	4939.15	8641.72	4506.37	4133.36	4608.47	7996.98	8804.88	7623.62	8238.9	9356	8713.42	8502.11	8088.98	9626.4	5323.68	12801.1	12394.4	6240.9	11125.2	9043.18	6062.41	10262.9	7004.49	5049.63	9039.32	3617.62	8176.44	7781.75	7409.56	3645.35	6892.79	5483.33	6942.93
sp|O88778|BSN_RAT	TGARPGGTPGAPAGQPAAEGESVFSK	799.731	3	19.4257	1148.57	2	y	25	5750.68	2009.59	3359.34	3322.05	4279.95	4763.89	4839.02	4300.71	2823.6	2580.7	6222.53	1229.24	2598.91	2147.92	3431.16	3892.78	2898.58	3821.02	2234.46	3101.18	4158.94	2844.68	3578.94	6377.44	6772.99	2999.53	5022.42	3189.1	2704.65	6113.31	1790.34	4344.64	3199.28		3044.97	5445.85	2815.54	1551.69		1585.86	3717.4
sp|O88778|BSN_RAT	LPHNATTGYEELLSEEGPAEPTDGALQGGLR	1074.86	3	38.8928	1084.57	1	y	11	13289.7	21010.2	24654.2	24721.7	5911.29	23093	24627.7	24962.1	15899	25415.9	15238.9	10804.7	18424.3	1420.51	25206.2	22555.4	28373.4	27593.2	27628.4	26701.5	27623.8	27653.9	19366	19566.7	32498.4	30699.5	22118.8	18122.5	18860.9	23293.3	18366.6	20103.6	21433	10527.5	29708.3	29161	28951.5	12670.7	14182.7	18672.6	26533.2
sp|O88778|BSN_RAT	LPHNATTGYEELLSEEGPAEPTDGALQGGLR	1074.86	3	38.8928	1439.67	2	b	28	3177.17	7519.57	14218.8	6793.51		8226.61	9603.52	8684.23	10663.7	8866.91	6992.42	1554.75	5007.13		7490.24	6439.31	9358.6	5311.36	5465.84	8918.46	6806.93	3598.65	6171.78	2130.21	10562.8	5982.79	8126.13	12108	7431.72	8423.32	2926.42	2509.21	9707.23	6000.85	8591.68	8133.14	12465.3	4145.72	3053.84	4794.8	13524.7
sp|O88778|BSN_RAT	LPHNATTGYEELLSEEGPAEPTDGALQGGLR	1074.86	3	38.8928	1381.71	1	y	14	1672.52	4507.06	4986.87	8007.1		4685.11	6784.48	7867.36	6371.16	5963.05	4527.92	689.984	3532.5	663.515	5200.89	6793.66	4204.77	6131.27	6243.68	9093.74	6696.8	4506.67	7082.65	2558.9	4797.75	7005.89	6297.68	4922.25	3950.69	5985.4	1875.56	3936.53	5576.14	3779.89	3409.34	10534.4	8199.88	4882.15	3140.73	5855.41	4586.81
sp|O88778|BSN_RAT	LPHNATTGYEELLSEEGPAEPTDGALQGGLR	1074.86	3	38.8928	1438.73	1	y	15	2893.21	7053.04	6071	5486.29	445.166	8060.28	5464.65	7347.99	4337.19	8275.52		3008.74	2298.21	2234.42	5457.01	6871.5	5168	6394.67	9649.57	7243.75	5117.83	5873.29	7234.12	2558.23	3562.3	12334.2	5109.49	8812.37	7963.27	7153.91	1553.91	3748.53	4724.12	4566.94	6991.35	8825.61	9324.49	5083.4	6160.49	6614.3	8812.09
sp|O88778|BSN_RAT	LPHNATTGYEELLSEEGPAEPTDGALQGGLR	1074.86	3	38.8928	1784.83	1	b	16	1023.56	5251.43	4659.03	4596.11	1262.85	5594.89		4529.58	4500.84	3135.97		1247.86		73.1619	6340.42	8813.97	3011.44	5005.83	1977.81	5434.92	7740.7	4319.53	4337.84		4557.03	3332.93	3448.65	3323.43	1453.24	5441.53		4287.01	2758.69	4377.25	3799.55	4337.38	8572.32		2865.43	4829.43	5701.35
sp|Q9JLT0|MYH10_RAT	LQQELDDLTVDLDHQR	646.657	3	30.6126	848.91	2	y	14	347.706	15241.8	21066	16937.3	26804.5	18111.2	17801.6	29873.6	27780.4	18954.5	20019.8	21053.2	20011.6	27602.7	20209.4	31944	27534.8	23087.1	14730	36505.1	22165.1	14281.5	20383	34100.5	23108.4	27615.1	29613	22653.3	15924.8	27133.3	25222.9	24251	18037.2	15117.4	23839.8	27411.1	911.699	12583.2	18526.1	17680.4	21821.2
sp|Q9JLT0|MYH10_RAT	LQQELDDLTVDLDHQR	646.657	3	30.6126	783.374	1	y	6	5135.89	16283.2	23156.5	17494.6	17146.2	24465.4	26731.6	17166.4	17470.1	21598.8	23019.4	13619	16988.1	15659.1	19745.1	22280.5	19283.1	23020.2	16163	23231.2	25013.5	14616	16128.2	28028.9	22718.2	25059.2	17046.8	18074.6	18157.6	19866.6	17393.9	16788	19633.2	20994.8	13681	37807	15620.6	4219.75	18072.2	16195.1	17458.2
sp|Q9JLT0|MYH10_RAT	LQQELDDLTVDLDHQR	646.657	3	30.6126	983.49	1	y	8	2298.78	9613	13090.7	15272.6	18370.4	14455.2	13186	14749.4	8372.26	12238.1	12682.3	10868.9	13386.9	10038.5	13601.1	19971.1	13516.3	20092.1	10210.6	12646.2	18476.4	12741.5	14576.8	20407.2	18071.9	14703.5	15561.3	8732.89	7083.69	15606.5	13086	14278.6	14005.4	11577.1	17552.6	19041.9			14692.5	12197.8	14458.6
sp|Q9JLT0|MYH10_RAT	LQQELDDLTVDLDHQR	646.657	3	30.6126	882.426	2	b	15	1744.97	20388.5	23123.7	18579.5	21436.7	24835.6	15372.1	22939.7	20751.9	16144.1	19833.8	19615.1	13316.7	14612.8	15622.6	25269.3	26199.6	29220.3	21573.9	21407.2	23825.9	22955.1	20315.5	38981	48085.7	19260.6	28326.6	24900.3	14924.2	20116.6	34969.7	18919	21854.9	19575.3	22070.4	27764.1	4473.66		23267.9	22940.3	24518.5
sp|Q9JLT0|MYH10_RAT	LQQELDDLTVDLDHQR	646.657	3	30.6126	663.818	2	y	11	1485.03	10222.3	7592.26	6932.34	6141.1	5312.43	2316.76	9916.26	14464.8	8920.16	10234.7	4596.53	6945.8	2952.74	5772.64	6216.1	9371.18	6236.73	4170.33	6159.76	11451.4	4874.86	10181.7	7467.45	7828.55	5618.51	6893.63	7891.05	7781.1	4783.32	8655.47	7210.16	4730.41	7288.67	6394.96	8480.2	1470.7	3573.91	3795.04	9768.45	5355.08
sp|Q9JLT0|MYH10_RAT	DLSEELEALKTELEDTLDTTAAQQELR	1021.17	3	52.2453	1132.56	1	y	10	14381	65333.9	3730.97	19176	18869.6	14185.7	59018.1	76826.5	83683.8	92278	14786.5	2738.77	4846.81	1588.52	71417.3	69162.6	14191.5	2083.7	2671.24	5062.45	73132.4	68376.8	1169.85	25252.6	25999.4	4153.75	58405	70655.7	63402.1	3199.2	12706.6	63914.7	68615.4	66716.7			13124.2	2924.97	64003.6	65064.9	2872.85
sp|Q9JLT0|MYH10_RAT	DLSEELEALKTELEDTLDTTAAQQELR	1021.17	3	52.2453	1358.67	1	b	12	16205.3	23084.1	6547.41	12147.4	12913.3	12824.4	28023.1	38233	33494.7	39139.9	17625.2	926.594		7145.5	24724.4	30547.5	6434.21	8611.65	5707.16	3325.94	30330.2	30336		22583.2	21013.1	6206.84	22913	24963.6	28018.2	6858.54	13077.7	31360.2	22928.2	31466.9		11631	11908.3	4948.11	25931	32246.9	4438.75
sp|Q9JLT0|MYH10_RAT	DLSEELEALKTELEDTLDTTAAQQELR	1021.17	3	52.2453	1471.75	1	b	13	742.178	27003.7	856.106		2264.42	1895.4	19806.6	23972.8	17070	25068.5	2188.19		1227.27	2286.08	25068.8	28207.3	2100.13	2085.06	993.909	1860.59	23439.1	22573.2	863.378	2508.78	1944.85	855.643	20548.1	25424.1	20241.3	3137.9		21799.3	17842.3	20518.8	651.724	3727.84	2481.5	3876.79	28284.3	25087.5	482.125
sp|Q9JLT0|MYH10_RAT	DLSEELEALKTELEDTLDTTAAQQELR	1021.17	3	52.2453	1245.64	1	y	11	10617.6	32861.7	4754.25	8601.34	10297	9004.93	26173.1	40546.1	33522.5	34595.6	7252.9	1504.48		9639.3	36791.2	35187	7669.02	5761.36	5699.65	3667.66	33398	41275.6		16619.5	14625.2	9442.81	28384.4	45933.7	34103	5194.12	9445.17	28147.6	34015.1	34467.7	5071.69	6871.05	9767.48	4970.52	32072.6	38148.6	3128.78
sp|Q9JLT0|MYH10_RAT	DLSEELEALKTELEDTLDTTAAQQELR	1021.17	3	52.2453	1229.63	1	b	11	18384.7	29287.2	1080.5	22218.5	23552.8	20746.1	44073.1	25757.3	36998.7	39644.6	13553.1	762.748	1702.41	2168.55	24664.9	28145.4	10619.4		1053.98	2215.25	33985	32541.3	2851.8	19671.3	19346.3	2035.19	22621.4	27981.9	27663.4		6461.67	34438.5	22927.9	34744.8	1548.42		7484.09	1237.22	31794.9	39336.6	474.374
sp|Q9JLT0|MYH10_RAT	SLEAEILQLQEELASSER	1023.02	2	52.912	1402.72	1	y	12	53414.8	37778.9	562.751	39064.5	2070.43	1123.36	29727.5	38113.7	742.796	965.576	587.135	981.899	3097.12	2088.3	41208.7	1899.08	51953.9	1405.21	3827.38	29514.4	55783.4	899.4		52426.4	41647.9		41838.4		2427.41	33796.4	4602.24	2142.03	35736.6	40324.4	33585.4	2426.82	46319.1	1518.92	2864.03	1482.07	1533.92
sp|Q9JLT0|MYH10_RAT	SLEAEILQLQEELASSER	1023.02	2	52.912	1289.63	1	y	11	36992.6	28957.3	1346.33	41209.8	20642.7	17672.7	22887.4	30243.8	7862.65	9102.1	5710.84		15210.3		34290.6	14689.4	33597.1	5309.88	1367.88	29300.7	32019.2	8776.04	7221.17	38891.8	29351.2	5036.76	26779	25170.5		29636	1551.65	12017.1	26433.5	31924.6	28789.9	6606.4	37644.6	8217.25	17118.9	1264.94
sp|Q9JLT0|MYH10_RAT	SLEAEILQLQEELASSER	1023.02	2	52.912	1048.49	1	y	9	35848.2		5627.62	33539.5	7283.76	8033.72			10173.2	11787.2	7175.68		8344.95	1476.03			42968.8	1380.17	851.469			9845.8	14056.4	37288.3		11130.9	33479	9189.63			761.9	2344.45		109576		10362.7	40694.4		8957.32
sp|Q9JLT0|MYH10_RAT	SLEAEILQLQEELASSER	1023.02	2	52.912	1161.57	1	y	10	45640.8	45301.9	2919.58	42690.6	13750.2	5795.36	41330.6	38490	7507.62	10073.7	7760.87		10235.8	407.717	38330.2		47652.8		957.403	39176.2	45654.1	14635.7	8668.88	43979.3	40197	9801.22	39578.4	10704.1	1584.34	39577.7			24789.3	49435.5	35561.9	14937.9	39317.2		7876.95	2225.25
sp|Q9JLT0|MYH10_RAT	SLEAEILQLQEELASSER	1023.02	2	52.912	1515.8	1	y	13	17963.9	18215.4	950.498	22409.9		2889.33	20235.9	23006.9	851.079	1579.85	5988.87	2399.29	1872.77	1432.6	15084	492.967	22643.9	1105.32		20869.9	24097.7		644.727	24129	16688.2	1553.71	16340	2565.98	3667.66	18398	452.504	1526.16	16261.9	19704	16849.3	1589.23	22263	1628.57	1199.54	2808.66	2462.41
sp|Q9JLT0|MYH10_RAT	VVSSVLQFGNISFK	762.925	2	43.4146	1053.57	1	y	9	75807.5	71727	74923	73647.3	81446.4	71119.8	59472.4	13774.2	89359.7	75302.5	63673.9	65966.4	59395.2	83635.2	68972.5	94390.5	69356.9	74491.3	70374.9	60979	85619.1	63765.4	62260.1	106499	106378	78852.4	65592.8	62405.8	57589	84405.9	71369.5	51135	80964.4	71328.7	67371.9	91359.7	80322.1	62123.9	51595.2	65560.7	73282.4
sp|Q9JLT0|MYH10_RAT	VVSSVLQFGNISFK	762.925	2	43.4146	812.43	1	y	7	60456	43896.1	43600.6	51105.6	51457.3	45605.7	40952.1	17854.7	100392	52219.9	51100.3	45648.3	46354	52775	46703.3	70100.3	87287.3	44883.5	54288.2	37982.6	59257	37114.6	49548	70533.6	78367.4	91657.5	40847.2	37461.2	37523.2	57686.4	78217.4	36456.1	58923.6	46408.4	40996.7	63201.4	97587	36377.1	32345.8	47810.1	48162.3
sp|Q9JLT0|MYH10_RAT	VVSSVLQFGNISFK	762.925	2	43.4146	1326.71	1	y	12	114379	131320	144611	132375	123954	123178	132072		162868	145029	116345	116654	148900	133459	92161.5	168050	138415	137784	122166	94706.8	177485	127427	147735	185308	196283	120076	116751	90471.7	155645	144775	118998	98226.9	128996	123394	102752	149026	151927	113528	142296	120171	127396
sp|Q9JLT0|MYH10_RAT	VVSSVLQFGNISFK	762.925	2	43.4146	940.489	1	y	8	46633.3	41984.3	47208.6	48589.2	50483.7	44652.7	35128.6	20211.7	39919.7	37198.5	41592.1	34993.1	38567	44671.7	41471.8	59983.6	48477.6	44157.6	38266.8	41634.3	50783.3	31974.7	38431.5	63381.2	55387.8	43572.1	37012.4	32063.5	38776.6	44531.6	40815.5	27029.8	43194.3	37366.6	37721.3	48239.5	45239.2	33446.3	36427.5	39622.2	47040
sp|Q9JLT0|MYH10_RAT	VVSSVLQFGNISFK	762.925	2	43.4146	1239.67	1	y	11	8886.52	12488.5	13612.5	9700.56	11742.8	14648.5	9754.04		11064.9	12923.7	14023.7	11799.8	10762.8	13695.9	11384.3	14991.5	8787.88	13767	9314.35	10768.6	14490.6	13722.2	9103.5	15686.5	16080.8	12415.6	8555.73	12211.9	10543	13854.2	11513.3	7955.2	11614.2	12789.1	10622.9	12108.5	10381.1	10765.4	10531.1	8506.11	14382.9
sp|Q9JLT0|MYH10_RAT	KLDGETTDLQDQIAELQAQVDELK	900.791	3	48.5365	1243.65	1	y	11	34231.8	29733.8	35604.1	40256	38262.6	34205.8	32564.8	40879.4	34126.1	39469.8	39054.8	28024.6	33566	30509.2	36974.7	47059.5	34203.7	39827.9	34044.6	35236.6	41640.1	41329.3	41450.3	51479.5	46989.7	38519.4	30420.9	37520.2	25795.3	42527.9	31003.9	32684.6	38013.3	28371.8	37393.3	49551.9	44577.7	33172.5	25139.3	31715.3	31298.1
sp|Q9JLT0|MYH10_RAT	KLDGETTDLQDQIAELQAQVDELK	900.791	3	48.5365	1043.57	1	y	9	21205.9	18290.8	21090.2	20313.7	26287.2	23070.8	25173.4	25279.9	17052.8	18082.1	19638.4	20883.6	19949.8	20403.8	26242.8	28181.5	20239.6	26138.2	18332.7	22505.5	19873.4	22486.4	22362.7	31417.6	28479.6	24812.2	20266.7	24923	13080.2	25278.8	19138.1	16998.2	18540.4	23243.2	19084.3	28879	27302.4	11915.7	14072.4	14951.8	23575.9
sp|Q9JLT0|MYH10_RAT	KLDGETTDLQDQIAELQAQVDELK	900.791	3	48.5365	930.489	1	y	8	24053.5	23536.7	26798.4	22652.6	27631	26255.3	26090	28522.7	23301.4	27977.3	23246.9	17394.9	29424.4	28064.2	26481.6	37662.9	22018.2	29640.2	24812.2	22355.4	27534.5	31748.6	30899.5	37761.8	34365.3	25491	27429.4	28437.8	18085.5	29468.8	21869	20784.7	26283.8	24227.8	28727.4	33757.6	34070.2	20218.2	21956.1	20983.6	24300.1
sp|Q9JLT0|MYH10_RAT	KLDGETTDLQDQIAELQAQVDELK	900.791	3	48.5365	973.484	1	b	9	14360.1	13437.9	23231.6	11103.2	21741.7	23193.3	12844.5	16731	17481.4	20615.8	11943.1	15221.4	17575.1	14080.6	19124.6	20179.7	13148.6	14809.7	12915.3	9973.13	15068.6	17885.7	17712.7	26983.7	20740.9	16596.9	18352.4	19840.7	14982.5	17478.3	10645.8	14687.4	11396.9	10506.4	16095.7	22113.4	23806.3	9497.66	12460.9	13894.7	17343.4
sp|Q9JLT0|MYH10_RAT	KLDGETTDLQDQIAELQAQVDELK	900.791	3	48.5365	1216.57	1	b	11	8873.82	21260.6	13490.7	10676.7	9552.79	9429.27	10382	10391.2	7492.62	10324.1	12153.3	6377.03	7781.42	9546.35	8587.18	24603.3	10087.5	13174.1	10490.1	5112.11	11353.6	13309	10707.3	15270.3	17054.7	12352.9	8737.26	6818.51	6359.93	18844.5	9357.56	9228.18	9002.35	7088.77	11741.5	17651.5	14617	12862.7	10418.1	9210.26	8651.86
sp|Q9JLT0|MYH10_RAT	NMDPLNDNVATLLHQSSDR	714.008	3	36.1336	729.327	1	y	6	10969.8	8691.76	10129.7	9624.7	17602.5	13665	12394.5	12317.2	6722.24	9668.83	8044.23	3850.97	8324.66	2620.11	8663.08	16032.6		15962.9	14172.1	15464.3	9364.68	11979.7		17271.4	12996.2	2922	8291.66	13185.3	8544.62	14002.9	8647.94	7381.51	8572.4	8726.31	9600.75	1953.86	9994.74	7067.06	12210	12156.6
sp|Q9JLT0|MYH10_RAT	NMDPLNDNVATLLHQSSDR	714.008	3	36.1336	842.411	1	y	7	17775	11734.9	6284.72	13748.8	16157.6	14650.1	16471		15614.1	10248.5		3025.1	13568.1		14172.1	16958.5	6517.51		13396.1	16217	14819.4		8674.73	17113.2		2140.52	16887.1	11412.6	8941.94	9861.4	11022	11841.5	16442.8	5596.92	9171.91		13356.1	9067.51	8042.95	13375.9	6776.18
sp|Q9JLT0|MYH10_RAT	NMDPLNDNVATLLHQSSDR	714.008	3	36.1336	955.496	1	y	8			5705.61			7582.65	6638.84	4071.78	6038.67	5277.33	3722.89	7773.14	10832.1	6847.59	4850.1	4106.59	15801.1	6507.83		12166.2	8750.1	8729.21	7196.18	7266.66	8684.81	11661.4	3902.89			3221.76	9969.29	3727.14			3783.3	1996.66		6542.35	3250.74
sp|Q9JLT0|MYH10_RAT	NMDPLNDNVATLLHQSSDR	714.008	3	36.1336	1127.58	1	y	10	10890	9133.21	10305.2	10546.3	10846.9	13208.5	7915.7	8369.22	6374.35	13570.3	7982.64	36122.2	6955.76	1704.8	8018.05	9485.9	48832.4	10845.7	8466.41	12391.1	8738.49	7987.74	3419.21	14918	8065.77	44956.1	9231.34	10085.2	7115.13	10809.7	6539.05	10594.9	8466.66	6115.4	7848.64	2823	7772.84	8579.93	6220.21	10132.5	275.444
sp|Q9JLT0|MYH10_RAT	NMDPLNDNVATLLHQSSDR	714.008	3	36.1336	890.453	2	y	16	40339.4	31973	41476.8	42656.7	57364.7	58353.3	38773.5	35346.1	22887.1	28600.4	32493.9	3833.9	37115.7	3777.59	36792.2	47457.5	5860.3	43872	44686.9	37428.9	31130.4	21985.5	5185.31	53385.6	42465.1	4263.83	40227.3	39679.7	21623.9	26017.6	25864.4	28678.9	36468	25514.4	34921.5		28959.2	29451.3	20158.7	30845	2201.11
sp|Q9JLT0|MYH10_RAT	IGQLEEQLEQEAK	757.888	2	25.3693	1103.52	1	y	9	41625.5	49590.2	55729.6	58070.4	71539.1	59064	56359.8	62694.5	39646	56522.1	57592.8	51088.1	57904.5	50006.4	67616.6	64961.8	55417.8	67030.4	66302.8	61480.1	62045.3	62303.5	59901.3	78013.7	76234.3	57639.4	62448	63912.8	61756.7	61459.8	61056.8	37556.9	69492.7	41996.4	51959.1	74846.1	45743.3	36000.1	41764.1	46860.3	54657.7
sp|Q9JLT0|MYH10_RAT	IGQLEEQLEQEAK	757.888	2	25.3693	1216.61	1	y	10	31054.9	37195.3	30786.8	32838.4	38966.9	31894	36515	37052.5	30255.8	35575.5	41013.1	35042.1	32464.9	27563.6	36356.4	43362	29738.7	38599.9	39333.7	34754.9	38470.4	33605.1	37525.2	50728.5	56567.3	36768.3	39881.8	37049.5	32463.2	40661.5	31090.5	26210.9	37757	27746	29138.8	54817.5	39853.3	28814.1	27690	37657.1	27403.7
sp|Q9JLT0|MYH10_RAT	IGQLEEQLEQEAK	757.888	2	25.3693	974.479	1	y	8	34876.7	42221.2	40045.2	32597.4	40618.6	46596.5	36466.2	44640	31395.6	43631.2	43137.3	37882.1	39296.5	33551.2	41240	44880.4	32332.1	46614.2	40404.8	40904.1	47857.8	36689.1	43434.9	59919.2	57603.4	33894.2	46830.8	40814.9	36840.9	44871.3	37954.8	31049	45144	36921.9	35700.6	50562.9	46916.7	32177.9	40879.5	41447.3	41253.5
sp|Q9JLT0|MYH10_RAT	IGQLEEQLEQEAK	757.888	2	25.3693	845.436	1	y	7	15804.5	15120.2	21872.7	22256	18600.7	18487	21774.5	17967.7	15627.5	21145	21909.8	16380.7	22230.7	18413	23454.2	20839.1	19723.1	27860.4	28296	22589.9	20548.5	19437.2	24404.5	28188.8	26955.6	17689.9	19488.9	17650.2	25698.9	28393.5	12063.2	15592.8	25771.2	16110	19692.2	20320.8	19220.4	11703.9	17594.4	17854	18625.1
sp|Q9JLT0|MYH10_RAT	IGQLEEQLEQEAK	757.888	2	25.3693	798.399	1	b	7	4132.03	6721.95	7136.11	6680.29	8139.56	6096.69	4950.21	4052.76	4601.29	5112.55	7658.72	3584.47	9805.11	2894.59	10187.5	5382.72	8119.86	7473.41	5282.96	7148.8	8614.46	7356.11	6469.53	8590.66	8156.94	5254.07	7309.07	6947.53	5925.86	5985.98	8335.09	8875.66	4399.23	5583.85	7092.74	9307.59	8064.05	3295.71	8686.99	5279.98	4892.58
sp|Q9JLT0|MYH10_RAT	VEGELEEMER	610.777	2	17.1903	992.435	1	y	8	88717.4	78177.7	85699.4	90625.6	105443	96653.2	93831.5	56751.9	54977.3	65408.3	63912.1	65833.1	66984.4	57602.2	63612.7	87115.4	68299	92085.7	71915	63879.3	66961	64647.7	69986.7	84592.5	85254.3	81603.3	80840.4	88730	50803	71982.2	53394.7	57712.9	74484.1	50381.5	74375.8	97598.2	75021.4	59718.5	62623.6	65049.4	74680.2
sp|Q9JLT0|MYH10_RAT	VEGELEEMER	610.777	2	17.1903	806.371	1	y	6	28833.9	24581.4	27607.1	30752.7	37254.1	31382.8	35244.6	17521.5	21609.3	19674.1	23740.8	23727.3	24366.5	22541.9	26574.8	35233.3	19489.2	29479.4	29866.4	26788.2	26918.4	24426.9	25317.7	32470	33629.8	26322.3	27136.6	29517.8	18529.2	19044.8	24057.3	28318.3	23721	19510.5	23106.3	40979.7	31815.6	21338.5	22631.3	28684	22930.5
sp|Q9JLT0|MYH10_RAT	VEGELEEMER	610.777	2	17.1903	693.287	1	y	5	31753.6	24760.6	25763.9	22529.3	33465.7	26154.5	25273	16342.1	19202.7	15414.7	20672.7	18351	25169.7	19951.3	23175.8	22181.5	20996.5	30539.9	27782.9	19218.4	29076.6	21567.9	21799.6	31303.9	27556.3	24382.8	25410.1	27818.4	18098.6	24238.6	16794.1	20535.1	21501.8	22147.3	24473.7	27030.9	24170.3	19942.7	19562.7	22136	21230.3
sp|Q9JLT0|MYH10_RAT	VEGELEEMER	610.777	2	17.1903	1121.48	1	y	9	10974.3	15803.8	12769.7	12284.1	15568.3	17749.9	13807.7	8989.62	9571.65	7923.68	10760.3	10155.6	10147.1	8510.96	14684.4	11936.4	9311.07	13440.6	15691.7	11419.1	11475.9	13253.5	12845.5	12575	15725.1	13822.9	13282.9	14148.5	8919.83	11278.4	8943.21	9501.95	12957.9	12785.3	14072.8	14859.2	13991.3	9438.93	9692.9	14244.4	13143.7
sp|Q9JLT0|MYH10_RAT	VEGELEEMER	610.777	2	17.1903	935.414	1	y	7		8630.26	9234.7	9812.85	5946.27	12498.7	11857.5				9540.99	8233.27	8412.51	9513.54	9259.96	14331.8	9871.1	6310.54	8048.41	9347.97	9220.94	10360.5	11062.1	15766.7		10569.8	4515.6		13633	11334.2	3366.27	3992.62	3311.15		6833.63	7641.89		9553.05	7066.28	4270.91	11211.3
sp|Q9JLT0|MYH10_RAT	LEVNMQAMK	532.267	2	21.5473	821.401	1	y	7	76606.1	72474.2	77027.9	74979.2	96453.5	83944.5	72150.8	54741.7	49155.1	53470.7	67579.6	51701.1	54292.1	55356.4	72566.2	70121.2	54402.2	87229.7	67871.7	65987.4	71166.6	66807.5	81031.7	96907.6	93974.6	71521.5	81496.3	86529.7	82791.9	67895.1	52092.9	61225.8	72848.5	54146.6	65700.2	92494.4	61542.5	53613.8	84385.6	70689.7	71662
sp|Q9JLT0|MYH10_RAT	LEVNMQAMK	532.267	2	21.5473	950.443	1	y	8	13888.6	19777.6	19147	16120.1	19057.4	21923	19260.8	13486.3	7104.84	13682	17270.3	17466.1	12452.1	10861.3	13775.1	23368.4	12668.7	20266.7	14133.2	15449.5	16247.4	14867.2	12570.6	22457.7	17921.5	15301.6	17064.1	24394.9	14366.6	13040.7	10118	13435.3	13931.9	11947.1	13735.2	18100.5	12898.9	14496.1	13805.8	15843.4	15345.4
sp|Q9JLT0|MYH10_RAT	LEVNMQAMK	532.267	2	21.5473	722.332	1	y	6	26699.6	22896.2	28630.9	28989.1	31407.6	35209.2	29479.7	24848.4	16024.9	20436.1	26349.4	25443.1	22485	17231.7	27938.3	29672.6	23026.7	35791.6	31947.8	20885.7	25289.9	21375.7	25162.5	25777.5	38883.4	22226.4	27368.6	27189.6	27634.7	29709.4	20165.5	16667.2	29571.6	15713.4	24729.7	29424.3	32080.1	25817.9	16170.9	21453.6	28049.4
sp|Q9JLT0|MYH10_RAT	LEVNMQAMK	532.267	2	21.5473	608.289	1	y	5	32842.5	35691.5	37539.2	32712.7	36208.8	44186	33456.8	30625	20730.6	33642.9	46751.7	29405.6	28963.7	34840	35367.8	41057.2	31839.2	44068.1	32439.3	34078.9	36373.5	25858.6	24092.3	52628.7	43229.7	28337.6	41297.4	39433.1	37154.9	37670.3	34949.2	20430.2	36262.8	28968.7	43400.1	50375.2	38790.2	32997.1	33286.9	37469.6	31865
sp|Q9JLT0|MYH10_RAT	LEVNMQAMK	532.267	2	21.5473	349.19	1	y	3	7965.55		6767.17	7720.22	8590.3	8269.65	8494.81	5707.5	3147.62	4311.38	4904.39	5974.19	6158.91	5402.97	6438.7	6259.06	6450.07	5225.62	8044.82	4734.31	6125.74	6795.76		9635.45	8080.37	7959.2	7786.25	4536.26	6704.08	5391.69	6415.24	4098.05	6249.51	6595.38	6179.03	9778.81	7121.91	8086.89		6016.51	6735.97
sp|Q9JLT0|MYH10_RAT	ELQAQIAELQEDFESEK	1003.98	2	41.2898	1324.59	1	y	11	43015	41517	58486.6	46393.4	58476.4	52563.3	46816.8	45364.5	41279.6	54104.9	52314.4	42066.6	50320.7	46738.3	47886.9	60412.8	51940.9	63936.2	62134.9	41842.1	68104.5	48234.9	60854.3	74329.1	54819.1	46720	55336.3	61435.7	42645.2	53401.7	33338.2	35022.5	56150.9	46119.9	43366.9	57513.5	44245.7	28926.9	33123.7	41442.7	55803.5
sp|Q9JLT0|MYH10_RAT	ELQAQIAELQEDFESEK	1003.98	2	41.2898	1437.67	1	y	12	16318.9	22803.5	18145.3	15580.5	25733.6	22851.2	19435.6	25093.5	21346.5	23354.3	20165.7	19393.1	19441.8	25712.7	24224.6	32170.9	19671.5	27643.4	28273.2	18909.7	35830.7	19982.3	18752.4	27561.5	26396	17522.2	22837.8	27644.6	27956.3	25914	20060.9	17226	25991.7	16674.9	23401.5	31121.1	18434.1	13021.8	16741.1	17686.1	26593.8
sp|Q9JLT0|MYH10_RAT	ELQAQIAELQEDFESEK	1003.98	2	41.2898	1253.55	1	y	10	26747.2	24029.8	18530.8	20194.1	20973.8	20356.6	20616.2	19081.4	12952.1	21613.8	17501.3	22245.8	16829.7	19605.1	21861.3	27768	19848.6	24444.7	22618.1	25821.1	29465.5	14954.4	20567.4	28237.7	28155.2	17520.8	21327.8	23969.1	16972.2	20681.6	15279.2	10432.2	23268.6	15977.4	18058	32065	26215.7	10205.9	15859.9	21753.7	23692.6
sp|Q9JLT0|MYH10_RAT	ELQAQIAELQEDFESEK	1003.98	2	41.2898	1124.51	1	y	9	17397.6	21475.3	18243.4	15056.6	17779.9	14731.7	15638.6	15669.4	19194.5	20432	18248.9	15847.9	16642.4	16846.2	18267.1	18803.8	17352.7	23678.1	23378.3	15967.9	22478.9	11461.1	16405.9	28309.3	15696.6	16244.3	13274.8	21068.5	21940.9	15326	15537.6	12645.9	23434.3	15616.7	15401.8	21474.6	14183	9299.9	14926.4	11451.6	16388.9
sp|Q9JLT0|MYH10_RAT	ELQAQIAELQEDFESEK	1003.98	2	41.2898	1011.43	1	y	8	13730.5	17991.6	21189.8	21361.7	19723.6	18255	11184	17012.3	17082.5	19462.9	17973.7	14052.9	14815.6	16174.8	21604.3	22777.8	17898.8	30358.7	14824.2	22107.9	23356.5	18812.2	18575.2	25609.5	37188.1	15441.9	19813.1	20991.1	15604.2	18394.2	9428.14	12296.5	27217.9	13777.8	20852.4	34635.4	16091.1	12122.2	14902.2	14648.2	14424
sp|Q9JLT0|MYH10_RAT	DAAGLESQLQDTQELLQEETR	1187.57	2	43.3952	1489.71	1	y	12	22538.5	26333.1	26477.5	19419.7	24237	24621.6	21557.3	22019	26759.9	25615.3	24884.6	26450.6	27067.6	31852.1	19391.5	33078	17755.8	29782.5	25881.8	18137.9	36982.5	23624.2	25545	32820.1	28021.8	22798.5	23944.5	27627.3	22748.6	22973.6	17344.2	27350.3	21611.9	30550.8	19909.7	32968.7	24514.5	21710.5	17953.1	25343.6	29596.1
sp|Q9JLT0|MYH10_RAT	DAAGLESQLQDTQELLQEETR	1187.57	2	43.3952	1361.65	1	y	11	16197.9	15188.1	22366	15643.5	22281.2	18797.7	18976.6	20727.1	14596.3	21874.3	17356.4	14217.8	17217.7	21260.7	15183.8	23900.4	18765.8	19046.5	19572.8	15643.1	29142.7	24620.5	19775.3	33048	29850.2	19768.5	24150.8	25134.5	24069.1	29567.2	13597.7	12635.7	21418.1	16619.5	18868	25291	24380.9	16474.7	13365.6	14001.9	18798.4
sp|Q9JLT0|MYH10_RAT	DAAGLESQLQDTQELLQEETR	1187.57	2	43.3952	1602.8	1	y	13	14805.1	17459	20787.1	17022.3	17726	17131.4	19499.5	17887.3	20763.6	24154.8	18489.7	18887.7	18268	21181.8	17832.6	25061.7	18301.5	26762.1	23069.6	19860.3	25760.1	15071.6	18281.8	36738	21767.4	23107.5	20437.7	20673.1	18885.9	24456.7	18700.3	21289.2	18883.8	13215.6	17657	21021.8	19760.5	18013.5	19015.7	19839.2	21238
sp|Q9JLT0|MYH10_RAT	DAAGLESQLQDTQELLQEETR	1187.57	2	43.3952	1817.89	1	y	15	14263.5	12130.4	19915.3	18481.3	17663.7	15510.5	12062.8	12968.5	9865.46	15717.8	13006.9	10378.3	11054	13706.2	13763.8	14945.3	15493.4	22051.4	13955.1	12650.7	16811.3	15539.5	13750.4	21203.8	21665.5	16397.3	15133.9	15693.1	11142.2	12735	15639.4	9825.19	12989.6	16361.3	12138.7	18471.2	15122.5	16575.9	13913.2	14429.9	10969.9
sp|Q9JLT0|MYH10_RAT	DAAGLESQLQDTQELLQEETR	1187.57	2	43.3952	1246.63	1	y	10	13511.3	8496.61	8858.95	16383.4	9622.83	12411.1	13234.5	18125.9	12780.6	10916.2	13136.4	8308.97	14827.3	13599.4	8620.18	18062.1	9203.25	13931.8	10463.2	13744.5	15312.6	18137.9	10405.6	22709.1	21538	12609.6	22963.6	16299.7	11587.7	11306.9	14271.9	9558.59	17610.3	10452.2	13278.2	15006.1	14344.8	10337.6	15482.7	14443.4	12508.6
sp|Q9JLT0|MYH10_RAT	KTTLQVDTLNTELAAER	635.009	3	27.0729	789.41	1	y	7	8630.47	15522.3	10684.9	1794.76	13422.9	13451.9	8470.11	9221	17089.3	7317.5	8868.91	11291.4	13218.2	14827.1	14961.2	13654.7	14476.5	14634.3	8677.71	9061.04	9811.24	4428.61	12957.7	15767.8	13283.2	7485.98	11821.2	13182.1	10945.3	15756.6	10228.8	7719.34	10863.8	2778.59	10345.1	9557.31	10034.5	10940.8	11806.5	13579.6	10070
sp|Q9JLT0|MYH10_RAT	KTTLQVDTLNTELAAER	635.009	3	27.0729	887.483	1	b	8	20765.3	1108.88	12589.2	2459.16	26469.4	17071	18706.9	15677.1	5390.64	13338.8	20720.8		13129.9		23656.6	13859.3	5450.37	26358.2	15775.6	17213.3	21675.7	14497.6	10680.2		23416	16745.6	16631.7	21266.3	16051.8		10370.7	12008.6	28200.4	13180.5	14300.4	22858.1	15722.1	20054.4	19733		17134.6
sp|Q9JLT0|MYH10_RAT	KTTLQVDTLNTELAAER	635.009	3	27.0729	903.453	1	y	8	11733.5	10694.3	12369.5	7343.02	16977.5	14233.9	6713.92	3743.28	11059	8741.37	11767.1	11322.9	10799.7	9628.96	9131.63	10314.2	11898.7	16438.8	9517.16	8696.25	8657.35	9289.85	7849.64	14718.5	13536.2	10668	13709.8	17283.4	4729.8	17231.9	9884.17	9697.48	17016.2	5955.69	12179.1	10725.5	13332.3	8914.8	8354.26	12961.5	11803.7
sp|Q9JLT0|MYH10_RAT	KTTLQVDTLNTELAAER	635.009	3	27.0729	688.362	1	y	6	10040.9	4434.94	6658.74		10019.7	7340.2	5569.17	3711.81	4822.02	3302.66	8413	5140.31	7349.27	7209.92	7526.81	6984.8	9113.21	16011.4	7257.14	8865.83	3688.59	3507.81	6995.29	14196.5	6539.76	6531.67	11576.7	12801	5193.59	10783.5	2193.35	7197.71	12263	3397.99	8792.06	7214.85	5670.29	3940.07	5980.81	7537.39	8913.03
sp|Q9JLT0|MYH10_RAT	KTTLQVDTLNTELAAER	635.009	3	27.0729	1000.57	1	b	9	8044.74	1139.1	6318.18	7190.45	11297	11715.1	11286	5451.51		5619.6	7457.69		8666.66		10492.5	10634.6		11216.3	6095.03	5792.51	9268.13	4394.52	3026.25		6971.69	5369.03	12200.9	12725.7	4453.47	1532.12	4091.93	4456.81	9963.43	4508.01	5371.97	6444.06	8399.48	3224.94	6680.88	636.54	7174.95
sp|Q9JLT0|MYH10_RAT	NLPIYSENIIEMYR	877.943	2	44.02	1317.61	1	y	10	33890.1	37145.5	44772.8	32856.3	48138.4	38721.9	36077.4	30803.1	25960.5	34472	31754.7	32529.4	27538.2	27930.7	36866.5	40613.4	30670.7	39647.8	40679	24785.8	39000	38428.3	30994.6	47777.3	40807.3	34043.4	39051.7	31205	32471.3	31354.1	28271.4	25033.7	37669.6	24034.3	29450.5	49061.9	36750.2	32464.8	29627.1	34146.7	31034.1
sp|Q9JLT0|MYH10_RAT	NLPIYSENIIEMYR	877.943	2	44.02	1527.75	1	y	12	26301.3	26544.1	34326.4	30932.9	42179.6	36937	32879	30238	23546.7	27933.4	33686.5	23714.8	24236.5	25267.1	29118.9	33336.5	31549.8	30637	34231.7	24947.7	35637.2	26043.5	29666.6	42730.6	41419.3	23041.1	24771.8	30713.5	24006.5	28664.7	22688.1	21248.7	29485.3	24745.7	24849	33733.6	34851.7	23170.1	26180.8	32545.6	24692.2
sp|Q9JLT0|MYH10_RAT	NLPIYSENIIEMYR	877.943	2	44.02	1154.55	1	y	9	29148.1	24692.6	32893.8	18159.4	44263	17147.1	26053.2	23277.1	20978.9	23612.2	25256.2	25005.2	27083.4	17918.8	22859.1	27389.5	23163.6	22536.6	26071.9	21933.7	27891.1	24265.5	23224.2	41796.9	30822.3	19291.1	25091.8	19270.6	18856.6	21025.8	15158.3	17859.4	27901.2	21031.4	18111.1	30160.6	27146	18705.8	14699.7	19955.2	20807.8
sp|Q9JLT0|MYH10_RAT	NLPIYSENIIEMYR	877.943	2	44.02	1067.52	1	y	8	7515.49	12304	7797.96	11716.1	14673.8	5830.87	7525.37	9729.62	11284.6	10541.1	6003.05	10061	7574.3	9415.74	5629.31	12675.8	11597.5	14636.2	8659.72	10400.3	6944.97	7732.8	9230.08	14208.6	5862.35	8781.21	9002.66	10527.3	8911.85	8326.74	6842.78	5740.33	8452.34	5714.73	6706.89	8870.01	8862.51	6819.38	6853.25	7748.07	8678.83
sp|Q9JLT0|MYH10_RAT	NLPIYSENIIEMYR	877.943	2	44.02	938.476	1	y	7	8691.47	10504.6	9495.25	7330.01	7100.19	11146.4	15927.8	10407.3	5757.72	10756	6128.55	8488.83	9683.77	12278.8	8854.3	12251.7	10807.6	12499.7	9987.98	9832.37	13529.7	7415.53	11848	11795.3	11751.2	10499.3	9841.36	13675.1	8991.18	11962.6	9257.47	8603.1	13092.2	5302.85	9573.04	13890.1	3654.15	4138.39	9955.36	9745.54	10384.7
sp|Q9JLT0|MYH10_RAT	QLLQANPILESFGNAK	871.975	2	42.8235	1075.58	1	y	10	26974.8	28344.8	19704.9	22401.4	28111.6	23419	31223.4	46483.5	30427.9	44797.8	32152.2	30336.5	35781.5	39729.9	41291	51712.2	30158.4	42235.5	35155	27229.7	38770.9	41388.6	35664.8	53264.7	35543.4	31039.9	35115.3	35042	40230.7	32351.3	19055.8	26665.6	31598.4	21796.2	37277	47217.4	23642.4	29921.1	29388.1	39376.9	28275.4
sp|Q9JLT0|MYH10_RAT	QLLQANPILESFGNAK	871.975	2	42.8235	1189.62	1	y	11	16462.6	17436.6	20445.8	24913	25938.3	24508.7	19167.1	35974.2	25062.2	24291.7	33972.9	23235.6	20426.2	26526.8	29525.3	31192.3	26929.9	24651	23562.6	18566.4	29625.4	30465.5	25662.1	43319.9	26309.7	20774.6	27195.1	25043.3	25309.3	32284.1	20585	20842.2	26689.2	23050.5	26323.3	36505.3	21816.5	23669.5	29108	28156.3	30083.6
sp|Q9JLT0|MYH10_RAT	QLLQANPILESFGNAK	871.975	2	42.8235	1260.66	1	y	12	14807.9	15646.6	13987.8	13117.6	12950.4	9939.88	15585.8	25344.9	15462.2	16866.7	14400.9	14380.6	18267.5	18920.5	21310.6	27997.3	19116.8	22676.6	19089.3	13792.2	17084.6	21255.8	23667.2	26827	19229.7	15310.9	13484.4	20552.1	22478.4	19709.7	12256.3	14655.2	17750.9	14606	19174	23084.4	12217.1	16469.7	16608.7	21493.3	12640.8
sp|Q9JLT0|MYH10_RAT	QLLQANPILESFGNAK	871.975	2	42.8235	1388.72	1	y	13	7056.03	10220.6	9370.47	7337.39	10876	6284.08	3315.54	15402.1	11950.3	13199.1	14510.5	7885.84	10498.8	13042.6	13815.9	10344.9	11023.7	8369.01	9051.12	9709.42	16673.8	9566.4	13665.2	15676.4	9974.79	7611.01	11403.7	10282.1	13495.2	7152.89	5142.76	5412.36	8858.94	9180.02	11230.5	18185.2	7675.27	12652.3	10133.3	11848.1	9439.16
sp|Q9JLT0|MYH10_RAT	QLLQANPILESFGNAK	871.975	2	42.8235	978.525	1	y	9	1802.03		3051.27	4183.11	2977.39		6244.24	6148.62	2049.21		3378					8315.24			2922.72		2956.23	5179.19	3990.74	5459.97	4359.38	3335.45	3384.09	3766.8		1868.59	610.037		3805.47		2549.75		1588.18	9067.9	10220.1	9496.25	2440.45
sp|Q9JLT0|MYH10_RAT	TTLQVDTLNTELAAER	887.963	2	31.5865	1232.61	1	y	11	44631	39893.2	40017.5	42165.9	46704.7	47019.3	35475.8	44492.5	31289.8	41295.9	42358.1	47549.7	46585.1	41602	43989.1	47709.6	45929.7	48911.2	41227.7	36015	44903.4	45899	39525.6	53980.7	48941.8	42333.6	34811.6	39189.8	32986	41841	40006.8	24479.5	38830.7	26951.1	40234.4	59342.3	42289.6	25120.6	33512.6	32075.3	41253.6
sp|Q9JLT0|MYH10_RAT	TTLQVDTLNTELAAER	887.963	2	31.5865	1331.68	1	y	12	33856.6	33377	37839.6	26461.8	29463.9	31474.6	28335.8	32275.9	24003.9	32526.7	33946.6	27254.6	33170	23101.4	31091.1	37773.8	35177.5	34799.5	35328.1	28888.1	32089.5	30782	32746.1	47282	44651.6	34126.9	25672.2	32661	28949.1	33873	27512.8	21100.1	31714.1	24300.8	29773.5	41413.5	34899.6	20609.9	21130.8	27108.7	27439.5
sp|Q9JLT0|MYH10_RAT	TTLQVDTLNTELAAER	887.963	2	31.5865	903.453	1	y	8	22745.3	23494.9	28276.8	30706.7	25650.5	22138.4	20510.4	39226.6	26900	29059.2	32086.6	26073.3	31946.1	24541.6	26978	30650.4	28448.3	29941.7	27639.2	25436.7	30211.6	24921.9	29890.4	41571.1	30922.5	25999.3	28509.6	26778.7	22799.1	30554.4	26719.1	18185.1	22752.3	25878.1	25555.9	34777	30770.2	15769.3	21360.4	25094.7	31067.2
sp|Q9JLT0|MYH10_RAT	TTLQVDTLNTELAAER	887.963	2	31.5865	1117.58	1	y	10	19929.2	16857.6	15786.2	16575.4	19717.2	16317.6	11903.8	22172.4	13323	35577.7	18264	17050.7	15807.6	16980.2	18022.6	23632.3	22348.5	22425.4	13620.7	15759.8	19264.2	17475.3	19741.4	21734.1	18682.9	14314.1	17165.6	17939.1	18122.8	16912.8	14319.6	12790.6	22307.4	15705.3	18333.6	14558	18341.2	13193.6	18149.9	15030.3	13704.7
sp|Q9JLT0|MYH10_RAT	TTLQVDTLNTELAAER	887.963	2	31.5865	1016.54	1	y	9	12532.6	14106.2	11745.7	9325.01	6723.54	14839.4	15085.6	13091.3	13158.1	14950.5	16203.8	13531.5	15971.1	9054.46	12486.6	13543.7	15975.2	12644.7	14330.1	9323.14	13410.6	14424.2	11743.6	19351.8	13829.8	19083	12923.1	16996.2	18102.8	15143.6	13429.3	8183.16	14650	7948.46	12928.7	14406.8	14888.3	12755.3	6818.36	10510.6	13672.8
sp|G3V928|LRP1_RAT	TTIVENVGSVEGLAYHR	615.655	3	32.1381	1088.55	1	y	10	2008.73	2058.44	5469.44	2711.91	4890.36	4712.32		2551.85	2305.31	1190.52	1195.93	2898.21	2331.49	1032.67	2804.76	1902.38		3582.4	2359.77	2822.05		3140.18	2652.03	1385.73	417.664		3048.09	2075.11	3991.54		3264.18	2367.75	664.763	1868.37	3960.31		2266.16	1943.15	2951.75	3499.81	4850.41
sp|G3V928|LRP1_RAT	TTIVENVGSVEGLAYHR	615.655	3	32.1381	845.426	1	y	7		1968.83	3277.48	3634.48	8301.69	7204.24		3421.85	1468.76		6682.8	2045.92	1831.42	19686.4		10033.5	64556.9		3278.55	5875.29	49281.6	7788.57	28320.3		1872.4	16463.6	4003.69	12673.4	4125.56	33918.2	3809.39	4107.8	930.398	4794.39	4358.63	70040.6	2427.79		7496.82	2126.29	5989.88
sp|G3V928|LRP1_RAT	TTIVENVGSVEGLAYHR	615.655	3	32.1381	716.384	1	y	6	7512.65	17742.4	16087.8	15937.5	20714.4	17363.3	1685.86	14020.3	8137.35	1131.39	14477.3	17473.1	18558.7	13971.5	6944.06	12518.7		5704.86	17554.2	12703.7	2195.59	16518.3	17492.9	1201.12		16386.4	19608.7	15377.6	28112.2	9053.64	7424.91	7761.46	512.091	19684.4	21436.6	2979.57	25430.4	7246.28	24318.3	2216.32	11935.4
sp|G3V928|LRP1_RAT	TTIVENVGSVEGLAYHR	615.655	3	32.1381	944.495	1	y	8		1651.08	2519.24		1470.44	1426.77	1008.67	2616.19	1063.98		1544.19	1206.37	1950.91	8463.79	1268.61	3363.84	4461.84		3178.36	1711.39	5748.55	1277.43	10733.3	5869.39	8188.56	897.759	3560.51	3364.79	2070.71		2631.35	1779.76	5407.13	4167.07	700.156	2914.39	2253.59				3402.45
sp|G3V928|LRP1_RAT	TTIVENVGSVEGLAYHR	615.655	3	32.1381	1031.53	1	y	9	1831.31	7965.34	9829.9	6321.93	10799.4	9824.57	4971.08	9169.22		1793.71		8250.77	7593.08	1325				3772.17	10412.1	6880.99		6941.66					6430.27		10150.6	986.105				5192.86	4579.23		13925.5	596.709	11692.7	2851.33	9861.19
sp|G3V928|LRP1_RAT	TTLLAGDIEHPR	441.574	3	22.5217	894.443	1	y	8	704.759	3768.79	4330.77	2256.35	1901.01	3264.94	1620.49	4097.16	615.914	680.877	1586.93	1240.99	1324.5		3150.6	2648.88	3440.25	4677.59	1038.5	1119.39	2835.93	945.853	2908.42	3813.9	4462.93	3136.66	2831.47	4892.04	2450.23	4309.06	2656.06	1157.96	2453.26			2084.83	1131.61		3924.91	4007.59	5220.01
sp|G3V928|LRP1_RAT	TTLLAGDIEHPR	441.574	3	22.5217	823.406	1	y	7	723.735	628.465	2969.84	4860.73	1031.68			3876.67		1611.35	1736.41			375.53	1967.35	421.263	5339.04	5128.54	1653.91			1148.35	4561.48	5240.07	9940.62	3641.68	3798.72	3985.49	4965.16			2277		451.586	1421.54		548.456	401.302	3285.93	4714.19	2880.41
sp|G3V928|LRP1_RAT	TTLLAGDIEHPR	441.574	3	22.5217	447.725	2	y	8	2806.54	684.121	5010.49	4555.09	1446.57	479.319	2532.51	4416.37	3043.02	872.56	4002.8	1608.07	3468.5	637.749	4564.82	3577.65	4483.39	7409.92	4159.3	6226.8	477.634	2857.15	2678.54	5343.35	5417.38	4214.16	3761.09	6161.45	4749.91	5605.02	3280.48		1117.95		1028.44		6586.34	537.987	3921.93	4305.59	5057.34
sp|G3V928|LRP1_RAT	TTLLAGDIEHPR	441.574	3	22.5217	538.273	1	y	4	14448.7	1909.97	1516.09		15756.6	3281.63	4738.67		3630.56	2480.66		6080.73	1105.57	8392.98			3520.42	1864.92		1548.27	1420.38	4858.22		1305.49	3780.61	2400.66		4366.74		3156.92	935.786	9707.95	3980.11	1247.95	13398	22818.2		1644.73	3162.99	3980.47
sp|G3V928|LRP1_RAT	TTLLAGDIEHPR	441.574	3	22.5217	651.357	1	y	5		3758.04				11523.8															7805.23												13930.5	10443.6				6821.22
sp|G3V928|LRP1_RAT	TNTQPFDLQVYHPSR	601.632	3	26.8147	679.846	2	y	11	17921.9		17248.6		26595.8	26877.8	14163.8	403.423	11684.1	8445.97	13457	9773.07	5963.33	3580.21	12573.8			1825.63	15735	17635.5	1716.69		13222.7	17575.4		8853.45	14063.1	23080.7	9312.39	7390.33	7606.84	19482.6	21228.5	9026.23	2008.78	15414.2	14873.2	11285.9	17141.7	14965.6	14928.2
sp|G3V928|LRP1_RAT	TNTQPFDLQVYHPSR	601.632	3	26.8147	794.399	2	y	13	36909.1	9826.05	33885	3621.67	48768.8	31186.3	31135.9	15056.4	27152.8	25987.5	31269		2337.88		29088.2		4509.1	8668.86	32330.2	33053.2	10961.3	11314.9	27673.8	44541.8		26801.3	27981.3				29125	27822.4	38811.2	27458.6	1724.74	32938.8	31870.3	34324.2	34127.4	36457.8	30809.9
sp|G3V928|LRP1_RAT	TNTQPFDLQVYHPSR	601.632	3	26.8147	758.394	1	y	6	7443.67	8169.99	2734.55	9921.6	18589	4124.16	5054.55	868.77		7152.25	2820.22	1665.63	1865.33		10811.2	7158.67	6602.13	23681.9	4444.12	6655.88	19986.5	7927.6	4762.94	11170.2	8562.02	3980.6						6337.78	6218.64	3471.08		11256.5	6657	5396.57	8443.21	8858.83	6353.02
sp|G3V928|LRP1_RAT	TNTQPFDLQVYHPSR	601.632	3	26.8147	659.326	1	y	5	6371.91	2420.61	6690.57	17622.1	6142.38	6214.54	5207.25			7781.48	3432.44	3385.39	2076.98	2104.69	3650.99	9755.47	2478.86		2874.08	7007.69		1236.23	2983.43	6598.81	12468.5	7370.25	5038.74	4877.7	3008.32		3150.83	5259.9	5112.92	9340.45	3312.57	4678.02	3135.66	4528.41	3642.83	5621.01	6246.91
sp|G3V928|LRP1_RAT	TNTQPFDLQVYHPSR	601.632	3	26.8147	886.453	1	y	7	15088.2		15646.7	8305.03	6539.27	13079.1	11228.4		12490.7	11610	13229.5	14591.2	2417.12	3283.75	11187.9	7516.91	6687.64		12433.6	10700.5			16820.4	21991.7	8446.71	13539.6	17563.5	8412.87	20038	1569.34	14639.8	11340.2	17115.3	16019.4	2482.75	14318.2	11381.3	18580.3	12969.1	23284.5	12440.4
sp|G3V928|LRP1_RAT	SLDPFKPFIIFSNR	560.975	3	49.1116	740.901	2	y	12	2259.25	3802.64	5840.88	6747.85	1157.32	8505.4	3837.36	4477.52	4210.49	5594.06	4255.38	2840.1	2721.38	2606.24	3806.87	5794.3	4488.94	4487.02	6061.77	4500.46	4465.91	4906.39	3422.21	6426	4182.27	4631.64	3331.22	3762.54	3111.02	2471.41	410.476	4098.19	5237.04	5348.54	7571.94	4886.46	4619.77	4676.3	5914.36	4694.16	4663.57
sp|G3V928|LRP1_RAT	SLDPFKPFIIFSNR	560.975	3	49.1116	683.388	2	y	11	3041.23	3627.19	5862.98	6217.1	5709.05	7085.18	6246.53	4066.67	4512.31	4985.53	4518.45	2687.85	3104.44	5933.64	4711.42	5253.76	4751.87	6762.93	3351.99	4093.08	7511.77	3945.43	3682.3	7672.32	6581.76	2546.01	7391.72	3968.34	4721.34	4088.2	2789.07	3950.2	5612.52	5718.69	5143.05	5416.03	7578.74	3140.32	7621.35	8293.32	7610.94
sp|G3V928|LRP1_RAT	SLDPFKPFIIFSNR	560.975	3	49.1116	993.552	1	y	8	4864.68	3016.95	3948.92	5398.11	2065.59	4785.39	5205.24	2877.41	2982.15	5345.52	3942.23	3775.95	6295.06	3667.65	5007.35	5205.62	4973.25	7309.88	4714.57	7168	4015.08	3806.89	3990.1	7404.23	6548.35	4934.32	4204.91	4184.95	3989.75	6378.25	1882.54	6404.6	6209.03	4351.84	5633.58	6242.33	4527.42	6162.88	6745.32	4851.13	1533.25
sp|G3V928|LRP1_RAT	SLDPFKPFIIFSNR	560.975	3	49.1116	636.346	1	y	5	2608.69	4022.93	2211.8	4040.96	1841.68	6270.35	5004.73	2905.54		1820.86	2763.73	2847.83	3667.34	2619.31	2935.15	4735.35	3578.8	2965.25	6480.47	3122.46	4819.67	3507.77	2205.28	3440.69	5410.42	2754.23	3123.31	2828.91	2815.66	5027.4	3488.04	3090.77	2146.88	2903.23	3472.37	5519.99	3519.58	4237.84	5312.17	3664.44	2427.44
sp|G3V928|LRP1_RAT	SLDPFKPFIIFSNR	560.975	3	49.1116	1045.57	1	b	9	1632.31	917.677	3164.86	2665.98	392.916	3550.15		3257.07	2449.34	3525.62	2552.01	1816.44	1105.54	2571.55	1915.24	4248.82	2570.25	2397.56	1420.28	2982.99	2811.66	2088.7	1096.14	3250.86	2501.95	2160.95	3596.36	2967.65	2192.22	2685.23	197.348	1788.97	1891.37	2029.3	2467.16	3667.22		3302.12	2338.81	3356.78	3606.72
sp|G3V928|LRP1_RAT	AVTDEEPFLIFANR	811.415	2	44.7562	977.557	1	y	8	49784.4	46175.6	53086.9	49759.3	61139.3	61861.2	54687.2	46385.3	1229.33	49852	47084.3	4853.15	55367.8	46735.8	51707.1	63347.8	48835	56907.1	5017.08	45457.8	57978.5	49821	1898.53	86492.9	73769.9	40851.2	55146.7	54347.8	53671.2	51119.7	44474	37304.7	54895.6	53038.4	41908.8	70905.9	52006.6	52209.1	63141.5	62040.5	44538.1
sp|G3V928|LRP1_RAT	AVTDEEPFLIFANR	811.415	2	44.7562	1106.6	1	y	9	18941	10520.8	25033.3	22138.1	25378.8	30201.7	26746.2	12697.6	6023.52	19213	19812.6	920.316	15274.2	23120.3	17705	19060.6	19828.1	22128.2	15657.6	18913.8	16312.2	14465.2	8834.99	30126.7	21142.9	15003.8	13756.2	16292.5	19390.9	13839.2	15522.8	25077.3	20487.2	23702.6	8650.88	16987.2	25564.9	30980.1	37665	30130	11743.1
sp|G3V928|LRP1_RAT	AVTDEEPFLIFANR	811.415	2	44.7562	1451.72	1	y	12	9344.61	8130.21	9490.66	8751.35	8869.23	8970.44	5211.47	5943.1	652.102	9115.05	9999.26	146.484	6972.76	7396.86	7264.65	7256.66	8479.99	6616.21		6591.6	8421.7	6851.33	1620.35	11127.4	6187.77	6277.74	6605.43	9587.79	8503.77	11902.4	6459.37	8246.33	7880.64	9364.13	3887.23	11942.7	10923.8	8608.19	13106.8	8743.63	6841.92
sp|G3V928|LRP1_RAT	AVTDEEPFLIFANR	811.415	2	44.7562	880.504	1	y	7	3421.4	3450.84	5957.19			6036.77	3071.59	3212.54	21518.8	7167.93		965.471		4946.51	4063.99	3219.77		6571.25	2297.38	6211.97		5143.16	28148.8	4394.95		4501.53	4834.73		4204.55	3524.93	5674.51	3004.17	2549.23	4909.77	1886.91	4168.78	7500		4399.09	4533.72	2441.05
sp|G3V928|LRP1_RAT	AVTDEEPFLIFANR	811.415	2	44.7562	1235.64	1	y	10	6039.98	4615.07	5277.03	4637.68	7954.11	7357.89	7307.96	8006.13		4982.6	9207.34	3320.48	4627.06	7245.49	5552.42	9640.26	5283.32	8157.44		4687.95	8209.92	6043.59	1648.74	9703.33	7514.78	4143.43	7575.94	4247.16	4746.27	3870.77	7272.03	5843.09	5779.8	7563.24	4617.05	7427.43	2584.82	5549.6	7363.37	7356.74	4658.22
sp|G3V928|LRP1_RAT	YVVISQGLDKPR	458.93	3	19.0759	900.49	1	y	8	574.675	1929.25	4940.78	1424.48	3038.14	4622.33	716.899	2707.26	2004.5	1086.11	2341.07	73.4378	1853.86	329.398	5741.1	3529.16	2166.47	4167.02	2791.25		2722.07	6015.41	2013.66	4586.16	2569.9	2029.04	1937.8	3156.54	1818.75	4934.62	4996.99	3494.45	5791.91	3214.22	4471.88	2400.18	2798.31	5229.67	3450.65	4335.05	3373.88
sp|G3V928|LRP1_RAT	YVVISQGLDKPR	458.93	3	19.0759	685.399	1	y	6		1408.77			3701.77		2897.62			3259.73		1838.66	1834.94	793.43					4804.42	2066.19		1832.1	2387.73			1864.24	4795.01	3192.07	2206.95	2195.65	4209.59	3179.97		2166.97	1743.35		2841.01	4612.82	2202.98	3856.04
sp|G3V928|LRP1_RAT	YVVISQGLDKPR	458.93	3	19.0759	556.825	2	y	10	10423	9902.96	10333.5	13330	20314	15420.6	2020	8839	7829.04	7934.14	9668.19		14135.5	1923.74	2823.25	11143.8	9971.73	20797.1	10653.9	2145.83	7929.09		7948.38	13825.6	10873.5	7746.67	18849.6	20964	12459.3			17341.7	20348.5	7760.08	15743.1	14694.1	7811.85	13357.2	11060	12986.8	14156.4
sp|G3V928|LRP1_RAT	YVVISQGLDKPR	458.93	3	19.0759	507.291	2	y	9	2638.84	1867.43	4743.23	3161.11	4061.1	3553.6	12842.7	4503.65	2885.4	3285.59			2284.14	2274.24	38460.5	2690.92	2541.94	6132.43	4773.73			27552.1	2002.89	5155.05		3539.48	2718.08	7322.2	1593.67	40014.8	29769.3	5882.36	5953.86	2687.24	5178.41	6340.41		1944.14	3266.7	3523.58	5386.4
sp|G3V928|LRP1_RAT	YVVISQGLDKPR	458.93	3	19.0759	606.359	2	y	11	1994.38	1309.29	6896.91	3266.44	9229.76	11250.2	4214.49	8248.51	7750.62	2357.11	5911.15	880.589	10050.1	4444.74	4478.47	12385.1	10596.7	11111.8	8508.41	6709.61	5824.91	1998.69	12223	10684.6	3246.23	6778.7	8025.86	11093.6	3894.25	2762.97	1046.16		12098.8		12586.9	9414.81	4812.78	11000.5	3372.91	6597.52	15608.3
sp|G3V928|LRP1_RAT	NLNAPVQPFEDPEHMK	622.633	3	27.1856	1129.5	1	y	9	18546.4	15104.4	2718.88	1963.28	20860	763.828	21103.1	12515.6	11393.9		13281	10474.6	419.132	10279.8	9094.78	13267.5	533.793	257.533	12627.9	12299.1	17326.1	8539.98	13454.1	17192	11786.9	13560.7	13588.1	13408.6	11189.7	10713	9474.63	14825.3	13826.8	12641.1	11967.7	16553.6	13931.6	18226.8	11340.4	14030.5	3354.71
sp|G3V928|LRP1_RAT	NLNAPVQPFEDPEHMK	622.633	3	27.1856	727.343	2	y	12	36678	24527.3	26531.3	24049.9	38384.4	9454.09	32065.8	26377.7	21016.2	14165.4	24774.1	19608.9	814.62	28522.6	22938.1	27830.7	1434.98		27585.2	19960.9	29559.4	29246.2	29006.6	38879.5	26987.4	27402.4	33291.1	34583.9	18641.8	22708.3	30265.3	23956.6	30435		26131.9	29109	27835.8	28081.3	28015	27285.8	18248.1
sp|G3V928|LRP1_RAT	NLNAPVQPFEDPEHMK	622.633	3	27.1856	819.883	2	y	14	7526.81	3367.82	8406.14	6640.53	10078		6310.99	3473.97	6206.44	563.071	6253.21	4882.24		3377.91	3941.57	5367.49	806.939	5821.61	6478.02	6838.03	5417.63	3639.26	3597.89	8181.1	7968.37	6515.89	7429.67	6153.23	5608.98	8967.64	4794.05	5532.81	6581.19	6718.38	7557.9	6044.87	5507.93	6962.3	6725.5	7448.05	10567.3
sp|G3V928|LRP1_RAT	NLNAPVQPFEDPEHMK	622.633	3	27.1856	762.861	2	y	13	7775.3	4702.32			5384.43	1195.17	3589.15	3993.06	6162.46	916.194	5720.61	4889.37	7769.14		5029.35	7285.53		1070.25	4589.93	6188.48	4853.5	3648.29	3969.24	5360.14	3865.6	5705.3	5932.7	7222.66	3498.78	5697.44		5238.48	5069.45	1814.47	6366.45	3798.03	4856.73	3790.35	4990.49	4564.46
sp|G3V928|LRP1_RAT	NLNAPVQPFEDPEHMK	622.633	3	27.1856	641.308	1	y	5	4060.43	2123.44	3753.92	968.189		2086.54	2599.58			2460.95		3009.22	6269.79		2710.08		9503.66		3769.07	2569.83			3466.17			3965.34			3263.5			1611.73						3158.8			941.506
sp|G3V928|LRP1_RAT	ILQEDFTC[PPa]R	598.292	2	19.8034	969.409	1	y	7	15570.3	19621	22585.5	1265.55	33304.8	3265.36	22756	21906.6	19963.5	19979	22090	18155	19595.1	17941.7	21508.8	26641.8	18817.6	26611.5	21524.9	20056.1	31101.6	18719.5	19347.4	36614.2	30918.3	19942.4	30244.9	26536.6	19608.3	23790.3	24292.9	23941	26268.9	26705.7	22092.5	32180.7	19160.5	26575	32163.4	28344.1	20165.2
sp|G3V928|LRP1_RAT	ILQEDFTC[PPa]R	598.292	2	19.8034	841.351	1	y	6	17906.4	15552	16341.7		19732		18498.5	13680	12984.8	13863.1	17011.2	10751.2	9789.71	11809.6	18160.7	22061.3	15582	18834.4	18282	14880.6	14418.5	19951	18789.9	24235.2	25263.7	13077	17794.9	21380.1	18400.3	22167.4	15684.8	12155.8	20408.3	12651	21255.8	20648.3	16843.2	19651.9	22192.8	21731.5	15818.6
sp|G3V928|LRP1_RAT	ILQEDFTC[PPa]R	598.292	2	19.8034	712.308	1	y	5	16797.3	23577.4	18057.5	14273.8	11687.4	1492.82	13645.2		20878.6	17585.7	19880.2	13137.5	14159	15864.2	13819.6	18673.4	18865.2	9586.86	12886.5	11834.8	21956.6	16145.6	12198	23137.7	33586.4	13530.9	14412.3	10765	20246.5	15107.3	26101.6	12911.2	8840.51	13091.6	12358.7	16844.1	24897.4	13035.4	16726	18840.5	11682.2
sp|G3V928|LRP1_RAT	ILQEDFTC[PPa]R	598.292	2	19.8034	1082.49	1	y	8		5159.88	10354			2342.68	8505.5	4262.91	3906.16	4328.71			3371.24												10714.4				5138.88	6697.86		5843.49	8732.07				11288.6	9183	6586.15
sp|G3V928|LRP1_RAT	ILQEDFTC[PPa]R	598.292	2	19.8034	746.372	1	b	6
sp|G3V928|LRP1_RAT	ETLVQDNIQWPTGLAVDYHNER	866.758	3	37.1769	1371.67	1	y	12	2861.36	2500.85			238.072	1055.64	1278.97	5303.21	375.915	1433.53	1190.9	14273		17112.1	864.716	1120.04	1426.59		769.506	1906.74	3473.88		17559.8	29330.2	7577.66	1800.97	2180.09	1990.67	17889.6		177.072		1434.36	2323.72	1509.34			1474.6	3112.63
sp|G3V928|LRP1_RAT	ETLVQDNIQWPTGLAVDYHNER	866.758	3	37.1769	1003.46	1	y	8	10645	5440.37		20109.4	1277.06	582.154		12159.3	2562.09	4785.33	3485.52	21010.7	937.916	20847.1	12248.9	8389.42	11979.4	28769.9	578.007			19905.5		29814.2	18782.3	13563.4	10116.4		4818.02	26718.9	5797.67	26337.6	789.679	8016.85	6758.81	34803.4	4329.74		2142.15	2787.17	26428.4
sp|G3V928|LRP1_RAT	ETLVQDNIQWPTGLAVDYHNER	866.758	3	37.1769	932.422	1	y	7	1297.23	7862.19	1459.55	11732.6	6009.78	3253.15	3460.82	1782.9	6463.8	2337.27	5565.4	15376	459.562	13301.5	2803.18			20746.5	1803.98	3884.21	2522.16	15856.5		27564	3433.97			1434.48		13943.7	12056.4	11558.8				21722.1	3337.35	4819.06	9771.83	8093.59	10076.7
sp|G3V928|LRP1_RAT	ETLVQDNIQWPTGLAVDYHNER	866.758	3	37.1769	1078.51	2	y	18		2543.75	2666.5	19396.7	3445.34		4152.3	3159.29	7212.34	598.372	2097.58	16551.3	2824.34	9420.87	6554.23		5249	25038.4	597.522	649.514		10159.3	4228.98	24734.4	980.379	2781.14	5356.17	6031.16	3621.37	21202.6		13965.4	2646.84	6094.88	12321.1	23613.4	5182.1	473.443	337.105	830.731	14282.4
sp|G3V928|LRP1_RAT	ETLVQDNIQWPTGLAVDYHNER	866.758	3	37.1769	1557.74	1	y	13		1777.26	3037.63		3228.43	2365.36	4473.52	1046.99	1411.43	1882.76		2120.31	423.362	3681.82		765.966		1870.27	2035.18		1302.34	6398.3	2821.63	6436.38	1569.08	510.988	1036.42	770.292	3676.9	4642.14	3750.31	1382.74	432.654			3220.18		4110.92	3503.24	3771.82	4833.63
sp|G3V928|LRP1_RAT	TLISGMIDEPHAIVVDPLR	692.71	3	44.2036	931.496	2	y	17		17814.1	18257.1	14777.8	23305.4	17514.7	15238.3			6777.7	12921.9	2901.11	13692.3	10437	19320.1	13454.6	11501.6	21127.6		17208.2	21226.4	14540.3	3999.74			13660.5	16608.6	15175.7	3078.48	16287.6		13364	18252.9	10099.7	14899.4	18293.1		14106	16839.4	1842.08	12326
sp|G3V928|LRP1_RAT	TLISGMIDEPHAIVVDPLR	692.71	3	44.2036	874.954	2	y	16	16006.6	6880.22	17395.1	12510.6	20432.6	18867.1	14826.5	459	9209.51	6849.44	11157.8		12882.8	9092.61	13041.3	14654.9	13851.5	19875.4	2657.89	9685.54		8484.97	1448.7	1728.46	1073.06	14318.5	16546.2	12366	7212.63	11740.7	10812.1	13779.6	18949.2	12501.2	9924.61	15254.1	4199.72	12670.2	17279.8		14594.2
sp|G3V928|LRP1_RAT	TLISGMIDEPHAIVVDPLR	692.71	3	44.2036	831.438	2	y	15	10757.2	3850.73	1264.15	4840.76	4668.41	6596.51	4445.84	846.713	1762.32	3183.09	5178.72	1435.85	6037.6	5246.62	2538.64	6384.62		3978.07		5240.87	2798.02	4164.83	2244.59			5781.87	3901.29	3955.73		5591.82	3471.17		4779.99	4825.45	5394.46	3818.71	838.308		4272.01	3465.88	6627.73
sp|G3V928|LRP1_RAT	TLISGMIDEPHAIVVDPLR	692.71	3	44.2036	1116.65	1	y	10		51161.8	45533.3	51300.6	70918.8	47856.8	40606.7	748.369			44812.8	2320.46	40595.9	37152.8	49560.7	61488.1	42989	51897.4	850.371	42160.6	48549.3	44921.9	322.354	1327.31	513.361	41139.1	55854.3	41504	1151.63	54724.8		33579.6	46035.4	36297.7	36033.4	52949	949.324	31815	42477.8	789.256	39911.5
sp|G3V928|LRP1_RAT	TLISGMIDEPHAIVVDPLR	692.71	3	44.2036	1029.56	2	b	19	1417.36		7863.44	6878.04	4118.47	2922.82	3219.51	8483.92	258.153	1477.77	5543.17	14313.1	3055.01	4261.38					175.038		2285.82			22430.4	511.835		5993.3	4079.69	1154.4		626.075				3519.24		850.178	2748.16	3085.97	1664.13	4045.03
sp|G3V928|LRP1_RAT	NVIALAFDYR	591.319	2	39.3413	968.52	1	y	8	38323.5	35960.3	50035.9	36323.9	51974.4	49646.8	50205.4	36189	30436.8	39677.9	29154.8	29049.6	29289.8	27491.5	32136.2	42574.4	28568.5	42385.2	40109.8	44229.2	40290.7	32613.4	40207	46192.8	44368.1	34307.2	31339.5	46228.6	22940.3	35350.5	4010.54	35508.2	46735.7	26541.7	42798.2	49213.8	43467	30174.7	40236.1	39583.7	39401.5
sp|G3V928|LRP1_RAT	NVIALAFDYR	591.319	2	39.3413	855.436	1	y	7	26622.2	21925.3	29795.5	26114.8	37503.5	34217.7	28827.3	23122.3	18436.4	22942	17048.9	20647	18764.3	21159.2	25601.7	30443.4	21570.5	27667.8	32154.5	28865.6	28460.1	24581.7	29164.3	27795.2	22008.5	21748.2	27613.6	30101.2	21703.9	26129.1	3220.45	35141.6	25221.7	21743	29128.7	40803.7	30785.9	24916.9	33085.3	26662.6	21772.5
sp|G3V928|LRP1_RAT	NVIALAFDYR	591.319	2	39.3413	784.399	1	y	6	10643.3	12326.5	10556.4	9179.07	14307.5	15170.1	11271.3	13365.2	11596.4	12041.8	8873.4	11740.4	12070.8	14154.1	13661.3	9833.59	11628.7	12132.1	15944.8	15442.4	10222.2	12250.9	16682.1	16218.1	17879.4	11335.5	13910.2	19847.8	12163.2	10340.7	44586	13228.3	13433.7	8974.62	13125.4	12046.1	11476.5	11693.2	12744.4	12163.8	11397.7
sp|G3V928|LRP1_RAT	NVIALAFDYR	591.319	2	39.3413	671.315	1	y	5	12905.1	10982.4	11837.2	10996.9	16170.8	15264	10321.6	9013.76	8847.76	12937.9	12924.5	7950.53	9812.1	8467.67	11506.1	14483.7	9076.87	8433.22	12775.4	8599.44	16082.7	7497.3	11288.6	7500.49	8331.73	9964.22	10793.3	13979.9	6425.21	12179.5		11434.4	11408.5	11422.6	11115	12665.2	13296.4	8542.76	17428.2	11531.8	8219.38
sp|G3V928|LRP1_RAT	NVIALAFDYR	591.319	2	39.3413	600.278	1	y	4	12330.8	9625.39	12704.5	13186.6	12108.9	10363.9	10107.6	10979	10831.2	7669.01	6602.43	8716.85	9930.26	8453.85	7804.41	16773.2	11770.1	6612.78	7067.22	9332.46	11962.2	10919.4	9360.46	11420	11652.5	8866.02	4161.28	11905.3	8690.35	12938.9	4825.51	8403.13	7468.14	7915.61	8550.74	14054.9	8790.9	7557.38	10637.6	8144.4	10605
sp|G3V928|LRP1_RAT	ATALAIMGDK	495.768	2	23.3582	818.444	1	y	8	31047.1	21771.7	34732.7	35098.2	39243.3	34930.1	27654	28644.9	19279.6	23417.2	26899.1	18089.9	20702.1	22748.2	29670.3	23342.3	20502	26363.7	23641.7	29464	27933.7	21990.6	20526.1	25368.4	23451.8	22413.1	31737.6	26173.3	15726.4	21601.2	18065.7	33049.8	29705.1	24161.9	32969.9	31514.7	19050	24444.9	25242.5	23346.4	21716.7
sp|G3V928|LRP1_RAT	ATALAIMGDK	495.768	2	23.3582	634.323	1	y	6	27097.1	31438.7	38788.4	45652.5	36053.8	43058.4	37531.7	23967.4	19142.3	18835.4	36244.3	23546.1	25230.9	15940.5	30026.4	41145.2	20150	34161	23817.2	33632.8	24143.5	23152.7	20500.9	48229.2	23826.9	27723.5	26901.1	40388	21397.4	28849.6	16805.4	33068.8	34099	15018	42948.7	40023.7	26454.5	32597.4	28039.9	29644.3	31174.9
sp|G3V928|LRP1_RAT	ATALAIMGDK	495.768	2	23.3582	747.407	1	y	7	19176.8	13990.7	18831.5	14451.6	15106.7	18798.8	18285.5	4559.55	8649.33	9205.24	11400	11127.9	9677.06	4295.74	11213.4	13346.6	12555.8	11781.4	9561.55	10472.9	13711.6	17374.2	11193.8	15449.7	15063.1	12089.2	12945.5	11625.5	7604.06	15716.2	9402.58	13711.3	12878.4	6509.82	12636	13926.1	17595.3	9732.63	14934.7	11542.3	15904.6
sp|G3V928|LRP1_RAT	ATALAIMGDK	495.768	2	23.3582	563.286	1	y	5	30975.9	23641.8	42180.9	42418.4	50182.2	57802.9	36295.4	26839.6	22888.8	24728.5	33120	26737.4	23629.8	22440.3	37685.9	37831.5	42701.1	38344.4	31724.7	37165.3	30102.1	33186.9	21960.5	41113.4	32078.4	36308.7	41328.9	41604	26273.7	42140.3	32726.6	39237.3	37776.3	15439.7	38236.8	43918.9	30663	39984	31303.5	34315.2	39716
sp|G3V928|LRP1_RAT	ATALAIMGDK	495.768	2	23.3582	919.492	1	y	9	5841.93	6306.7			7279.74	6918.8			5078.35	6826.57			6748.71	7243.35			11006.2	10817.9		6579.26	11280.9			12612.9	7172.81			5662.64		10421.7	6053.9	4287.5	6810.28	5143.81	8937.04	10880.5	7080.06	3279.72	5838.39	5722.4	3754.39
sp|P34926|MAP1A_RAT	AQWGENLQVTLIPTHDTEVTR	803.412	3	34.8688	1055.51	1	y	9	2990.62	96119.4	3965.88	100138	2847.18	113171	110127	113516	106002	112931	94458.1	88466.2	94957	99490.6	99188	143068	109181	91070.6	112437	96348.4	120923	94490.3	104049	169263	153892	97744.6	103197	4997.55	95906.7	110246	96232.3	71755.7	112131	54860.8	110952	142582	120542	66219	80530.5	88928.6	106704
sp|P34926|MAP1A_RAT	AQWGENLQVTLIPTHDTEVTR	803.412	3	34.8688	1105.07	2	y	19		52370.1	911.984	58559.2	476.336	58484.2	51276.6	58646.3	49473.6	64917.4	53062.3	50008.9	46043.5	47752.3	54398.3	70844.1	61834.4	55343.1	61919.4	54723.9	59890.3	49426.5	50695.4	98409.4	86525.7	58716.4	59757.5	1387.01	52868.8	74994.3	60333.8	34274.4	63264.2	32449.7	65435	77224.1	70071.5	35856.6	34453.9	44133.9	56231
sp|P34926|MAP1A_RAT	AQWGENLQVTLIPTHDTEVTR	803.412	3	34.8688	1012.03	2	y	18	4090.13	27253.2	6525.86	25959.8	4999.19	39298.2	29162.4	28313.3	35995.8	27997	29672.5	25496.7	18858	22395	27270.1	43724.6	31779.4	30729.5	24353.4	31789.9	34669.6	24756.7	28278.2	49938.1	49381.5	28508	25578	3213.92	26946.5	33319.8	30399.7	16751.9	36153.9	10098.7	37445.5	49681.6	46361.6	21746.4	22535	24638.8	33904.6
sp|P34926|MAP1A_RAT	AQWGENLQVTLIPTHDTEVTR	803.412	3	34.8688	918.994	2	y	16		10336.9	24448.7	9127.84	1219.57	8353.52	11195.9	8987.92	7559.52	8259.52	8336.94	8464.52	6459.24	8507.94	8232.26	11737.9	11868.1	11393.6	12157	11650.3	11863.9	6566.78	7915.86	19161.5	16264	10139.2	10992.1		7870.51	11076.7	9693.24	3535.47	11104.9	7210.95	12076.1	8833.81	13269.4	6025.35	6659.56	4419.63	10148.6
sp|P34926|MAP1A_RAT	AQWGENLQVTLIPTHDTEVTR	803.412	3	34.8688	1168.6	1	y	10	1648.77	23799.2	1101.31	19860.4	1543.31	23887.3	18004.5	19790.2	17366.7	24450.6	16231.4	16366.3	20404.2	15960.3	19650	23055	23125.8	21117.8	18184	17557.7	20779.4	19982	18667.7	26503.1	31258.8	17754.3	20621.7		21598.7	18927.5	19573.9	13566.9	15151.9	10194.2	20342.2	17625	20661.9	14229.5	13254.9	16991	20055.2
sp|P34926|MAP1A_RAT	AEDDSC[PPa]HLAPVSIPEPHR	511.744	4	22.7101	635.326	1	y	5	44656.8	7704.61	21809.8	44999.7	13646.3	47034.2	49394.6	26065.5	30623.5	30758.2	17556.4	2175.36	12588.3	15096.6	17266.5	57522.3	42339.2	12374	39290	47859.4	61887.9	43162.1	49702.2	72265.8	15337.3	730.648	47454.3	4761.48	22432.5	33305.4	43514.6	7886.62	35844.6	25739.7	7403.7	36099.5	33062.2	36566.9	15903.3	40475.1	5867.04
sp|P34926|MAP1A_RAT	AEDDSC[PPa]HLAPVSIPEPHR	511.744	4	22.7101	1013.48	2	b	18	1232.91		4383.86	3511.76	1749.12	5213.99	2333.19	3786.51		3252.87	1219.31	4702.14		2147.92		3034.16		752.197	4482.45	4500.69	2546.64	3730.69	2921.99		9142.88	7639.72	6288.43	1000.18	2932.88		3171.27		4195.66	4203.38			3638.32	1228.11	1180.19	2141.42
sp|P34926|MAP1A_RAT	AEDDSC[PPa]HLAPVSIPEPHR	511.744	4	22.7101	648.78	2	b	12		1885.93		4790.93		2976.41	4606.6		2801.46		1232.9	850.924	2533.36	2110.91	2962.64	3161.09	2267.87	1857.84	4899.18	1857.36	3314.22	3463.04		6128.36	485.27	922.172	3133.3	1828.88		4031.55	2461.39			1453.02	3760.78	3356.3		1549.56	1481.39	2898.8	2733.03
sp|P34926|MAP1A_RAT	AEDDSC[PPa]HLAPVSIPEPHR	511.744	4	22.7101	538.273	1	y	4	19539.6	3133.79	3943.33	13695.4	1724.73				7266.41	6076.69			15287.6		24585.5	13482.9	16468.7	17502.9	16106.3		16163.9	5951.04			2966.63			19698	5183.04	23274.8		11941.2		3593.99	10907	25340.3	1316.48	7740.61		3418.88	23227.9
sp|P34926|MAP1A_RAT	AEDDSC[PPa]HLAPVSIPEPHR	511.744	4	22.7101	1209.52	1	b	11		205.306		3474.16			3055.66	2323.65			1045.15				1871.55	2967.61	1879.41	3139.09										1145.15		1398.22			3502.46		852.375	2664.1		1549.82
sp|P34926|MAP1A_RAT	DTGLGEKPLPADATEQGHPSAAIQVTQPSGPVLEGEHVER	824.414	5	30.5885	855.396	1	y	7		15392.3	1417.81	16609.8	8712.11	31589.3	24165	4706.18	10170.1	12457.5	14422.1	2352.85	15777.3	11315.5	23234.6	4574.2	20774.6	37049.7	17195.1	26025.7	22003.8	22593.1	15665.8	31147.4	27737.5	23606.8	24367.4	23188	7155.9	23190.1	10201.7	16500.3	559.914	3512.57	28288.8	31733.2	22580.9	16143.9	9372.69	16564.1	26197.3
sp|P34926|MAP1A_RAT	DTGLGEKPLPADATEQGHPSAAIQVTQPSGPVLEGEHVER	824.414	5	30.5885	1072.52	2	b	22	1385.7	28025.7	2776.94	25535.4	2543.66	46230	20469.5	2720.2	28338.8	41894.4	22788.3	2838.52	25668.3	23783.5	34542.4		42301.5	51984.7	31820.1	42003.8	41869.5	34334.9	33820.4	49415.2	43578.4	25708.9	41755.6	51565.6	1369.46	38485.9	30426.9	29465.8	3341.84	5282.24	48535.1	47615.6	37054.9	20765	21392.4	22229.9	44346.5
sp|P34926|MAP1A_RAT	DTGLGEKPLPADATEQGHPSAAIQVTQPSGPVLEGEHVER	824.414	5	30.5885	968.48	1	y	8		25771.1	11039.4	13435.5	2781.16	22601.6	13266	4758.22	11978.1	16507	14485.8		19590.8	11443.6	19240.7	3552.26	19249.6	26145	18353.8	16071	29662.1	12132.5	18080.9	27678.9	20490.4	17229.2	22819.3	24985.6		20795.1	17594	13532.2	6571.73	3491.85	20580.5	23100	21469	16265.1	11561.8	15815	24429.7
sp|P34926|MAP1A_RAT	DTGLGEKPLPADATEQGHPSAAIQVTQPSGPVLEGEHVER	824.414	5	30.5885	1405.7	2	b	28	2178.44	19028	1929.87	22005.7	3606.09	18728.6	17236.8	10136.8	14770.6	15807	18870.3	12632.7	13806.1	12290.2	20152	12056	14923	29309.2	16908.2	20907.2	22586.5	17094.7	17647.7	24717.6	29877.2	12955.8	25808.5	23166.7	1512.43	20159.3	14695.6	14855.8	678.741	10760.7	27456.6	26607.9	23291.9	16596.9	19286.8	18391.8	21756.5
sp|P34926|MAP1A_RAT	DTGLGEKPLPADATEQGHPSAAIQVTQPSGPVLEGEHVER	824.414	5	30.5885	911.483	1	b	9	667.926	19771.2	1563.88	7968.7		24598.2	11008.8	2620.53	7719.51	6593.62	7995.85		17842	10366	20211.5	4383	6458.9	14837.5	11606.6	13774.4	19427.3	18885.1	10111.6	12574.4	10607.3	10405.8	16636.2	10697.5		8973.63	6940.46	8568.94	1893.16	2681	15931	21480.4	12587.4	6671.59	9129.26	14118.9	17195.9
sp|P34926|MAP1A_RAT	VVSNTIEPLTLFHK	533.303	3	36.4741	700.383	2	y	12	43817.4	39427.7	45940	44837.3	65023.9	63453.5	44276.6	51367	39605.4	56670.7	55835.5	39968.6	43010.8	42550.6	56460.2	58235.7	47461.8	63356.2	36905.7	51264	56058.4	41709	40966.8	71185.9	64096.7	37144.2	56498.6	62385.8	40313.9	46938.4	49012.9	36116.2	54161.9	30064.4	39465.5	51852	60683.4	34320.6	39304.5	38641.5	54317.7
sp|P34926|MAP1A_RAT	VVSNTIEPLTLFHK	533.303	3	36.4741	855.509	1	y	7	55838.4	60811.5	58786.3	57839.2	65983.1	65472.6	70638.2	52672.4	50479.9	62642.1	63574.6	58156.2	57926.3	58843.5	56243.7	72902	64579.6	76140.4	56595	64983.5	65879.7	57189.3	55096.2	95795.1	79651.4	55345	55141.2	66446.1	57652.1	62793.6	51145.8	39560	63146.5	36450.8	63164	75608.3	64304.6	42554.2	44308.2	50064.8	54584.4
sp|P34926|MAP1A_RAT	VVSNTIEPLTLFHK	533.303	3	36.4741	984.551	1	y	8	17948.7	26795.2	27756.2	25268.1	33502.6	27690.6	27579.5	33174.4	27326.8	29044.9	31835.1	24046.5	25418.5	23568.4	27831.8	39363.6	25080.3	35283.9	26450.2	27533.2	32069.3	26324.5	27492.7	37446.5	40645.9	36948.9	29547.2	27983.1	26776	26333.7	19306.6	18386.2	27465.7	18340.3	28416.7	32442.2	26929.5	20830.8	18298.7	20475.4	27085.8
sp|P34926|MAP1A_RAT	VVSNTIEPLTLFHK	533.303	3	36.4741	645.372	1	y	5	7527.37	11266.5	10411.1	12054.5	16682.5	13117.3	16017.8	11712.1	8611.84	15021	17140.4	11703.7	13699	11200.4	11969	14928.7	12282.1	14081.8	13455.4	13929.3	13525.4	14370.2	9378.51	20478.5	16937.8	12722.5	10514.7	15507	15188.2	14251.1	11009	8624.26	14140.8	7438.67	14341.4	15347.1	14321.2	9544.08	10335.4	12487.8	11488.8
sp|P34926|MAP1A_RAT	VVSNTIEPLTLFHK	533.303	3	36.4741	749.917	2	y	13	9196.69	5046.34	5600.33	5537.22	7012.16	9018.57	4586.54	6900.41	5568.95	8491.17	7064.47	7455.14	4364.34	4335.64	6852.72	6803.12	9333.09	8182.94	4798.9	7634.03	7910.1	6664.46	4711.45	9549.08	7909.33	7856.08	7898.68	8686.94	5583.36	5536.25	4343.82	6023.25	5980.74	4902.89	7772.25	5814.65	6675.92	5240.18	5394.93	3263.51	7139.44
sp|P34926|MAP1A_RAT	GGSGPPVYVDLAYIPNHC[PPa]SGK	734.693	3	34.2084	813.367	1	y	7	97537.9	89258.1	89516.1	95781.6	122384	119709	97188	80292.4	69967.1	102334	89013.7	94366.9	97326.3	84169	89385.5	107378	80825.1	103146	92295	82652.1	108853	111399	90787.5	137113	129439	81263.6	101891	99258.6	96182.3	113586	94035.2	77712.9	101881	65842.1	106495	122199	115489	65071.2	76437	70276.4	76960
sp|P34926|MAP1A_RAT	GGSGPPVYVDLAYIPNHC[PPa]SGK	734.693	3	34.2084	923.961	2	y	16	35182	23171.3	34555.3	37437.1	42236.8	38806.3	31485.1	31674.7	25323.2	28467.3	27005.7	30986.7	24885.8	20669.3	32658.8	40146.7	29663.2	28296.9	28471.5	33920.8	32419.4	27532.3	24853.3	47396.6	41814.6	25656.4	34116.5	33044.9	28704.3	32649.2	27581.6	20552.6	31998.3	16829.9	29782	38030.4	35900	24174.3	21295.5	24421.7	29926
sp|P34926|MAP1A_RAT	GGSGPPVYVDLAYIPNHC[PPa]SGK	734.693	3	34.2084	972.488	2	y	17	30722.8	32875.1	35854.4	27833.3	37042.5	41831.8	36404.9	32343.7	27398.9	37337.1	31804.5	28706.9	27125.6	24271.9	33506.2	41339.6	31447.5	36017.1	34054.3	33226.7	38377.2	37547.8	26389.2	59325.5	42793.7	29501.1	41372.2	39344.3	33893.2	34607.5	31988	26312.3	33012.2	17495.1	39787.6	39148.7	42353.4	25865.9	24763.1	25329.6	31204.5
sp|P34926|MAP1A_RAT	GGSGPPVYVDLAYIPNHC[PPa]SGK	734.693	3	34.2084	825.901	2	y	14	8593.29	8328.73	9784.21	10579.3	14812	12182.9	9258.72	10668.8	6847.08	8966.66	13986.9	10001	7205.16	3403.62	12143	13001.7	6769.46	7503.23	7584.1	9543.07	8391.56	10565.1	8388.33	14158	13103.7	8708.77	10531.7	11948.7	10791.3	9531.7	9342.83	10010.3	7892.73	6193.72	14455.8	14397.5	13637.5	6451.51	5480.94	7386.64	7187.87
sp|P34926|MAP1A_RAT	GGSGPPVYVDLAYIPNHC[PPa]SGK	734.693	3	34.2084	1089.51	1	y	9	28033.8	36099.1	30390.6	24556.1	30124.7	24360.8	27458.3	18926	12131.3	37942.1	29071.7	43891.4	32267.8	29316.8	32284.8	33323.1	21523.9	30987.1	23030.1	25459.8	23900.4	30737.2	30948.1	38699.2	27572.7	20601	26695.6	35557.1	31533.7	29805.2	25468.5	18909.6	21546.6	12179.1	34495.2	37145.8	29596.9	34645.3	17058.8	19118.2	24312.8
sp|P34926|MAP1A_RAT	TADQDFFR	500.23	2	19.3577	827.368	1	y	6	94445.1	67133.8	98814.2	98022.2	160253	153472	114978	103309	69077.9	71243.7	87917.6	75095.3	72074.5	75145.3	99940	120272	85048.3	127046	102972	128208	62742.8	97424.8	108703	156905	101349	78720.2	146533	173131	97521.6	114331	100680	110665	153851	59825.7	165347	143779	99096.2	4126.03	76824.1	93564.1	153549
sp|P34926|MAP1A_RAT	TADQDFFR	500.23	2	19.3577	712.341	1	y	5	13122.9	13559.3	25299.9	14639.5	37170.5	38678.7	24826.9	22868.1	16589.8	18682.6	15843	17487.1	13459.3	14867	25506.5	23538.2	20466.4	34727.6	19914.4	36281.6	21155.9	22663.8	24894.3	37571.9	26722.5	17456	35376.2	36990.5	24942.1	32846.8	20537.4	26429.7	36505.6	11014.6	42749.1	37161.5	25567.2	16591.8	18993.8	23206.3	40956.1
sp|P34926|MAP1A_RAT	TADQDFFR	500.23	2	19.3577	584.283	1	y	4	29695	18032.9	34961.6	32811.2	45929	40126.7	30020.8	35592.4	26701.4	17345.7	28885.1	32613.5	33470.3	15983.2	34779.9	41208.5	38344.8	37389.5	42120.6	39676.6	20309.5	23751.9	37131.8	45746.3	26438.7	36931.1	44682.6	44513.7	39719.9	43250.5	24854.2	35793.1	36149.1	17108.9	45695.2	45523.7	34775.8		28837	35617.8	40733.4
sp|P34926|MAP1A_RAT	TADQDFFR	500.23	2	19.3577	898.405	1	y	7	13836.9	6710.04	13165	13320.5	18579.8	19932.2	10561.4	13311.1	8069.66	10022.6	10002.9	11766.9	9755.59	10488.9	15277.2	15639.3	11111.1	16473.2	9734.68	22185.5	11784.9	8774.88	10609.4	30185.3	12739.5	11813	14154.8	20912.9	13298.3	14092.7	12725.6	11814	19410.9	8054.74	24290.2	18155	10804.3		10893.4	8496.49	18660.7
sp|P34926|MAP1A_RAT	TADQDFFR	500.23	2	19.3577	531.205	1	b	5														3209.75																								1662.33
sp|P34926|MAP1A_RAT	LSGQYAAVFGAPGHTLPPGEPALGEVEER	983.83	3	37.9498	1379.68	1	y	13	78985.9	87456.3	92052.2	91807.4	107568	81672.5	77767.6	70038.5	62911.1	70237.9	48652.4	48585.2	6688.33	50632.9	86076.8	111425	106724	129219	80983.7	89061.6	123084	104173	88181.4	153637	138797	88924.2	115313	125323	88256.4	104971	92274.6	45098.9	70675.1	64507.1	88965.5	130996	117837	55406.4	66639.4	52631.3	103070
sp|P34926|MAP1A_RAT	LSGQYAAVFGAPGHTLPPGEPALGEVEER	983.83	3	37.9498	1080.54	2	y	21	39511.5	32175.2	35063.8	40765.2	51234.3	34205.3	34045.1	33412.8	22046.8	20182.4	15540.1	17875.3	2993.49	26985.2	37781.7	37908.8	34795.3	42985.3	33510.6	33898.7	45535.7	38469.4	35721.9	53213.7	44458.2	35851.8	44145.1	43469.1	30694	44012.4	29560.5	26105.8	30764	22782.7	33206.2	46867	42455.1	19993.8	30103.1	30127.8	42385.7
sp|P34926|MAP1A_RAT	LSGQYAAVFGAPGHTLPPGEPALGEVEER	983.83	3	37.9498	1570.8	1	b	16	32484.7	26781.2	34253.5	30164.7	35916.3	31040.5	34126.5	30793.3	12450.5	25013.8	24170.5	10450.4	496.197	12675.7	27937.8	43852.5	32584.6	39724.2	29911.2	25580.7	37853.7	34576	33170.9	52158.5	46538.8	33870.8	37139.2	44295.8	33282.8	32199.5	33167.9	19547.6	26466.5	18435.1	36174.1	48075	31307.9	20753.1	23920.6	19451.6	31022.3
sp|P34926|MAP1A_RAT	LSGQYAAVFGAPGHTLPPGEPALGEVEER	983.83	3	37.9498	1201.11	2	y	24	16476.6	15612.4	16005.2	18486.6	16666.8	18032.1	17312.1	12990.7	10449.8	12441	10044	8012.32	5079.33	9324.29	13930.9	17523.2	20536.5	22426.9	14865	20362.2	22938	19193.6	17362.6	26490.1	27256.8	19703	24038.9	21841.4	16796.7	21748.3	16196.2	10872	16317.1	11498.4	17678.4	22417.5	20436.8	5996.39	10048.7	11314.5	18281.3
sp|P34926|MAP1A_RAT	LSGQYAAVFGAPGHTLPPGEPALGEVEER	983.83	3	37.9498	1130.07	2	y	22	14250.4	15153.7	16952.6	13333.7	19998.8	17242.5	16493	12957	10971.4	13350.7	11069.6	6650.83	149.96	8435.88	14493.6	17840.4	15795.4	21081.5	13846.7	16700.8	23892.6	20019.6	16964.6	26287.9	24971	22430.3	20110.5	20096.9	15745.2	23745.6	19131.5	10165.3	13482.8	12810.7	16304.3	22474.8	25475.4	7223.43	6896.72	10770.5	16116.5
sp|P34926|MAP1A_RAT	TSTEEATEPQKDEVLR	611.634	3	11.8783	822.907	2	y	14			171.11	519.946	468.403				615.91					240.726		420.618		347.469	479.758	410.613	972.762	132.111	205.309	400.559		1103.89		205.312	201.119	325.036	184.057	201.636			370.218	200.853	205.308	177.914	158.736	205.303	205.308
sp|P34926|MAP1A_RAT	TSTEEATEPQKDEVLR	611.634	3	11.8783	707.862	2	y	12		194.362			410.552	169.855		1023.31	172.987		205.307	126.781	184.185		412.012	189.289	815.761	183.118				214.724			205.307	111.878	201.115	615.921	205.248	416.135		182.172	205.306		201.634	260.964	97.7581	205.955
sp|P34926|MAP1A_RAT	TSTEEATEPQKDEVLR	611.634	3	11.8783	643.341	2	y	11	205.306	446.968	217.161			111.911	742.328	631.525	383.186		266.685	909.704	1222.29		236.766	620.31	181.55	50.1158	30.4094	203.909	225.355		202.766	1088.26	205.287	192.375	204.868		481.928	102.619	176.035	981.954	189.569	112.138	484.639	629.351	408.406	555.336	65.9651	202.358	480.193
sp|P34926|MAP1A_RAT	TSTEEATEPQKDEVLR	611.634	3	11.8783	772.384	2	y	13	381.018		400.089	1372.15	234.551	924.117	880.605			392.164		771.399			391.877		972.335		203.304	645.222	319.049			338.808	205.307	227.312	615.918	647.301	369.913						226.824			194.338	1418.18	809.611	1187.97
sp|P34926|MAP1A_RAT	TSTEEATEPQKDEVLR	611.634	3	11.8783	984.547	1	y	8		205.273	205.306					226.846	160.755	205.314		174.021		204.98										205.307						422.019		204.177	12.1305	201.683		205.309	315.837
sp|P34926|MAP1A_RAT	NEPTTPSWLAEIPPWVPK	1031.54	2	50.7981	1519.83	1	y	13	538.385		22422.3	2232.77	2031.81	591.708	19661.9	3791.64	5682.86		1461.11	19127.7	14050.5	697.842	2495.4	30045.6		26111.1	12571.3	18543.7	28911	1091.69	3755.05	26462.8	23178.3	3898.28	23035.8	3531.22	25589	4101.34	3541.94	1699.89	15698.3	3646.39	18131.7	25355.5	25347.8	13703.7	939.355	3683.69	16509.7
sp|P34926|MAP1A_RAT	NEPTTPSWLAEIPPWVPK	1031.54	2	50.7981	1036.58	1	y	9			35453.5		5072.18	5416.94	26426.4	3152.58	1926.7	8150.5		23276.4	22759	645.655		42356	1616.25	25879.7	24422.7	27171	34454.3	806.963		53166	31525.1		33911.7		28061.9	1773.65			24800.4		26751	38787.1	31035.5	22799.1	9914.9		29837.8
sp|P34926|MAP1A_RAT	NEPTTPSWLAEIPPWVPK	1031.54	2	50.7981	1149.67	1	y	10	964.224		34334.6	564.948	2000.03	3752.4	24587.1	722.232	199.238	4533.16		28508.3	30367			36767.4	2613.46		21921.7		37601.3	3691.74	659.897	33822.5	34744.6	1256.98	32601.5	1958.38	31328.6	1274.53	749.248		29559.7	1315.33	27984.1	30602.2	22138.4	19385		273.125	28313.2
sp|P34926|MAP1A_RAT	NEPTTPSWLAEIPPWVPK	1031.54	2	50.7981	1436.71	1	b	13			26869.9	697.915			26115.6	4556.99	8717.8	1208.36	3765.72	19724.5	46206	1344.99	4631.87	32802	30319.6	52115.9	19608.6	45857.6	27185.7	3716.09	4112.79	30316.2	22314.1	2993.09	23897.3	5023.15	19774.9	10364.3	396.641	3675.14	26847.3	2140.7	22873.9	33892.8	27450.1	34995.3		2965.83	25350.3
sp|P34926|MAP1A_RAT	NEPTTPSWLAEIPPWVPK	1031.54	2	50.7981	1097.53	1	b	10	7016.12		32166.4	1790.7	2579.42		20516.5	3224.83	220.852		2328.66	16540.9	19229.5	4326.57	4465	26770.6		21129.7	19282	20067.3	25338.3		1323.98	27401.2	23473.6	3632.63	24366	4562.47	19971.6		3548.95	988.198	22689.7		17289.3	23726.4	26485.8	18105.7			32241.3
sp|P34926|MAP1A_RAT	ILVQEDRAPEHSIPEPTQTDR	608.561	4	18.7764	943.448	1	y	8	6834.25	2018.42	8421.43	12360.2	11831.6	11032.5		7769.34	7373.98	2678.43	3372.11	6510.79	4231.52	1158.86	11342	7403.47	9011.12	16186.6	8000.07	12512.2	12812.8	9436.88	9889.04	13929.3	9584.68	6633.71	8775.82	5622.05	7722.01	14760.9	4012.3	6391.83	5346.32	7503.55	8808.33	6947.42		6566.13	2894.09	7497.44	11492.6
sp|P34926|MAP1A_RAT	ILVQEDRAPEHSIPEPTQTDR	608.561	4	18.7764	717.353	1	y	6	10175.4	21225.9	7605.37	12094.4	15310.1	18209.2	3627.93	5981.69	5829.17		5906.62	2493.41	2574.13	5413.25	15477.4	9812.94	14744.9	19188.7	19826.7	15840.2	20259.5	11531.9	12742.7	20245.9	19772.2	12344.4	16843.3	2172.58	13400	10589.6	2291.18	8074.91	3207.36		20251.8	20530.2	1441.49	6158.75	11892.9	8024.99	9740.73
sp|P34926|MAP1A_RAT	ILVQEDRAPEHSIPEPTQTDR	608.561	4	18.7764	857.942	2	b	15	1371.81		1904.47	2361.02	4607.53	4594.25	1043.93	2837.87	885.638	580.647		1100.95	658.307	610.618	2739.24	4260.73	3012.14	4876.31	3520.6	3384.12	3681.05	1834.42	1779.17	6479.79	4230.49	4254.64	5539.77	1699.41	2641.12	3678.36		1849.29		1625.64	3806.3	3932.99	342.825	2237.96	1845.53	1359.53	6719
sp|P34926|MAP1A_RAT	ILVQEDRAPEHSIPEPTQTDR	608.561	4	18.7764	688.352	2	b	12	1716.61	15106.7	4644.89	8823.61	7129.14	4076						6329.72	2561.27	5406.21	6823.46	6098.67	4654.61	9719.15	8670.07	6862.99		7039.06	8183.43	12330.5	7087.75	3660.91	6019.45	1722.41	6753.63	4261.49		4911.65	1343.73	6040.41	7516.93		889.652	9344.68	7614.88	5605.76	4457.88
sp|P34926|MAP1A_RAT	ILVQEDRAPEHSIPEPTQTDR	608.561	4	18.7764	735.689	3	y	19	1149.58		833.336	2542.57	2937.43	2082.85	8800.62	1546.66	1188.13	7193.53	10868.3	1089.79	10493.1	846.038	2548.24	1710.13	1311.1	2528.65	2579.83	944.552	2914.49	2153.27	1163.99	3138.02	4356.02	1838.93	2611.91	12245.7	2201.76	3029.25	5447.97	401.322	13742.9	818.775	3069.72	2684.44	6083.03		1646.43	817.138	3988.7
sp|P34926|MAP1A_RAT	EQDVVQGWR	558.775	2	17.8155	645.347	1	y	5	96431.8	47548.4	119080	91503.2	145336	141536	110793	97358.6	79484.5	93828.1	87995.8	64112.5	79991.1	65629	115281	153233	133479	151749	111821	106254	63195.3	64529.3	136422	182579	71428.5	129633	163822	165619	135599	125507	117643	78009.8	117176	71768.9	129829	142579	130431	71396.7	79255.7	88772.1	137583
sp|P34926|MAP1A_RAT	EQDVVQGWR	558.775	2	17.8155	859.442	1	y	7	43965.4	26782.9	58932.3	52738.2	69622.7	72305.6	67438.3	42404.4	40919.1	44457.2	42636.4	27910.3	39833.5	30812.9	54447.1	73615.9	58770	82002.7	58877.8	63489.5	26423.6	23672.8	72225.4	91725.8	34183.1	65722.8	82124.6	78742.8	61334	60747.3	58703.2	46502.8	60377.5	36388.7	50056.8	80279.1	64495.2	34018.8	40692.4	43719.4	65202.4
sp|P34926|MAP1A_RAT	EQDVVQGWR	558.775	2	17.8155	744.415	1	y	6	14852.6	10181.1	23992.7	20369.1	23505.4	19411.1	19604.7	22973.3	17736.4	18097	19495.2	8716.58	10704.9	19172.5	19456.7	29180.8	26971.3	22857.1	21260.2	21065.1	14626.9	13832.3	26830	36319.1	17385	20280.8	24172.4	25075.3	24692.7	30351.2	19733.2	16850	15943.8	15797.8	22465.6	28636.2	25460.5	13406.8	14931	16276.3	20434.9
sp|P34926|MAP1A_RAT	EQDVVQGWR	558.775	2	17.8155	571.272	1	b	5		11360.4	11972	7048.79		15779	10863.2	7615.8	7080.49	11588.6	12787.4	7798.08	7498.93	7641.08	8464.25	10580.6		11166	11657.6	11053	15151.1	8866.99	10530.4	16818.3	8156.75	10262.1		16165.5	10706.7	11865.4	9876.37	12065.5	7818.48	7058.46	13445.6	10715.4	8239.93	17487.9	9304.87	10333	11615.7
sp|P34926|MAP1A_RAT	EQDVVQGWR	558.775	2	17.8155	699.331	1	b	6					10280.4			12050.4	7419.67		9945.52	8024.44	11810.6				10493.7		13967.7	7257.25			11670.8						8506.98	11029.5	11200.7	10520.2			12074.9	15929.1	10997.6			13112.4	8677.1
sp|P34926|MAP1A_RAT	SPWTSDFKDFQEPLPQK	684.002	3	33.3594	840.417	2	y	14	27248.8	21551	24018.6	16374	30547.2	24621.3	20264.5	17660.9	15428.4	31617.9	16399.9	14186.8	13156.7	9294.51	27509.8	37372.5	27569.7	32916.9	22558.9	24476.9	39264.8	28090	30453.8	45740.5	43582.6	19307.1	31849.6	29408.4	21867.8	23431	23098.2	17555.7	20932.3		16496	36104.7	23193.9	17627.3		14401.9	30199.6
sp|P34926|MAP1A_RAT	SPWTSDFKDFQEPLPQK	684.002	3	33.3594	933.457	2	y	15	23225.7	17922.5	16117.5	24881.3	31467.4	23213.5	23160	22787.4	9174.21	23248.5	20896.5	12880.9	15519.4	18646.9	22840.7	29243.9	25497	34601.5	19294.8	24216.4	32478.6	21549.7	16425	44761.7	34497.9	25242.3	35944.7	31354.7	20107.8	32028.1	24970.8	12236.9	32744.5	3588.53	20278.8	30669.8	30066.9	12531.7	7905.2	14542.6	27134.6
sp|P34926|MAP1A_RAT	SPWTSDFKDFQEPLPQK	684.002	3	33.3594	789.894	2	y	13	18713.1	23419.2	19617.4	21791.9	25527.3	22871.3	21483.8	18192.2	8752.62	23730.7	21220.1	12684.8	16509.2	12426.9	18899.3	27285.3	25463.6	23514.7	17440	22540.2	21417.2	15954.6	13051.7	32102.3	30712.2	19999.1	25763.7	25348.5	21135.2	26712.1	19886.7	15867.5	25715.9	982.828	22447.6	27016	20266.5	16580.6		11192.5	21557.3
sp|P34926|MAP1A_RAT	SPWTSDFKDFQEPLPQK	684.002	3	33.3594	688.864	2	y	11	14245.4	9017.35	11099.7	10625.2	11513.8	9233.12	8744.79	9245.35	886.269	9675.8	7978.76	5400.8	6000.59	7862.23	13636.3	13576.6	9616.03	11589.7	5902.63	11299.7	17216.7	8890.42	9158.8	19608	15373.4	8243.75	13930.1	11086.4	11790.5	14654.4	12987.8	6702.33	13092.8		9145.96	13202.7	8452.97	5980.01	1990.78	9389.87	9610.42
sp|P34926|MAP1A_RAT	SPWTSDFKDFQEPLPQK	684.002	3	33.3594	1101.56	1	y	9	10845.8	8617.31	3264.02	9918.93	8485.12	9675.8	6806.59	7856.22	8707.5	10979.5	7593.08	2768.51	7005.63	7544.75	7188.68	14312.1	8015.09	16649.1	12208	10780	11973.2	8417.15	9300.62	15577.7	9977.88	10820.5	8408.06	9062.63	10246.5	12695.8	8064.29	8689.77	13485.2	5797.78	9887.62	9269.24	10578	4067.01	771.599	7630.55	8244.78
sp|P34926|MAP1A_RAT	ATVSPSTDETPAGTLPGGSFSHSALSVDR	948.793	3	29.7735	1243.59	2	y	25	20207.8	21922.5	28528.7	24465.2	29986.7	23545.7	25470.7	19982	15573.6	18541.7	10236.2	10400.5	15090.8	11087	24872	32677.6	23438.2	35052.5	20334.6	24408.6	27593.8	19825.4	18047.5	39301	34751.7	27583.5	25254.7	19032.7	15171.1	25667.3	24074.8	11609.4		14542.5	28951.1	5687.3	23439.5	12706.1	9430.93	10883.1	27649.6
sp|P34926|MAP1A_RAT	ATVSPSTDETPAGTLPGGSFSHSALSVDR	948.793	3	29.7735	1416.69	1	y	14	25186.7	22232.9	19924.9	25434.9	22365.4	20364.5	19411.6	17212.8	20773.7	14442.9	10627.4	19024.8	18540.6	10025	32804	24004.2	30575	24676.5	19464.2	20606	26652.1	16683.6	14868.4	34773.2	34180.2	25450.4	24733.8	17810.3	24118.4	24223.3	16496.6	11093.9	275.517	10843.3	31196.2	2430.74	24643.3	15805.7	6038.3	13125.7	31619.9
sp|P34926|MAP1A_RAT	ATVSPSTDETPAGTLPGGSFSHSALSVDR	948.793	3	29.7735	1287.11	2	y	26	7375.04	6615.01	5396.91	6784.26	10823.1	6114.45	5710.6	6641.49	4497.13	4108.99	2431.05	4928.6	3750.78	3601.37	5623.01	10144.2	9931.73	9158.56	6946.57	4880.29	7430.86	4144.27	3985.57	12177.6	10112.6	7079.65	5923.19	6081.08	4182.64	8881.55	7860.27	3931.68		4311.79	5519.38	380.614	7590.22	4222.56	1874.12	4986.97	6268.35
sp|P34926|MAP1A_RAT	ATVSPSTDETPAGTLPGGSFSHSALSVDR	948.793	3	29.7735	978.992	2	y	20	8529.6	6351.51	7554.4	4347.83		11798.3		10552.9	5709.51	4896.12	3473.43	2939.07	4669.77		9968.24	11847.9	10350.2	10018.3	5493.5	8482.45	9017.73	3698.53	5640.46	14723.4	17022.1	7703.31	8335.6	8993.99	6340.87	7898.51	4991.3	2950.86	1650.77	3598.05	12254.6	662.592					10089.3
sp|P34926|MAP1A_RAT	ATVSPSTDETPAGTLPGGSFSHSALSVDR	948.793	3	29.7735	1101.03	2	y	22	4587.95	5135.73	4688.67	3513.94	5800.38	1881.67	3094.23	3680.46	2117.41	4247.49	1516.07	1460.79	2342.45	3061.38	3941.24	3751.03	4550.29	4522.08	4217.93	4067.41	3395.81	2914.12	2422.94	6609.91	6005.59	5311.75	3760.56	2665.34	1748.72	4869.04	2495.2	2722.05	359.575	1655.05	3357.11	4266.47	4928.34	2585.13	1257.81	4298.82	4782.19
sp|P34926|MAP1A_RAT	DLAAGAVPANLKPSK	726.414	2	20.8964	854.509	1	y	8	264344	303254	245625	265522	229054	208914	252463	262869	267600	291348	284637	260805	277631	274365	275671	309368	285992	259750	270376	198380	365001	253979	238446	362097	420749	269262	290414	213058	302411	268605	273684	125637	220966	191792	172382	304560	322076	195824	206724	213318	185941
sp|P34926|MAP1A_RAT	DLAAGAVPANLKPSK	726.414	2	20.8964	1081.64	1	y	11	85176.3	99254.1	84014.5	80658.5	75250.8	66944	86954.7	77361.9	84057.8	89801.1	92305.2	85503.3	84176.3	81105.3	86607	90530.4	85058.2	83585.6	83826.9	57616.3	102187	80124.1	86095.5	113883	119499	92977.3	86769.4	80321.3	97410.2	83069.3	81391	38035.1	66085.6	67591.8	51631.6	95442.6	103126	61879.1	69733.4	71851.4	58341.1
sp|P34926|MAP1A_RAT	DLAAGAVPANLKPSK	726.414	2	20.8964	1152.67	1	y	12	38471.3	41663.9	35003.4	40111.9	32688.9	28918.3	46964.9	31165.2	39992.1	42946	39842.5	41872.6	38607.9	34686.8	39137.6	42199	39373	38362	43408.1	25011.7	48418.4	39329.6	34259.9	51299.7	59867.7	40133.1	42541.8	32749.8	40366.8	41311.6	36699.4	21444.5	32037.1	28683.3	28273.4	43449.9	48119.5	27879.2	33428.7	31928.6	30698.5
sp|P34926|MAP1A_RAT	DLAAGAVPANLKPSK	726.414	2	20.8964	1024.61	1	y	10	23349.5	30103.5	22851.6	25069.1	22581.7	19544.1	26170.4	21963.5	26448.5	28697.7	27278.7	23804.7	24214.5	30641.6	26057.1	24377	31864.6	28480	25225.4	19097	35278.3	23013	25487.6	36568.5	40712.3	28859	26646.9	19383.7	31363.7	25487.7	28180.6	13659.5	20684.7	19485.7	15342.4	30471.3	26866.7	17642.6	21407.9	26051.4	19390.4
sp|P34926|MAP1A_RAT	DLAAGAVPANLKPSK	726.414	2	20.8964	300.155	1	b	3	79128.8	83903.3	73388.1	81988.2	77209.9	59861.5	75155	80261.9	86473.6	83964.3	86033.5	75040	80756	83347.4	87429.8	90521.5	91199.8	70487.8	88837.4	51466.2	94086.7	76039.8	69331.7	103693	138663	81026.4	73513.6	62351	102166	84797.5	80301	33562.9	63437.5	56303.4	46898.5	93649.7	100751	55751.1	63413.5	58771.8	50719.6
sp|P15146|MTAP2_RAT	VSIEETVAKEEESLK	564.296	3	30.9521	752.891	2	y	13	48454.2	35010.6	53552	44341.6	57586.5	61403.7	42778.7	40568.8	8635.1	36678	33797.3	18852.3	35825.7	28033.7	6483.2	56145	34425.3	58332.9	46812.4	52818.3	60889.8	56119.1	50599.2	78663.8	69847.6	50231.8	67495.5	67987.8	45804.9	50463.5	46650.7	29662.6	44101.7	32961.8	43808.1	73968.1	58583.7	39954.5	30118.9	30067.8	60880.3
sp|P15146|MTAP2_RAT	VSIEETVAKEEESLK	564.296	3	30.9521	696.349	2	y	12	32233.3	26154.9	21255.9	25512.3	27832.6	38053.2	22894.5	34405.9	4103.89	29563.2	19163.8	21352.6	16192.2	20940.1	471.585	26491.3	22423.7	34144.7	26990.5	25426.2	30568.3	49692.4	26384.6	46292.8	35015.5	30530.7	36995.8	50202.6	35951.7	32909	21288.4	14848.1	30902	17427.3	22510	36853.2	30616.1	22078.7	30308.1	25753.5	31429.6
sp|P15146|MTAP2_RAT	VSIEETVAKEEESLK	564.296	3	30.9521	933.489	1	y	8	24458.3	19849.3	14954.5	20418.9	17507.3	17468	18775.5	14780.4	3527.59	22437.8	18797.8	13119.8	15452.7	15894.3	5400.08	15854.2	19587.3	16601.1	15835.1	9456.52	22847.6	20687.3	18275	32895.5	25845.3	21217.8	17878	19274.2	21803.6	17682.7	21721.7	7150.36	17323.5		12023.3	17215.2	26197.4	20936.8	16467.4	16615.7	17091.7
sp|P15146|MTAP2_RAT	VSIEETVAKEEESLK	564.296	3	30.9521	796.407	2	y	14	40255.7	44643.6	57492.4	53058.2	59109	68053.4	63000.9	46690.2		42983.6	28891.1	24771.7	38775	20295.5	2501.24	65912.1	39314.2	62712.6	43578.1	51293	66781	68025	59852.4	103939	83502.4	57627.1	64751	90193.6	62357.5	73684.3	49931.4	29677.8	48667.9	38447	49068.6	76191.2	63046.8	37595.2	29099.3	42270.2	64677.6
sp|P15146|MTAP2_RAT	VSIEETVAKEEESLK	564.296	3	30.9521	862.452	1	y	7		2813.46		8585.28	6768.73		4557.26						2328.36	4554.55		3328.59		7631.49		5089.26	8799.5	5222.63		6786.35	7321.21	5264.3		8333.18		4167.2				6570.52	6228.39		5635.12		2667.67		5014.54
sp|P15146|MTAP2_RAT	LPSSFAEPLDKEETEFK	656.326	3	30.4476	878.917	2	y	15	33600.8	35480.9	585.765	37999	50807.5	46722.8	40531.5	31366.5	18994	24970.1	2700.05	15861.8		11086.7	32729.9	42308	30582.4	48204.5	38624	39396.1	52401.6	5640.38	37191.4	64209.9	56354.9	50365.2	40983.5	55194.7	29182.2	44724.8	25825.5	1940.97	36051.1	19603.2	44248.9	60129	39395	2524.21	23458.4	19251.6	45501.9
sp|P15146|MTAP2_RAT	LPSSFAEPLDKEETEFK	656.326	3	30.4476	1235.62	1	y	10	14041.6	21803.2		25440.8	30378.7	17730.2	15438.7	7523.82	7654.37	16592.3	1068.93	10572.5	489.59	7875.26	17843.4	16000.6	10559.4	22880.7	17244.8	9560.68	27837.6	2264.68	21013.4	33468.7	31203.1	16307.1	27961.2	23277.4	20411.9	25177.5	12182.6	2910.99	18537.1	17009.3	18224.4	29243.1	22736.1	2762.18	9914.15	9601.86	20342.8
sp|P15146|MTAP2_RAT	LPSSFAEPLDKEETEFK	656.326	3	30.4476	1025.48	1	y	8	13707.4		992.414	12981.8		14009.7		11353.9	11849.8		627.916		3675.65	7780.59			7894.8	14066.6	10561.1	11917.3	17843.6	2023.79	13541.4		15084.2	12223	12128.4	15303.2	11132.5	12323.8			10038.8		12102.7	10510.6	17535.8	3997.89	13827
sp|P15146|MTAP2_RAT	LPSSFAEPLDKEETEFK	656.326	3	30.4476	910.452	1	y	7	7819.71	7027.49	6538.6	13441.2	8505.51	16675	13102.3	9244.4	10206	6151.43		3825.46	10421.9	7007.14	8043.94	17174.1	13437.1		10966.3	18488.5	16242.6		14807.9	18112.7	13436.1	16737.1	10666.1	16298.8	12657.4	13098.8	9476.94		10327.1	5423.48	15112.2	10073.7	9420.45		15341.2	10244.5	13668.7
sp|P15146|MTAP2_RAT	LPSSFAEPLDKEETEFK	656.326	3	30.4476	942.493	1	b	9			8796.06	1938.95	6134.27	6748.07				1395.74	16632		1251.79			4374.35	3052.56	1823.78	1094.15	3279.97	4952.36	13287.1	4862.07	8479.2		2880.12	2950.64	3934.96	2006.18	3412.09	3297.99	17221.7	3185.42	1537.32				15552.6		1761.38	3728.57
sp|P15146|MTAP2_RAT	GLSSVPEVAEVETTTK	823.928	2	28.6347	1203.61	1	y	11	39022	813797	828488	750760	1.0995e+06	2728.36	803990	695977	11768.2	586360	14704.2	239.571	10431.6	6685.86	38637.8	1.06786e+06	1931.32	1.08877e+06	12850.1	1905.57		1628.85	18701	1.35479e+06	1.38974e+06	869043	16097	1.03156e+06		967905	815529	440534	820760	4825.55		1.19933e+06	1111.27	578225	12477
sp|P15146|MTAP2_RAT	GLSSVPEVAEVETTTK	823.928	2	28.6347	878.447	1	y	8		49995.1	47844.6	44794.6	58652.4	3485.58	48506.1	38585.6	4706.61	29586.8	868.228	3476.29	5107.02	1327.83	3125.71	52706.5	3491.24	59538.1	1054.66		4326.37	11449.5		69550.5	71904.4	44743.6		53032.3	2119.32	50958	49228.4	26890.8	46065.3	2618.1		61426.1		35634	1022.03	4304.3	3772.24
sp|P15146|MTAP2_RAT	GLSSVPEVAEVETTTK	823.928	2	28.6347	977.515	1	y	9											344.931	732.186		15678.2						2010.41	15853.6		1667.93						1211.56					1056.62	1349.8		2880.3			2055.5	1092.11
sp|P15146|MTAP2_RAT	GLSSVPEVAEVETTTK	823.928	2	28.6347	1106.56	1	y	10											954.522									6655.71	1124.01		7050.07				6830.01		11904.2						3887.72					10526.1	10029.7
sp|P15146|MTAP2_RAT	GLSSVPEVAEVETTTK	823.928	2	28.6347	1302.68	1	y	12	4057.25					7536.61			467.541				2005.26		3237.57		1603.63		2215.25	1286.43	1347.02	1234.05															982.99			1890.88
sp|P15146|MTAP2_RAT	MQSKPGEDFEHAALVPQPDTSK	603.793	4	22.0011	772.384	1	y	7	51449.2	41641.8	50475.4	43533.7	41062	54933.9	42282.4	22270.5	17249.9	22100.6	15464.3	18975.6	15013.6	12805.1	40669.5	53122.5	34794	61231.3	31077	47824.7	42817.5	34876.9	41160	83553.5	64637.5	50465.1	45730	61288.9	33903.7	50743.7	33141.7	27682.1	49072.7	20274.6	53574.4	56817.8	30196.9	28849.2	25853	28209.7	66661.5
sp|P15146|MTAP2_RAT	MQSKPGEDFEHAALVPQPDTSK	603.793	4	22.0011	714.814	2	b	13	16241.1	10618.3	18070.4	21536.4	18826.3	18222.6	17757.2	10847.4	6584.9	7581.93	8096	7709.44	5851.77	3210.15	14400	18183.4	14394.1	26084.9	9840	16387.2	16396	9991.31	12099.3	30398.4	22118.8	15607.5	19410.3	25329.9	13025.3	20857.9	11715.3	6770.65	22171.7	8290.56	19180.9	18190.4	19525.8	13364.7	8949.51	11872.2	22395.2
sp|P15146|MTAP2_RAT	MQSKPGEDFEHAALVPQPDTSK	603.793	4	22.0011	820.891	2	b	15	19974.7	19675.5	20929.8	20363.7	24562.5	24625.3	16736.7	11619.9	8983.05	6052.41	7938.56	7918.23	7921.18	6025.74	14361.3	24872.5	14053.7	22821.2	16000.2	17934.1	17264.5	16171.7	19361	33298.7	29975.9	18022.1	21455.6	31647.6	18973.1	24208.6	17761.3	10161.4	21749.6	6954	22643	28478.2	20031.1	9889.55	10579.5	11551.3	31340.6
sp|P15146|MTAP2_RAT	MQSKPGEDFEHAALVPQPDTSK	603.793	4	22.0011	771.356	2	b	14	29308.9	26813.3	26975.8	26704.8	32378.7	32507.8	31335.4	11830.3	14777.9	12535.1	10560.3	10139.1	17157.1	11131.3	22862.3	29104.5	22891.6	32671.1	19426	32154.9	29829.1	18640.7	31274.4	45743.3	42108.5	29684.5	44589.4	40742.6	26561.2	36833.7	24754.6	15622.1	36185.6	10152.2	36634.4	34155.8	25030	15843.4	14874.6	18478.2	43487.8
sp|P15146|MTAP2_RAT	MQSKPGEDFEHAALVPQPDTSK	603.793	4	22.0011	679.296	2	b	12	13515.9	6880.93		8376.88		9014.88	6101.09	8462.08	4112.8	2601.16	6009.76		4367.6		7776.47	12009.8	9268.17	7526.41	7947.99	5580.3	17402.6		8692.92	9878.7	15794.6	8550.38	9883.77	11015.7	10354.9	9876.21	8630.75	4586.96	10976.2	5452.26	7873.98		5805.06	5748.14	8739.3	6268.73	8846
sp|P15146|MTAP2_RAT	KDEWGLAAPISPGPLTPMR	679.359	3	40.1755	871.431	1	b	8	112657	105942	129914	120448	152216	155046	121414	81089.1	60749.1	67921.5	57809.2	50179.4	58673.6	53564.6	100442	128225	78642.9	157617	105207	109540	149630	100939	99604.2	189596	136417	103086	125942	136077	99968.7	125426	87325.8	66618.4	116786	61815	114016	153723	112098	63930.1	75611.1	71839.2	153217
sp|P15146|MTAP2_RAT	KDEWGLAAPISPGPLTPMR	679.359	3	40.1755	868.471	1	y	8	91720.6	99835.4	115362	98035.8	145451	141597	96647.1	57068.9	46082.3	46655.3	49601.1	26338	38956.3	42278.3	84147.9	97033.4	72484.4	154807	90797.6	104886	126136	87362	105769	175617	135767	93477.7	134168	130509	88812.6	104935	72060.6	53960.3	111437	55384.4	111357	130293	107609	47565.4	69082.5	43555.6	127238
sp|P15146|MTAP2_RAT	KDEWGLAAPISPGPLTPMR	679.359	3	40.1755	1168.6	1	b	11	54553.2	47598.7	57829.5	44081.9	69971.7	74762.3	50446.5	34567.9	20691.6	31644.4	19805.1	16840.2	20473.3	18470.5	46310.1	55427.2	32999.1	64078.1	47350.5	52443.4	63583.8	43463.3	50127.1	86716.5	60272.6	47444.3	60061.4	71365.2	38960.5	52386.3	33291.9	25092.1	46608.4	28643.8	59375	65809.4	46735.1	26930	25370	26494.9	71580.8
sp|P15146|MTAP2_RAT	KDEWGLAAPISPGPLTPMR	679.359	3	40.1755	955.503	1	y	9	42463.4	36466.2	50609.9	37755.4	55607.4	52166.2	35112.6	23160.3	25329.2	22557.6	21378.1	10136	16217.3	15311	35883.7	42769.7	29138.8	63103.1	36064.7	44178.2	61043.2	38808.6	42067.4	63433	59046.2	35809.8	46033.7	56614.5	34819.3	46955.9	28655.3	28044.7	46341	24803.6	43240.8	46020.9	39776.9	22288.6	24351.1	16025.7	49864.8
sp|P15146|MTAP2_RAT	KDEWGLAAPISPGPLTPMR	679.359	3	40.1755	1081.57	1	b	10	25656.3	26175.1	35062.9	29852.5	48091.1	39156.4	31594.7	19038.9	13095.8	17745.6	14589.6	13013.5	13577.7	14570.6	27540.1	32214.9	20975.4	45649.3	24605.8	32262.2	41563.3	30854.3	23146.9	61621.1	39157.8	21011.9	35220.6	44052.3	26128.4	40918	23312.1	20662.2	35858.2	15015	32293.7	41865	23559.8	14265.7	17756.3	13676.4	34308.9
sp|P15146|MTAP2_RAT	SGILVPSEK	465.269	2	19.9715	672.393	1	y	6		1461.33		2107.5	16127.1	4142.79	20638.6		1436.15	816.651	2734.01		2165.84	898.991	4900.97	1799.64	607.9	3083.77	5156.02	3513.56	19047.2	1631.83		2366.47	17447.5	3866.85	3700.03	6927.05	1378.65	1788.08	2664.88	2678.81	4400.73	483.443	3347.44	5810.69	1974.02	3849.94	17772.1	4513.33	13246.3
sp|P15146|MTAP2_RAT	SGILVPSEK	465.269	2	19.9715	559.309	1	y	5	17509.5	548.039	1877.88	3136.64		4524.93	2049.78	2078.23	710.05	22254.3	2930.07	5216.07	2428.12	17580.6	6631.65	25653.9	1597.23	1543.3		24839	3389.92	1428.25	8199.99	895.221	1629.53	6102.07	1671.54	4164.76		28491.9	4396.02	5706.74	2090.48	550.306	4131.85	3786.65	3606.59		3873.71	3341.03	3620.38
sp|P15146|MTAP2_RAT	SGILVPSEK	465.269	2	19.9715	470.297	1	b	5	6349.13	1391.71	664.138	351.966			7276.87	7237.31	1823.24	6214.34	167.638	1418.6	796.42	3994.86	352.966	6621.63	222.206	724.141	9641.01	7496.09	9157.96	944.535	7014.39		12229.7	486.198		713.919		4074.96	359.097	577.883	1360.58		625.881	9676.81	1191.43	1244.95	5766.14
sp|P15146|MTAP2_RAT	SGILVPSEK	465.269	2	19.9715	785.477	1	y	7	1026.17	111.867	1039.82		1683.74	1595.74		564.513	437.283	1514.06	2665.44	403.523	1330.67	686.883	407.991				938.614	2332.25	1014.71	163.465	1761.22	977.149	735.308	436.876	1288.84	1842.34	142.559	2942.7	385.537		1101.49	1139.26		162.923	1175.28	846.446			856.272
sp|P15146|MTAP2_RAT	SGILVPSEK	465.269	2	19.9715	842.498	1	y	8	2144.59	351.574	1250.46		790.419	1534.66		523.833	2661.53	889.546		952.011	1609.64	985.045	471.349	2312.19				1538.88			1032			169.453	781.759	562.766	897.581	2534.22		1954.08	635.871	153.027	935.563	437.595	444.189	382.473	683.15	780.199	787.269
sp|P15146|MTAP2_RAT	SILTEQLETIPKEER	595.991	3	30.3549	793.425	2	y	13	46844.4	47700.4	53445.2	53150.6	71955	64999.1	42463	57599.9	42279.5	51600.1	52751	41421.6	45420.1	39079.6	65861.5	66446.5	52724.9	80100.1	50515.4	73067.9	94296.8	56682.5	56654.9	119359	90446	32375.7	85811.5	107498	77164.7	81525.9	56681.5	42290.8	73929.7	36402.1	78355.8	64622.5	47243.2	37198.9	38876	43217.7	78141.9
sp|P15146|MTAP2_RAT	SILTEQLETIPKEER	595.991	3	30.3549	736.883	2	y	12	34737	35713.4	44395.2	39106.3	48377.1	50784	37312.9	44884.9	33623.6	37375.3	36773.2	31952.6	36492.8	26516.5	42767.8	56142.1	38472.1	59622.3	35645	50993.1	56124.2	38366.5	36467.7	81566.1	59319.9	34024.3	56428.7	69173.6	49700.2	54738.4	40738.3	29836.4	48531.6	28337.5	41154.7	55541.3	43356.8	22026		27843.3	42572.3
sp|P15146|MTAP2_RAT	SILTEQLETIPKEER	595.991	3	30.3549	686.359	2	y	11	37090.3	39871.5	49540.4	38895.5	51386.3	60703	42018.7	46003.3	26309.6	33984.7	35794.6	27819.7	42191.9		42987.3	43328.4	32809.3	57213.5	40870.1	54624.3	46358.9	27487.1	44147.4	60140.3	40016.8	33136.1	48057.4	65183.6	42167.9	49557.8	31777.5		55283.4	33263	54884	45295	23899.9	40710.6	58803.1	40152.7	51136.1
sp|P15146|MTAP2_RAT	SILTEQLETIPKEER	595.991	3	30.3549	658.352	1	y	5	21431	24010.3	19121.7	11524.6	27650.3	35217	23258.3	15491.2	13971.6	19349.1	16062.1	10444.5	14782.9	18761.5	19457.1	25366.8	18348.6	26597.9	18378.9	24504.3	30320.2	26047.2	21309.4	39415.1	30793.3	11478	30476.6	24300.6	28217.5	28122.8	22750.8	14342.4	24896.3	17590	15518.2	22091.7	18273.2	19663.6	17922	14059.1	24740.5
sp|P15146|MTAP2_RAT	SILTEQLETIPKEER	595.991	3	30.3549	1001.53	1	y	8	13886.2	9035.85	8958.16	11429	13795.1	9464.75	12849.6	10119.4	7999.29	15128.7	12245.7	8540.06	7952.97	6827.32	15786.1	8322.93	11897.1	15566.2	9251.85	6588.17	17034.9	12128.3	9063.91	19730.7	15036.4	9621.21	15806.4	14165.3	13639.5	16894.3	7779.55	13092	9730.4	9557.13	11472.5	16789.2	8302.04	9052.68	7164.29	6074.22	13773.6
sp|P15146|MTAP2_RAT	GVVESVVTIEDDFITVVQTTTDEGELGSHSVR	1140.23	3	52.9492	1268.1	2	y	23	24543	23918.9	23805.2	19388.7	20342.3	3063.94	1642.18	713.75	462.87	2607.24		16805.2	918.836	12948.6	2922.93	3243.98	902.508	9862.6	386.357	667.474	19948.2	18347.5		4979.04	735.462	15447.7	16369.8	1037.83	15846.1	15483.4	1204.78	14516.6	960.05	17403	18535.5	22323.3	23709.9	14923.6	13567.1	12501	23672.7
sp|P15146|MTAP2_RAT	GVVESVVTIEDDFITVVQTTTDEGELGSHSVR	1140.23	3	52.9492	1715.82	1	y	16	12357.2	14784.8	13812.5	12037.2	13743.3	405.884	4559.31	2159.79	1644.93		804.677	10962.6	1228.07	11477.8	2421.12	3067.28	3648.09	7162.51	1675.32	199.255	12362.5	12739.2	586.985	4302.7		10187.8	8693.08	2150.89	11580	11120.1	3703.33	10965.6	1268.83	9463.7	10639.1	13998.7	13453.8	6670.32	15626.3	10505	15735.4
sp|P15146|MTAP2_RAT	GVVESVVTIEDDFITVVQTTTDEGELGSHSVR	1140.23	3	52.9492	1616.75	1	y	15	52922.7	48986.9	45754.2	41048.5	42470.3	1106.12	384.308	486.077	470.194	1424.59	888.349	38228.8	4381.11	31582.5			244.413	19206.3	2407.86	2513.23	37388.1	38494.1	726.043	745.371		29327.4	35388.7	3263.58	28649.7	31086.3	6512.68	29822.9		42772.7	38032.3	52490.7	42642.2	26632.5	27525.1	25027.5	41351.3
sp|P15146|MTAP2_RAT	GVVESVVTIEDDFITVVQTTTDEGELGSHSVR	1140.23	3	52.9492	1387.64	1	y	13	32576.1	35995.6	34214.2	32247	33667.4	2478.44	3840.68	896.205	2939.6	1825.67	533.152	24392.3		26706.5	864.121	4168.14	2456.05	28143.3	1775.4	695.66	32285.5	32535.7	662.275		1992.36	23512.5	22098.9	1469.59	28926.6	25379.7	1779.13	37046.4	402.199	37880.9	30134.5	35741.2	31811.3	29534.4	31129.6	37692.9	31918.3
sp|P15146|MTAP2_RAT	GVVESVVTIEDDFITVVQTTTDEGELGSHSVR	1140.23	3	52.9492	1488.69	1	y	14	21706.1	21555.9	24310.1	22128.9	17483.9	830.932	2338.17		828.412	8606.1		20374.3	637.586	16514.4	1697.47	3807.13	4375.13	20733.6	821.531	1039.84	19044	20700.2	1773.95	10831.4	1912.7	20200.2	16895.4		17400.6	21545.3	898.464	21022.7	3532.86	16366.2	21661.4	25570.8	19643.8	11978.2	15300.1	17251.2	24029.3
sp|P15146|MTAP2_RAT	ESEEVGDKVELFGLGVTYEQTSAK	872.429	3	37.9484	927.442	1	y	8	84394.9	73117.9	89662.3	81771.3	115447	120448	93657.4	70298.9	72481.5	70554.3	44958.9	49409.5	44590.1	55123.6	93553.1	112998	103782	94460.1	87696.8	80368.2	129201	87532	90762.8	135783	143922	92385.8	108946	102705	70943.5	120147	87941.3	43928.1	100171	78669.9	101998	147196	113513	45760.7	57541.2	48548.6	102925
sp|P15146|MTAP2_RAT	ESEEVGDKVELFGLGVTYEQTSAK	872.429	3	37.9484	1083.53	1	y	10	83914	70349.8	80488.5	88120.8	98620.3	88356.1	73820.4	70819.6	59102.9	64037.8	44818.7	45183	39334.2	51715.6	76808.4	96483.7	87459.5	87334.2	69163.7	86725.5	122711	71528.6	82131.2	115643	132589	88270.3	88758.8	84280.4	63792.5	99571.9	82866	47036.7	89334.7	55664.3	83711.5	119563	90006.5	35890.8	46693.7	50970.9	92156.5
sp|P15146|MTAP2_RAT	ESEEVGDKVELFGLGVTYEQTSAK	872.429	3	37.9484	1253.64	1	y	12	19556.4	19938.7	24983.5	20158.8	24788.8	27580.6	22233	16832.5	15996.5	14919.8	11723.6	14075	15833.2	16647.2	21875.4	26491.2	19180.8	23226.7	25104.3	21038.6	31197.3	19786.8	22542.3	32649.9	39006.9	22327.4	28202.8	23682	16961.8	23380.7	21629.2	13363.6	22463.5	18437.2	22193.7	31429.3	23615.4	12982.8	16527.9	16632.8	31444.6
sp|P15146|MTAP2_RAT	ESEEVGDKVELFGLGVTYEQTSAK	872.429	3	37.9484	1026.51	1	y	9	24704.5	20208.1	24905.6	28578.6	30985.3	29082.7	22421.9	20241.2	20775.9	17132.3	17136.7	14436.2	7149.19	17282.7	18381	26515.5	22646.2	23996	18922.4	26149.5	36203.8	22763.4	22982.5	36472.7	35022.6	23602.3	32312.1	24062	19031.6	30367.6	23998.8	12678.6	25652.5	14893.8	21913.8	35328.7	30086.7	11877.8	15868.1	17750.9	27791.7
sp|P15146|MTAP2_RAT	ESEEVGDKVELFGLGVTYEQTSAK	872.429	3	37.9484	1215.57	1	b	11	21222.5	15903.5	22708.6	21251	24568.7	23490.1	22027	23861.3	23677.3	17515.8	16353.8	16787.5	19727.8	18843.9	19806.1	24335.2	27157.6	24519	20625.2	18762.7	30674.1	25798.6	22087.6	29070.6	36277.6	18353	17311.9	28271.3	14318.6	20976.5	22798.9	10660	18445.6	17517.6	17341.5	34018.2	26258	11442.6	20049.9	19404.8	21739.7
sp|P15146|MTAP2_RAT	GVSGDREENSFSLNSSISSAR	733.681	3	21.7069	821.411	1	y	8	51918.5	53922.6	56066.5	48237.8	80287.5	57049	56714.4	49018.2	37297.3	47915.9	39468.4	29472.5	35702.7	29365.7	53165	72927.5	51439.4	72753.3	56507.4	61950.4	72102	53636.4	50476.1	96030.5	69297.1	56727	58607.1	58666.2	51925.9	65814.4	45578.7	22919.5	56603.6	35598.1	49568.3	66856.2	43833.6	39361.6	5020.51	44170.9	57371.3
sp|P15146|MTAP2_RAT	GVSGDREENSFSLNSSISSAR	733.681	3	21.7069	1021.53	1	y	10	25425.9	24011.2	33220.1	23483.1	36404.5	26588.3	25832.9	17610.6	28245.2	22554	24611.7	17660.5	21213.9	18180	29226.9	29874.3	23221.6	34396.9	24905.9	26872.4	35581.2	23570.2	21498.5	46547	41884.7	24550.4	28044.3	25149.3	25764.4	29947.3	24489.4	11136	25428.4	11585.5	27437.8	26505.1	23335.2	16362.7	402.633	21347.2	30419.4
sp|P15146|MTAP2_RAT	GVSGDREENSFSLNSSISSAR	733.681	3	21.7069	934.495	1	y	9	17263.8	15686.7	13144.2	17895.8	20563.3	13453.8	18499.3	10862.1	11350.4	18485.8	12043.4	7713.63	11189.4	15343.7	14253	15581.4	17597.1	20223.1	17176.8	19760.9	22763	18169.8	12269.5	32921.7	18106.5	14559.3	16079.4	12591.5	14410.5	18045.9	11895.8	8222.31	12095.5	12743.9	11903	25453.5	15605.5	11680.2	1251.16	12351	19433.7
sp|P15146|MTAP2_RAT	GVSGDREENSFSLNSSISSAR	733.681	3	21.7069	1178.51	1	b	11	10489.5	12302.7	12905.5	10028.8	10761.4	11634.6	9202.59	10630	11081.3	13086.5	9454.58	4898.59	5735.66	7458.19	13627.2	13481.5	10670.3	18024.8	7091.75	13404.8	14686.3	6445.86	6024.86	19224.2	14431.7	10080.8	13934.3	8965.97	10469.1	11838.1	11017.1	4552.02	12254.7	3399.66	11750.5	14908.4	12857.4	5717.3	820.807	7214.1	14204.4
sp|P15146|MTAP2_RAT	GVSGDREENSFSLNSSISSAR	733.681	3	21.7069	1031.44	1	b	10		10062.6		10364.1			11435.1	12727.2		9701.05			6996.6	8075.84			11401.9	13978.9		12152	15087.6	8506.6			15754.9	11580.4			11050.9	12290.1		5746.25	8185.76	9379.29	12776.1		13628.4	4167.2	4301.14	15130.8
sp|P15146|MTAP2_RAT	VSDFGQMASGMSVDAGK	843.877	2	26.7879	922.43	1	y	10	84936	81707.3	94510.6	91788.2	94299.5	84806.9	91907.4	64191.2	41532.4	46598.2	51242.6	40337.2	55800.2	43935.7	68502.8	82830	66256.5	93455.3	73785.2	72173.6	93966.5	71834.8	69862.8	127062	102705	88306	76900.1	76091.4	69898.4	90223.1	64454	44284.6	75592.4	47344.5	63131.1	85752.3	73676.8	52488.2	58141.1	57767.7	80865.9
sp|P15146|MTAP2_RAT	VSDFGQMASGMSVDAGK	843.877	2	26.7879	851.393	1	y	9	79381.4	66567.6	89213.2	83322.3	83550.4	87925	79225.9	46595.6	42837.9	51536.3	42182.7	45176.1	47875.9	40187.7	60855.8	65862.2	66159.9	80384.5	59067.8	58881.5	81736	68607.4	55982.4	94879	101823	68552.7	83817.8	67798.2	64541.5	81720.2	65416.4	39890.6	66236	48333.1	68138.4	81181.1	66149	57097.3	48033.6	53678.9	65166.9
sp|P15146|MTAP2_RAT	VSDFGQMASGMSVDAGK	843.877	2	26.7879	1053.47	1	y	11	79385.1	66493.4	70610.4	72973	82000.8	71724.7	65882.6	44177	33576	35690.7	45474.3	33151	36301.7	36175.4	61394.9	63575.8	59479.5	66587.9	65334.4	50413	69124.4	65453.6	52446.7	89100.2	91452.2	67784.4	61006.9	60008	63662.5	66162.6	49191.3	34684.4	61770.5	38384.2	54239.5	70342.4	59332.5	43871.1	50207.6	41159.5	68457.4
sp|P15146|MTAP2_RAT	VSDFGQMASGMSVDAGK	843.877	2	26.7879	1238.55	1	y	13	50498.9	50120.8	49014.9	47616.3	52507.2	52075.3	45767.1	27138.4	23450.4	20743.1	24165.1	24325.8	29068	20494.2	39580	45087.8	39162.3	49590.5	39565.8	34606.5	48225.4	43676.6	35241.9	56646.8	58903.9	50200.9	49260.3	50658.2	47749.5	42880.6	36648.3	24413.4	42930.5	27188.8	35790.6	45086	35616.4	28829.2	22251.9	36058.6	48607.4
sp|P15146|MTAP2_RAT	VSDFGQMASGMSVDAGK	843.877	2	26.7879	1181.53	1	y	12	18828.1	22586.5	18574.4	21095.4	22970.4	17867.2	20336.9	12966.5	12977.5	10245.6	13496.1	13111.5	8931.72	9528.35	13142.7	22184	21301.5	18938.4	14727.1	12295.5	17211.9	22151.4	16998.7	22781.6	18002.6	22915.5	21256.5	16887.9	21990.3	21492.7	13871.4	9005.03	17290.6	9271.89	19131.4	16538.7	19015.9	11259.1	16097.5	12956.9	16331.4
sp|P15146|MTAP2_RAT	GEEEEIEAEGEYDKLLFR	719.339	3	36.2969	735.367	2	y	12	13869.9	25272.9	12278.7	9429.71	18148.4	13805.5	12152.7	13785.8	10397.2	15516.7	12769.9	13829	6691.73		15373.8	15394.5	12671.7	14423.5	14492.9	8925.23	20951.8	18448.3	15889	23057.3	23698.2	18573.3	18613.3		18452.2	19161.9	15291.6	8597.47	17424.8	15277.4	13370.5	26854	14980.5	7150.11	5381.3	16069.9	8024.6
sp|P15146|MTAP2_RAT	GEEEEIEAEGEYDKLLFR	719.339	3	36.2969	1140.6	1	y	9	9336.01	3519.69	5772.37	5830.31	6756.56	10708.4	3509.1	5049.65	5250.63	8916.18	2795.39	3518.54	5781.5	652.418	9032.13	7817.63	5463.5	7957.53	7555.69	7734.28	12190.7	9964.93	6741.05	11026.5	12129.9	6665.25	10052.4	353.628	7594.21	13554.2	8454.05	6174.27	8087.4	4820.71	8158.33	11173.3	9927.8	3134.76	1083.04	6596.98	4571.02
sp|P15146|MTAP2_RAT	GEEEEIEAEGEYDKLLFR	719.339	3	36.2969	954.541	1	y	7	7756.24	2550.36	2930		6288.46	7564.75				2940.47	4850.42	3761.1	7661.55	576.64	3035.67	7631.84	5505.35		9547.2		7031.66	11383.4	8274.92	8883.71	8794.93	5401.28	5001	1527.38	6594.38	7625.7	6802.7	3075.34	9253.5	10002.7	6133.57	9154	6666.72	1643.3	1864.91		2602.73
sp|P15146|MTAP2_RAT	GEEEEIEAEGEYDKLLFR	719.339	3	36.2969	1340.68	1	y	11	4170.91	1310.55	2841.71	4725.93		3244.4		2676.57	3499.24	3582.89	1419.1		2901.12	481.986	2376.03	7347.52	3892.98	3187.39	1831.38	3554	3633.03	2980.78	2117.97	8509.66	7286.12	4859.1	1520.55	244.568	5291.71	5099.67	2946.54	3073.12	3880.05	1648.86	1596.82	3990.94	4682.82	2045.41	1115.57	4198.03	767.198
sp|P15146|MTAP2_RAT	GEEEEIEAEGEYDKLLFR	719.339	3	36.2969	791.909	2	y	13	10293.1		9879.71	11769	15887.6	11480.3	1910.91	12613.2	9320.18	10864.9	7900.09	2757.04	9671.28	2217.91	9318.46	17802.9	9856.48	15581.9	12617.9	9196.83	22039.1	12618.7	12344.1	25443.3	14786.7	11653.1	12619.5		13497	13594.5	10673.7	8480.69	9977.41	8286.71	7308.05	16521.9	16022	6369.94	2393.77	7437.62	3115.13
sp|P15146|MTAP2_RAT	IPC[PPa]FPIESKEEEDKTEQAK	573.782	4	21.5747	727.012	3	y	18	4174.73	297.182	1357.96	764.638	232.073	6395.23	6465.05		205.172	2319.42	3512	4221.16	1642.44	4425.58	4222.1	7972.26	5185.33	10233.4	7756.89	4608.34	490.186	4421.88	5918.96	18708.3	8628.59	4495.73	9591.62	11688.2	5572.51		4858.76	812.791	8678.87	3565.18	7394.84	1023.08	4721.76	457.867	4448.13	183.009	888.373
sp|P15146|MTAP2_RAT	IPC[PPa]FPIESKEEEDKTEQAK	573.782	4	21.5747	880.931	2	y	15	4182.7	527.897	1232.4		255.603	4839.55	4553.68	300.863	392.226	2503.06	3480.76	2739.18	3539.63	3210.83	3522.41	6001.92	4124.96	7187.37	7075.96	5271.54	514.087	4644.94	5269.51	8806.34	8191.17	848.225	7248.58	10515.8	5677.48		4228.32	603.077	5849.42	4166.78	5859.5		2731.19		5377.44		667.02
sp|P15146|MTAP2_RAT	IPC[PPa]FPIESKEEEDKTEQAK	573.782	4	21.5747	576.299	1	y	5	2985.55	3012.75		7621.16		5098.45	3709.19			2233.82	4889.2	1387.35		5511.04	8094.99	4546.75	4785.66	5958.05	5873.22	4378.22	1581.74	6038.88	2405.71	11985.5	3053.31	7256.89	4402.09	2896.34	6646.17	4609.52	1409.85	3407.27	6562.51	9090.87		5693.26	4123.65	3784.04	5338.79	6135.29	3349.72
sp|P15146|MTAP2_RAT	IPC[PPa]FPIESKEEEDKTEQAK	573.782	4	21.5747	775.863	2	y	13	1090.36	904.694	4270.7	691.406	670.205	1862	2844.52	413.955	536.165	1282.08	1991.82	2515.44	2526.68	3565.97	4805.79	3741.34	3343.21	3770.47	2223.47	2863.08	372.869	3338.17	2366.09	6846.22	3491.78	1016	4834.74	3815.52	1546.06	2616.6	3516.99	3173.26	5728.39	3491.14	4277.83		4337.62	1740.55	5342.29	895.609	1231.42
sp|P15146|MTAP2_RAT	IPC[PPa]FPIESKEEEDKTEQAK	573.782	4	21.5747	711.341	2	y	12		8357.59		5312.92				5536.88	2424.1												7942.04									41871		7512.74				9174.25		8628.36		7850.68	8954.96
sp|P15146|MTAP2_RAT	LILKPAIK	448.321	2	22.248	669.466	1	y	6	3630.7	3075.43	198.834	6099.43	6594.33	7919.26	190.83	205.307	4811.2	440.724	205.304	802.692	6040.4	598.037	333.533	407.765	895.354	787.414	5889.25	5734.55	1174.02	4387.84	1034.07	681.283	205.308		906.881	7382.02	439.792	4195.66	4574.84	191.049	680.521	890.825	2230.68	238.522	184.273		363.038	2930.99	363.516
sp|P15146|MTAP2_RAT	LILKPAIK	448.321	2	22.248	556.382	1	y	5	230.228	1542.11	1842.25	1547.65	4954.67	1893.37	978.147	1404.96	1375.19	1581.96	2448.48	1628.39	4048.54	1158.9	1830.02	2199.13	449.957	1394.94	1349.12	4005.24	1117.69	1562.35	2086.4		709.425	149.127		1101.96	3238.5	903.016	1826.28	1170.63	3052.46	195.052	3237.63	917.851		94.7053	684.042	2305.12	1450.76
sp|P15146|MTAP2_RAT	LILKPAIK	448.321	2	22.248	749.528	1	b	7			205.308	1140.78	918.068	786.884		205.308		205.308	205.306	890.763	610.598				205.302		2012.8	646.046	204.399	2008.46		1544.67		205.039	2857.8		419.699				206.177	480.211			1244.88	118.416
sp|P15146|MTAP2_RAT	LILKPAIK	448.321	2	22.248	636.444	1	b	6	225.212		146.353				136.396	131.424	251.618	184.253		2054.76	979.998	445.4	391.336	945.959	477.125			2391.45		748.885	631.284	214.147		710.899	524.968		245.22	608.72				916.835		207.774	142.76	527.437			480.351
sp|P15146|MTAP2_RAT	LILKPAIK	448.321	2	22.248	782.55	1	y	7	480.209	1142.07	205.307	1219.64	1805.5	1222.62	205.304	480.191			201.637		1117.63				205.302		495.846	291.15		479.76						480.191		576.449	240.106	204.413			328.088		116.413			243.328
sp|P15146|MTAP2_RAT	FEVDQQLTLSSEAPQETDSFMGIESSHVK	1080.51	3	39.3558	1791.82	1	y	16	15838.9	22308.7	22687.3	15166.3	21236.6	1850.81	15288.5	10316.7	14680.9	1046.33	10828.5		10802.5	294.58	14224.2	19671.9	13744.9	18503.9	14206.4	15920.4	21993.8	20077.6	13726	26104	18092.9	21618.8	18046.6	14590.5	17537.9	17080.7	15390.4	9121.42	21951.7	10451.1	790.782	17291.3	15639.4	283.514		10713	16399.1
sp|P15146|MTAP2_RAT	FEVDQQLTLSSEAPQETDSFMGIESSHVK	1080.51	3	39.3558	1221.59	1	y	11	6131.92	8882.26	5807.88	9591.49	8554.82		8197.57	4952.61	2554.52		4330.81	567.083	4178.09	1537.17	6156.76	8052.32	6840.38	6497.09	7003.1	3338.71	15558.9	5121.11	6042	9089.46	13926.5	7433.89	8556.91	7545.75	7990.1	3754.89	5407.38	1937.09	3421.1	6540.02	11306.2	10361.1	8188.52	772.68	16659.5	2122.86	4797.66
sp|P15146|MTAP2_RAT	FEVDQQLTLSSEAPQETDSFMGIESSHVK	1080.51	3	39.3558	1437.67	1	y	13	14820.3	15982.4	15173.2		11649.8	3459.72	6075.02	8305.82			6808.96	7810.63	10322.6	1972.52	21699.6	22512.8	8153.36	13722	9379.74	16112.6	9053.79	5740.05	11464.5	8993.22	20700.5		17452.6		20838.7		12064.5			11047.7	1151.21		4200.86	973.805	1550.82
sp|P15146|MTAP2_RAT	FEVDQQLTLSSEAPQETDSFMGIESSHVK	1080.51	3	39.3558	1336.62	1	y	12	9194.9	15929.3	11107.9	9721.85	10004.7	1634.16	2770.74	5229.37	6112.04	5974.29		2238.06	9776.35		11118.2	15628.8	2966.69	18531.2	1736.83	7196.87	15527.3	12914.7	12563	12544.1	15019.8	16769.8	13688.3	11977	6749.32	11510.7	13027.6	5080.77		11969.3		14216.9	9442.36	772.093	6073.23	9175.35	10378
sp|P15146|MTAP2_RAT	FEVDQQLTLSSEAPQETDSFMGIESSHVK	1080.51	3	39.3558	1134.56	1	y	10	3986.7	1684.41	7619.67	6140.84	10023	2303.95	10393.7	5850.75	2085.35	2679.47	1497.24	597.788	5422.39	1291.13	9516.21	4736.94	3170.45	11834.2	5165.65	9328.78	7710.83	8355.99	3128.5	13662.1	12981.6	9183.07	4812.17	11360.3	5690.2	5196.05	5431.22	2547.98	8199.56	3575.33	1222	9638.33	5897.31	2052.07	4332.61	2254.02	6758.01
sp|P12785|FAS_RAT	VHLTGIDINPNALFPPVEFPVPR	848.132	3	50.3239	1037.58	1	y	9		86392.9	95685.6	108578	98835	85507.9	73788	87577.6	77871.1	89674.3	91802.4	86597.1	1207.18		91980.5	93729.6	93071.8	437.732	74594.3	77101.1	96488.8	102817	108616	96777.3	76119.9	93369.4	97375.1	2257.04	102769	75414.1	79167.9	69169.9	92103.6	753.953	66502.9	88409.1	90407.1	71963.6	92652.7	100732	72487
sp|P12785|FAS_RAT	VHLTGIDINPNALFPPVEFPVPR	848.132	3	50.3239	963.526	1	b	9	927.155	39368.5	38131.7	40923.8	43436.4	36003.8	33623	38437.8	39545.9	31572.8	37030.1	36883.2		3071.72	39360.5	40423.6	33231.3		38835.6	32138.1	46118.3	39615.4	38955.9	40223	40034.9	36552.2	30803.3	4681.46	38631.7	35126.4	35018.9	30424.5	36036.8	887.866	31331.5	42711	32947.4	28191	34661.3	41483.6	30531.3
sp|P12785|FAS_RAT	VHLTGIDINPNALFPPVEFPVPR	848.132	3	50.3239	1184.64	2	b	22	347.016	26212.2	29032.5	22020.8	28507.1	25222.9	30073.3	28579.5	28743.5	31368.5	28629.6	23231.8	476.956	189.142	25899.4	31980.6	23966	1558.8	28227.9	20272.5	24967.2	32317.8	29213.9	31392.8	23908.4	30166.3	28811.2	288.081	30805.6	25224.1	24326.7	21385.8	23558.6	2419.14	23219.7	26495.7	25112.2	20358.9	25030.2	32863	24864.6
sp|P12785|FAS_RAT	VHLTGIDINPNALFPPVEFPVPR	848.132	3	50.3239	940.525	1	y	8	10943.6	27721.2	34553.2	33094.6	26748.8	28184.6	27304.2	32421.1	26315.6	34909.9	28494	30216.4	4506.8	3166.24	24414	35491.8	29802.6	12752	26106.7	23400.8	35858.4	30715.3	29615.2	28439.8	25816.4	27751.1	25547.9		33535.2	25819.2	30889.9	20097.7	25569.2	555.377	20585.6	27723	26900.6	21936.4	29538.9	24176.4	25695
sp|P12785|FAS_RAT	VHLTGIDINPNALFPPVEFPVPR	848.132	3	50.3239	1505.81	1	b	14		24592.5	25611.5	23290.1	31053.6	30336.3	22280.8	39340.8	30077.3	37543.8	41199.6	34178.8		909.897	26862.7	30010.4	30847.5		23961.9	25689	30564.7	56041.9	45653.6	34911.6	28368.1	39748.3	33402.4	251.819	49511.9	38098	38395.1	42073	35612.3	1055.87	29858.3	35833.8	34797.5	29274.2	64048.8	39457.7	30062.2
sp|P12785|FAS_RAT	LQVVDRPLPVR	431.266	3	22.133	525.825	2	y	9	81708.9	95948.2	106251	94398.9	967.617	119345	85545.3	656.593	57681.1	51052.3	122722	66422	1298.58	55458.5	93401.8	108430	84727.9	145086	89758.4	123187	96476.3	69208.7	71816.4	138359	78848.8	78379.4	112252	160794	69123.2	91288.2	69726.7	87955.6	113232	553.946	108698	129425	63893.1	92996	86775.4	86452.4	119060
sp|P12785|FAS_RAT	LQVVDRPLPVR	431.266	3	22.133	589.854	2	y	10	15081.6	19262.2	20184.8	16686.8	108.975	21478.4	16401.8	196.221	11711.1	9761.97	21749.8	16380.2	177.574	11506.8	18031.3	20217.1	14945.3	24279.4	19065.3	25266.4	17483.6	12915.9	13815.3	28195.1	15236.8	18345.7	18235.7	29826.6	15256.6	20340	13481.7	18575.9	22805		22196.5	19690	17059.7	18794	20380.9	17472.6	16653.8
sp|P12785|FAS_RAT	LQVVDRPLPVR	431.266	3	22.133	581.377	1	y	5	8263.72	10910.8	11563.4	11201.6	2533.79	10108.5	7497.17		6192.77	6937.68	11388.4	4159.46		6068.32	6183.7	11155.7	7164.25	10656.3	11681.2	11725	8380.87	5792.45	10604.5	10595.9	8690.47	13172.9	8216.68	11563.6	7923.55	10024.5	6515.16	7246.58	8586.74	688.794	6738.38	6567.46	5457.81	13690.5	9449.46	8403.21	11540.3
sp|P12785|FAS_RAT	LQVVDRPLPVR	431.266	3	22.133	476.29	2	y	8	44080.9	36510.1	39108.8	44579	3170.1	45836.5	42502.1	2219.81		39659	45977.7		715.459	39607.8	43567.2	56364.3	39508.9	54309.9	49970	43678.5	37640	33388.2	37324.5	56467	26225.1	44945.1	51350.8	47642.5		40044.3		34543	51775.2	8642.04	41525.5	53867.2		41697	33734.7	41038.7	42975.8
sp|P12785|FAS_RAT	LQVVDRPLPVR	431.266	3	22.133	637.391	2	b	11		46681.7												36616							55688.3	46455.1		39882.9	61904.1
sp|P12785|FAS_RAT	LFDHPEVPIPAESESVSR	670.337	3	31.9131	961.458	1	y	9	6581.23	28817.4	36979.5	8682.27	50486.5	42309.8	34052.4	42393.4	33030.4	38497.3	36538.9	31040.3	28264.3	24923	6109.72		32182.3	61365.2	5894.78	44938.9	13400.9	8987.33	5701.12	58650.4	54254.4	7908.48	12487.9	7737.42	25547.8	45223.8	9015.84	33429.2	41913.9	28312.8	45096.1	48950.9	35242.5	11446.9	27349.8	38678.8	44379.1
sp|P12785|FAS_RAT	LFDHPEVPIPAESESVSR	670.337	3	31.9131	793.369	1	y	7		10422.7	17023.1	2998.08	15606.9	26605.5	11692.5	11375.2	10043.2	14088.7	10880.6	11676.9	12819.2	11422.3	4009.51	39376.8	8551.25	27519.1	2523.23	23081.1				19555.4	24580.8	1908.46	4900.95	12890	15049.3	26219.2	8786.73	9024.21	22080.5	6909.36	15393.9	15124	13379.8	1283.83	20759.3	14542.5	23225.3
sp|P12785|FAS_RAT	LFDHPEVPIPAESESVSR	670.337	3	31.9131	838.409	1	b	7	44048.3	22675.9	23738.8	51598.5	62641.1	44560.3	19282.8	25412.1	21011.6	18481.1	24575.9	19210.1	18630.5	19563.1	10807	2393.86	23612.7	54853.5	47316.9	48497.9	53765.6	44356.4	41649.3	74947.3	68673.5	44385.6	53537.2	15167.9	22184.6	26290.7	35153.4	19654.2	26828.5	16201.6	24906.8	35223	20780.1	25910.3	18137.7	22066.2	28528.7
sp|P12785|FAS_RAT	LFDHPEVPIPAESESVSR	670.337	3	31.9131	864.406	1	y	8	10303.6	15592.2	15839.8	7973.4	18871.7	17752.8	9321.8	17262.2	12434.4	12817.8	12065.2	14575.8	11079.9	12875.6	2917.81	4436.13	13384.1	13820.9	10231.6	13099.6	12932.4	3617.31	4867.85	23713.6	24652.4	12952.4	7662.73	4219.93	14842.2	14227.4	6931.77	11627.7	10380.8	8935.71	13300.5	14485	19848.2	6027.38	10101.6	18354.8	14013
sp|P12785|FAS_RAT	LFDHPEVPIPAESESVSR	670.337	3	31.9131	1048.55	1	b	9	2075.32	37503.6	51509.4	5355.85	51507.5	70975.9	34961.3	46657	28986.8	46494.8	40877.2	34520.1	30817.6	33888.1	55891.4	13962.5	34239.6	71225.3	5002.06	70543.8	4599.07	2960.1	2270.78	64066.1	53385.4	4546.67	9717.22	53986.4	31617.1	57706	2445.82	48680.5	52405.3	36161.6	66298.1	59152.6	36142.1	2220.28	39628.1	48301	60701.1
sp|P12785|FAS_RAT	TGGLAFHSYFMEGIAPTLLQALK	822.435	3	50.3106	1033.54	2	y	18	608.856	331482	4186.81	2893.87	9549.74	261358	291324			559.295	201336	248580		1905.37	241688	269353	255171	209867	292788	585.938	1629.9		346147	255262		232538	233708	262893	229935	283745	199447	1666.32	4170.65	444533	1515.58	292167	306086	3585.67	387537	255825
sp|P12785|FAS_RAT	TGGLAFHSYFMEGIAPTLLQALK	822.435	3	50.3106	883.561	1	y	8		49385.4	2365.24		761.173	44428.4	40710	387.467	1271.98	164.641	37428	30809.9	478.227	368.483	34693.4	50162.8	37419.1	38194.3	38317.2	405.998	330.566	409.629	33206.1	52163.7	1559.01	36916.5	33823.8	36421.9	36815.8	45876.7	34236.1	698.286	529.718	29125.5	209.911	49546.3	42662.3		35354.5	31289.8	101.607
sp|P12785|FAS_RAT	TGGLAFHSYFMEGIAPTLLQALK	822.435	3	50.3106	954.598	1	y	9	859.667			1109.05	355.13	27459.2		612.321	373.505	1815.23	16850.1	14458.8	840.408	336.882	16656.7	23596.3	20465.5	16407.2	20710.7					21973.2	1043.92	16511.3	14573.6	17138.5	14836.2	21534.2	13909.7	849.575	958.231			20761	19477.9	827.703		17625	179.995
sp|P12785|FAS_RAT	TGGLAFHSYFMEGIAPTLLQALK	822.435	3	50.3106	1398.61	1	b	13	620.439		860.929	191.961	675.547			69.1548	378.494	160.287			152.405			16062		12209.3		886.853	272.008	298.694			216.379								182.109		643.028			1064.15
sp|P12785|FAS_RAT	TGGLAFHSYFMEGIAPTLLQALK	822.435	3	50.3106	1124.7	1	y	11	58.9264		484.7	368.363	994.445			383.21		195.702		15148.1		623.641	16230.9		27522.2	15168.3	25904	869.358						16391.5							478.278		141.859			151.929		14386.7
sp|P12785|FAS_RAT	GLESIINIIHSSLAEPR	617.011	3	52.9016	675.38	2	y	12	9125.21	8780.41	8770.63	10338.9	11438.9	868.294	11033.2	16841.7	10582.6	8581.86	10940.2	9893.05	8266.69	9060.75	15223.9	11856	7828.65	13044.9	14820	10191.4	6427	6141.45	5355.49	11841.8	11343.7	9474.29	8885.29	9361.07	5637.18	11882.5	7979.95	12172.1	13502.5		10053.5	10593	11760.3	13029.4	9096.31	11023.3	7754.54
sp|P12785|FAS_RAT	GLESIINIIHSSLAEPR	617.011	3	52.9016	775.438	2	y	14	6278.98	11199.8	8434.52	8139.35	7741.99	13058.3	8875.65	10551.3	7392.13	8343.97	5896.06	6998.14	7265.19	6968.3	10399.5	10660.2	6253.3	9561.93	9810.47	13732.1	5708.92	5879.93	5429.36	8187.75	8984.53	6329.81	7782.51	7527.72	7632.54	10643.5	10090.1	8084.33	10859	346.927	10704.1	7420.07	5851.97	8247.73	8634.21	6338.89	8060.81
sp|P12785|FAS_RAT	GLESIINIIHSSLAEPR	617.011	3	52.9016	839.96	2	y	15	3582.51	3607.45	3056.37	3450.84	5319.53	776.719	6988.76	8310.72	8620.33	4414.14	4920.34	5104.97		5982.93	4217.85	7024.49	5448.65	7457.58	5767.02	7229.53	3560.05	3985.45	3371.57	6661.85	5424.47	8318.42	3350.68	3982.4	4666.92	6525.24	2941.47	7490.74	6294.91	316.938	8556.35	4295.47	5381.34	8942.45	2518.86		5408.1
sp|P12785|FAS_RAT	GLESIINIIHSSLAEPR	617.011	3	52.9016	896.502	2	y	16	7631.84	6788.2	8345.64	8032.87	12635.2		8361.91	6276.79	8777.31	5225.41	5237	5282.03	8660.63	5381.32	7626.97	9952.82	6384.57	7476.82	8397.23	7987.07	4406.7	5841.66	4969.79	9631.18	5942.73	7467.25	9411.48	5411.47	7388.18	6561.42	5294.56	6421.83	11110.8	2648.63	8863.9	4422.86	4822.88	7296	7511.22	6666.55	7518.31
sp|P12785|FAS_RAT	GLESIINIIHSSLAEPR	617.011	3	52.9016	1009.54	1	y	9	4549.79	6813.23	5057.83	4214.28	4739.6		6007.8	6331.32	5622.63	2809.07	6026.24	3100.3	3797.05	4006.19	6809.75	3782.86	5711.98	5011.38	5123.99	7793.9	4325.47	5349.61	5194.92	8061.47	4923.4	3264.3	5262.12	7228.64	4484.18	6814.52	4596.69	3943.43	6839.93	487.593	7617.04	3353.56	5801.8	5827.9	3867.61	4023.92	5489.94
sp|P12785|FAS_RAT	DAMLENQTPELFQDVNKPK	739.7	3	31.894	893.952	2	y	15	38199.9	38004.3	43767.2	38481.4	40479.7	39843.3	37185.1	39304	29067	36161.3	36040.9	27451	32286.4	27830	24994.2	35367.4	36006.4	46203.1	42333.2	39291.7	40906.1	29475.3	32791.7	46690.2	37251	32109.5	28305	33093.6	33900.9	36034.4	27227.7	34393.4	35593.8	26317	34708.6	45211.1	24660.9	36117.6	36305.9	32180.2	27848.4
sp|P12785|FAS_RAT	DAMLENQTPELFQDVNKPK	739.7	3	31.894	950.494	2	y	16	74111.3	62217.2	34155.1	29674.5	44341.6		32550.7	38978	71144.4	36190.8	30882.2		32391.8	58760.7	25465.7	111197		34460.7	34527.6	31597	52905.8	34200.4		54029.2	33175		32758.6	85503.8	29514.4	36094.5	53837.9	22691.8	37125.8		28236.2	86953.5	60424.7	72971.5	28242.8	66902.6	92577.3
sp|P12785|FAS_RAT	DAMLENQTPELFQDVNKPK	739.7	3	31.894	829.431	2	y	14	32608.8	24320	42075.7	40833.2	38882.7	41880.1	36624.9	38039.5	27512.1	33092.6	43953.8	26949.3	38451.6	29220.9	35694	38123.3	33466	42558	30858.8	40956.7	34201.2	33653.7	23339.5	61504.4	26136.2	32757.9	31572.1	45871.4	27403.3	38502.9	28879.1	31733.5	34462.8	18289.7	40725.7	37731.1	20000.3	36759.6	32227.5	41777	31877.9
sp|P12785|FAS_RAT	DAMLENQTPELFQDVNKPK	739.7	3	31.894	1314.71	1	y	11	25258.6	30253	33652.5	31493.6	34596.2	27561.8	31556	26224.8	19860.3	25507.6	23503.6	23903.8	25284.9	20080.6	30092	35585.6	24573.1	33308.4	27300.6	24588.5	32277.1	21555.7	23104.4	37254.6	36377.5	22283.4	28543.3	27904.8	28899.6	28316.6	22789.5	19366.6	30485.8	16444.2	21257.3	33003.1	18740.3	28896.1	31742.3	29094.5	25553.8
sp|P12785|FAS_RAT	DAMLENQTPELFQDVNKPK	739.7	3	31.894	1016.01	2	y	17									26089.7					21363.9		38882.6			8765.03		13772				8837.69			39338.3									21767.2	7953.8		8495.41	34905.3
sp|P12785|FAS_RAT	MTVPGLEDLPQHGLPR	587.31	3	35.4658	714.883	2	y	13	53561	32498.8	45963.2	39787.2	78804.6	59755.4	44473.8	38005.8	1982.48	32101.2	40012.1	34425.4	34996.4	30183.4	42090.4	52042.4	39881.3	56289.7	35933.4	52589.9	46794.4	2935.28	42127.5	67632.3	50561.5	36117.5	757.614	54756	38591.7	42813.6	33865.1	46225.8	44771.2	27930.1	37923.3	46607.3	642.701	33841.7	34570.4	37848.3	38939.8
sp|P12785|FAS_RAT	MTVPGLEDLPQHGLPR	587.31	3	35.4658	804.448	1	y	7	16018.6	17679.1	14138.1	19403.7	21859.9	15501.6	19187.8	14591.2		9724.5	16430.3	14781.8	21607.1	7559.71	15666.9	17598.6	12455.7	16490.6	16195.4	19608	13050.3	9506.94	14937	22676.5	15694.5			23420	23415.8	15171.2	15500.7	17905.2	15829.8	5454.97	13600.9	16232.6	5854.82	13242.8	21094	9874.01	13712
sp|P12785|FAS_RAT	MTVPGLEDLPQHGLPR	587.31	3	35.4658	764.418	2	y	14	8857.49	8421.35	6815.5	9338.35	9847.54	6200.77	11065.2	14903.3	949.34	15034.1	16970.2	9086.96	13932.4		12877.5	16417.6	15051.5	13381.9	15949.9	11849.4	14813.1	4606.79	15959.9	11094.7	4959.3	15386.8	14621.1	10520.3	14451.2	21102.9	13955.7	13202.1	17689.7		12586.9	18605.4	1108.61	15956.7	14607.5	9891.01	12993.8
sp|P12785|FAS_RAT	MTVPGLEDLPQHGLPR	587.31	3	35.4658	666.357	2	y	12	6380.83	3103.03		4658.65		6357.43		6274.69	704.39		1609.51			1547.33		6132.13	4336.45		3238.7	8326.27			1485.02				2676.14	4337.22				6691.4	6407.43	3209.66	3042.96	3743.66				2832.61
sp|P12785|FAS_RAT	MTVPGLEDLPQHGLPR	587.31	3	35.4658	917.532	1	y	8	1961.54	3183.32		3448.09	6060.87	4049.68	3973.3	2687.59	669.095	1458.07	1920.76	3398.04	2844.57	2526.42	7619.39	5244.04		3478.98	4663.1	3255.63		4197.23	2713.81	3410.02	1682.39	2687.73	493.739	4653.81	2579.1	4752.66	2565.14	5361.79		1851.87		6325.78	2508.23	4794.38	2726.07		8832.14
sp|P12785|FAS_RAT	SLYQPGGVAPESLEYIEAHGTGTK	835.415	3	34.8014	1007	2	y	20	90631.2	75805.1	97220.8	86924.9	116793	105913	94371.4	99625.7	93479	78441.8	83139.9	80949.7	84422.7	78338.9	108359	130801	96866.6		88263.7	94898.1	126617	85178.7	85611.2	143691	137592	97468.6	104580	95797.2	89501.4	106501	85281.2	80827.4	117594	65567.9	95271	120104	116433	81963	89536.1	104084	78720.3
sp|P12785|FAS_RAT	SLYQPGGVAPESLEYIEAHGTGTK	835.415	3	34.8014	1631.79	1	y	15	18444.9	18507.4	19487.8	20811.7	20174.9	22346.8	20374.1	16195.6	22991.8	15561.8	19607.1	14424.1	18926	14591.9	20440.1	20255.6	19285.7		18382.2	16205.9	21998.2	19109.9	18108.7	25708.2	27379.9	16292	18542.7	18778.7	18426.2	16673.8	15055.6	14620.6	24562.8	17060.5	20086.3	22146.4	19770.6	15718.9	22542.2	19929.1	16135.7
sp|P12785|FAS_RAT	SLYQPGGVAPESLEYIEAHGTGTK	835.415	3	34.8014	851.918	2	y	16	14405.7	10281.1	13078.1	12703.4	15834.4	10052.4	10398.3	13426	9426.46	12954.5	9859.62	12309.9	10427.9	10964.2	10107.4	18638.8	13632.2		13180.4	10763.9	13390.5	9408.05	10999.1	14401.1		12170.3	12350.6	15368.1	9110.28	16387.3	11392	11575	13178.1	9982.53	12036	11526.8	14921.7	10291.4	12816	12118.5	8658.87
sp|P12785|FAS_RAT	SLYQPGGVAPESLEYIEAHGTGTK	835.415	3	34.8014	1076.54	1	y	10	10295.1	7242.19	10108.9	10334.5	11756.3	9803.75	10348.1	6846.14	10784.8	5534.71	13072	5075.03	10411.4	8367.23	10932.3	10202.6	9025.04	14618.8	14199.6	15910.8	9524.66	9463.98	12928	15188.3	13397.9	13392.7	18316.6	10491.5	9507.94	20726.6	10544.4	14100.9	9552.2	3907.04	6490.72	16584.4	14324	11579.5	10689.4	12724.3	8745.04
sp|P12785|FAS_RAT	SLYQPGGVAPESLEYIEAHGTGTK	835.415	3	34.8014	1205.58	1	y	11	7431.53	9035.57	11564.3	5376.86	12564.8	13425	11285	9943.1	11441.6	4351.58	9427.88	9170.09	13605.3	7919.81	8929.33	7422.33	9705.17	27142.6	10797.5	9881.42	11784.1	9940.96	8462.14	11540.2	7306.24	7676.91	8731.09	10741.8	5785.37	6360.54	10176	4545.42	12371.7	9587.95	10263.1	6338.87	12270.1	5184.86	17013.2	7330.88	7391.03
sp|P12785|FAS_RAT	C[PPa]ILLSNLSSTSHVPK	557.303	3	27.9454	842.437	1	y	8	19068.9	18214.4	20666.6	18855.9	24689.9	15916.9	23350	15457.7		15841.9	13324.3	17010.7	13795.1	16283.6	13256.4	23691.1	16738.6	21910.2	15746.3	15778.6	19503.5	20976	1948.19	30877.4	26277		19080.5	17041.5	24932.2	17791.1	18569.2	12715.2	17841.8	17770.7	15864.7	25094.7	20488	15176.4	15659.6	25264.7	16672
sp|P12785|FAS_RAT	C[PPa]ILLSNLSSTSHVPK	557.303	3	27.9454	755.405	1	y	7	13798.1	13345.2	18888.9	18987.6	19764.5	17064.7	13566.9	16505.9	3483.32	14805.8	12132.4	14277.1	14207.3	13674.9	14928.1	15956.9	11445.5	15493.2	17248.6	13172.6	17615.8	8203.41		22202.9	19393.1	1077.15	15924.5	16298.8	16834.1	16803.7	16210.5	13666.3	19717.8	18176.2	12730.3	19795	22435.2	17682.9	22495.1	16800.9	13014.1
sp|P12785|FAS_RAT	C[PPa]ILLSNLSSTSHVPK	557.303	3	27.9454	691.886	2	y	13	20877.9	16481.5	18644.4	21690.6	27355	25444.3	19971.4	12413.5		11939.2	21054	11043.8	13473.6	15662.1	21119	17074.2	14065.9	18738.1	13876.8	18227.7	13937.6	13927.4	1228.79	22345.2	23013.8	1263.52	21605	24153.6	8914.07	13539.7	14509.5	20594.3	25857	11404.7	20542.4	15786.3	19133.9	9967.81	11039	15682.6	28851
sp|P12785|FAS_RAT	C[PPa]ILLSNLSSTSHVPK	557.303	3	27.9454	1156.6	1	y	11	4908.34	4093.52	2660.09	3982.03	2616.64	5625.33	4833.08	2324.3	805.207	3699.9	1274.77	2684.44	4463.92	1949.86	2395.11	4087.54	2925.63	4221.95	2724.61	3306.45	2097.53	1910.71		3239.28	3694.4		4127.02	3732.05	5166.17	2254.76	2262.44	1462.12	4780.95	3196.88	5787.58	3753.27	3074.16	3974.71	2087.28	2693.83	2530.97
sp|P12785|FAS_RAT	C[PPa]ILLSNLSSTSHVPK	557.303	3	27.9454	635.344	2	y	12	6587.02	5123.43	7991.82	6432.13	8588.54	5741.91	1064.28	4588.67	2894.75	8611.47	3046.74	461.432	4114.01	1535.12	6659.02	1286.97	3977.39	3062.47	3122.98	5723.09	1869.19		10390		9737.59	16142.4	4664.12	4672.71	7486.9	7239.98	3104.55	6264.09	2693.62	4526.49	9799.97	5782.3	3727.22	3991.76		3480.51	4566.65
sp|P12785|FAS_RAT	VAAAVDLITR	514.809	2	26.6831	858.504	1	y	8	106289	93797.4	111091	104029	126262	124453	114296	99722	93890	99251.2	110075	90672.5	98095.3	83095.8	101996	109170	104072	133426	112597	97088.2	108552	106924	101826	126737	122077	93397.9	110986	109582	95582.9	91474.2	92470.9	93589.8	117797	82032.5	104924	118438	99211.2	88645.3	111218	92293.1	95368.6
sp|P12785|FAS_RAT	VAAAVDLITR	514.809	2	26.6831	716.43	1	y	6	54751.8	50056.1	56212.4	51950.2	55237	64420.3	52521	53851.2	49101.8	54217	50436	50741.7	50768.4	44751.5	58144.6	61967	53665.3	64240.6	57365.5	50633.4	60681.2	55500.8	55836.5	63414.8	72787.9	50129	60273.1	63115.9	57400.2	47275	54553.8	46869.3	70757.7	42180.8	55411.9	62139.2	50804.2	50148.4	58553.6	53449.6	57891.9
sp|P12785|FAS_RAT	VAAAVDLITR	514.809	2	26.6831	617.362	1	y	5	54203.4	52741.7	56043.7	55956.6	61495.2	73394.4	65148.9	54886.4	51664	54983.2	55585.6	45354.4	47461.9	50981.9	60035.2	61881.4	55236.7	64991.9	59838.9	62150.4	64144.2	62640.6	49515.4	62648.4	67267.6	52282	61362.5	60955.3	50880.9	43471.8	46645.3	50392.1	57811.3	57749.1	56811.9	54023.7	54165	47020.3	59625.7	49351.1	64122.8
sp|P12785|FAS_RAT	VAAAVDLITR	514.809	2	26.6831	787.467	1	y	7	51989.5	42702.8	50080.7	50041.7	58992.4	54666.9	52523.8	54064.7	42097.5	41455.5	50099.7	43157	42877.5	38273	51166	51376	46088.4	55522.2	51058.7	41588.4	60401.9	39791.4	46253.2	60302.4	68976.8	46383.3	52704.5	51167	43414.6	45721.2	47114.9	47636.2	54563.1	38204.7	46454.1	58150.8	46036.1	45327.9	51876.7	48487.2	44356.7
sp|P12785|FAS_RAT	VAAAVDLITR	514.809	2	26.6831	929.541	1	y	9	26122.3	30765.9	28396.9	32570.5	32922.8	30621.1	29178.8	26314.8	22056.2	18880.5	29228.9	21570.6	26141.5	20425.7	27974.2	26822.9	27708.1	34670.1	24940	26272.7	28811.1	25064.7	28135.8	36351.6	39785.1	20361.5	28244.8	27578.6	22658.4	22471.4	16145.3	20947.8	29805.1	22776.9	23653.8	29420	28514.6	26433.6	32069.1	24873.3	20956.6
sp|P12785|FAS_RAT	TGTVPLEVR	486.28	2	20.0628	613.367	1	y	5	1289.85	3000.75	1019.84	40469.1	953.184	37963.8	2203.51	9012.15		2509.32	1395.49	1208.66	41717.1	899.722	2073.46	5547.49			1464.81	5025.45	3961.49	1357.51	47822.5	4160.84		4165.01		43270.3		8641.21	6313.39	25717.3		3340.73	1712.72	1550.73	6640.4	10382.9	49638	5593.99	7253.71
sp|P12785|FAS_RAT	TGTVPLEVR	486.28	2	20.0628	712.435	1	y	6	5567.31	4483.68			278.255		10805.7	6498.17	4408.27	8393.61	5405.95			402.421	3188.45	1221.14		9703.72	2134.37	393.298	301.435				2347.51		499.522		498.66	5202.42	3741.92			6054.05	547.134	2628.41	3937.53	4666.93		5005.97	4991.97
sp|P12785|FAS_RAT	TGTVPLEVR	486.28	2	20.0628	813.483	1	y	7		289.408	1315.63		198.953	2499.4	2578.81	2876.07	1064.68	846.927		842.131		3234.95	847.701	772.334	1583.46	1846.82		374.741	468.494		3780.88	1241.73	671.575	541.369	702.027		1238.22	399.692	1049.14	1763.68	3197.47	762.171	325.387		469.733	1108.67		1352.74	424.145
sp|P12785|FAS_RAT	TGTVPLEVR	486.28	2	20.0628	516.314	1	y	4		1666.44		3303.58	356.031	1966.18	6420.47		3840.89	2451.88	4823.7	1695.08	3123.83	1067.96	4602.5		1304.54	6218.96	47163.7			6180.23	8439.77	915.408	769.284		331.181	4069.63	2239.53	741.824	6523.87	3515.53	9012.27	1883.47	131.564	8665.15		2807.4	4214.61	954.626	840.257
sp|P12785|FAS_RAT	TGTVPLEVR	486.28	2	20.0628	870.504	1	y	8	2685.32		290.517	5372.69		5531.86	695.128	4301.64			759.874	2208.57	3453.85	503.053		318.575	500.889	3491.47	2405.05	850.255	881.023	1612.41				2825.48	408.179	11969.5	482.191		2138.27	2966.66	2538.73	174.077		1515.5	2866.94		5731.34	1728.83	2708.14
sp|P12785|FAS_RAT	LSPQDKPIFLPVEDTSFQWVDSLK	930.485	3	52.4961	1650.8	1	y	14	17802	507.786	923.039	19815.6	13564.3	936.476	17387.3	3326.15	14665.4	18779.7	10815.3	14513.8	15466.1	418.938	15681.3	23431.5	9418.52	18020	17742.4	407.391	24077.7	20394.5	13979.1	7577.14	1924.98	17029.1	14332.6	18672.8	15813.1	15354.3	12444.2	13104.4	2075.62	1038.75	18242.9	17621	15372.2	15162.4	8357.55	15944.3
sp|P12785|FAS_RAT	LSPQDKPIFLPVEDTSFQWVDSLK	930.485	3	52.4961	1139.65	1	b	10	14849.8			16418.1	26943.6		35790.5	5801.79	39742.7	36821.9	15260.5	34772.2	34657.7		29955.6	23806.1	15429.4	36840.6	33598.4	1890.97	31628.4	24872.8	35678.8	25822.2	5311.47	38083.1	21960.4	39768.4	15271.9	21005	15320.8	27520.8	2989.6		41119.1	20101.6	21044.2	30081.7	12196.8	35371.3	8555.18
sp|P12785|FAS_RAT	LSPQDKPIFLPVEDTSFQWVDSLK	930.485	3	52.4961	1109.56	1	y	9	16838.3	6042.79	3073.98	20878.3	19763	169.248	43669.8	1631.51	39643	47057.2	14523.8	37090.7	38925	3896.36	41423.8	26581.6	12587.5	47545.3	45627.1		18608.7		43448.1	27419	1684.15	46561.7	16430.2	51178.2		43898.3	43762	33348.3	3013.81		44836	30221.4	19245.6	34900.5	21496.8	31215	758.548
sp|P12785|FAS_RAT	LSPQDKPIFLPVEDTSFQWVDSLK	930.485	3	52.4961	1325.64	1	y	11	12478.8		2109.61	11635.8	15861.6		32766	16293.9	28369.8	32951.4	12087.8	35052.2	29673.2		22644	14013.9	13123.5	40914.8	24098.5	770.751	14160		31627.4	27534.4	17595.8	24327.4	13222.5	35107.9	6785.05	27643.7	32882.6	32263.4	14502.8	555.438	32592.7	40553.2	9249.13	29912	12289.5	29600.2
sp|P12785|FAS_RAT	LSPQDKPIFLPVEDTSFQWVDSLK	930.485	3	52.4961	1454.68	1	y	12	20365.6			17031.7	17449		24307.7	18230.2	18698.9	20604.3	10588.3	20601.8	20163.6	1519.89	20722	18701.2	13578.2	25321	22883.9		33443.5	12909.1	20190.2	12500.9	16936.6	24874.1	13021.9	24024.6	20868.8	26744.8	23528.5	19790.7	14179.2	5678.17	28343.8	16257.4	14757.3	20478.1	11273.8	22908.6
sp|P12785|FAS_RAT	EHDLVLPIR	546.314	2	26.8299	825.519	1	y	7	51021.2	732.331	48006.8	55662.3	66280.4	69370.8	46489	899.388	35060.1	48249.2	52448.5	32380.9	51527.5	36727.3	55269.4	42512.6	54080.2	67351.7	46471.1	55813.2	55191.3	54899.3	53828.5	59475.3	59082.5	40734.5	58561.2	58529.8	55866.4	46823.8	41876.2	48464.4	64182.9	31476.6	55875.3	54527.2	42028.1	70230.1	91920.3	51339.9	51823.5
sp|P12785|FAS_RAT	EHDLVLPIR	546.314	2	26.8299	597.408	1	y	5	23556.2		21971	26406.8	31509.9	27769.5	22616.8	479.183	20917.5	18153.6	22539.4	16637.3	25481.9	16161.4	25623	23040.3	27525.8	33610.5	21384.5	27139.9	26283.2	21554.6	24201.5	25870	30959	24549.2	29585.9	25977.7	27028.2	18751.5	21270.2	23305.5	34287.8	18103	24518	31393.9	21011.1	23075.4	23097.3	26164.2	21933.7
sp|P12785|FAS_RAT	EHDLVLPIR	546.314	2	26.8299	710.492	1	y	6	17255.1	920.762	20275.7	17886.2	25381.2	20316.6	15401.3	651.258	18118.4	11764.3	19139.3	10090.3	15530.9	14782.9	19393	17280.5	16010.8	23366.2	17738.3	20063.5	17691.6	13680.3	16894.8	18498.4	20634.3	9329.42	21972.5	20210	19296.5	12111.4	15040.2	13240.7	21835.2	13380.7	14586.6	21025.2	16026	18154.6	18175.5	19270	19612.1
sp|P12785|FAS_RAT	EHDLVLPIR	546.314	2	26.8299	594.288	1	b	5			10250.1	12451.8	7171.58	10567.3	4475.62			4887.29	9221.34		6550.81			8430.94		11892	5965.91	7639.82	11237.1		8833.87		18519.7	7266.21		14594.4	10259.5				16820.5					3713.47	24248.8
sp|P12785|FAS_RAT	EHDLVLPIR	546.314	2	26.8299	707.372	1	b	6	32564.2	382.201	33072.2	25502.8	24279.3	28830.9	17268.7				29546.9		21279.7		25293.8	32936.5	37194.9	32498.8	27324.7	24749.9	27536.9			33403.1			28944.7	22081.3	32717.5	32608.8		24837.5	22160.9		17960.9			13620.2	24720.6	23213.1	20691.1
sp|P12785|FAS_RAT	LLLPEDPLISGLLNSQALK	1017.6	2	52.9693	1353.81	1	y	13	28100.9	363.361	20542.8	2185.45	24307.9	24497.4	25082.7	32456.5	29038.9	27322.5	24517.8	5943.08	30188.1	35127	22735.4	37315.1	25214	29095.2	40544.1	26413.6	32213.2	26517.2	1221.37	31562.3	36143.2	831.755	19879.7	1002.17	25745.7	31167.3	21371.1	242.942	23487.9	25364.8	21198.8	27396	25424.4	34594.5	29117.6	31730.7	27277.2
sp|P12785|FAS_RAT	LLLPEDPLISGLLNSQALK	1017.6	2	52.9693	1030.59	1	y	10	34275.5	1393.77	36103.5	4004.52	34697.3	33113.4	26141.9	42441.9	36233.2	30731.7	32073.5	1070.19	38983.9	46513.1	39506.1	44462.4	37331.1	40155.7	37503.7	29634.5	36018	33916	498.18	40326	46445.4	1478.85	28478.2	2797.61	39470.7	44555.2	30341.2	1468.3	29456.4	37027.6	33170.6	38124.4	35162.1	40357.5	34261.4	38356.9	34405.3
sp|P12785|FAS_RAT	LLLPEDPLISGLLNSQALK	1017.6	2	52.9693	1694.93	1	y	16	17826.1	568.332	18399	805.607	15343.9	16551.7	15963.4	18581.4	16543.2	17613.3	15252.5	6119.68	22852.1	28014.3	18182	20663.6	17896.1	19415.9	16566.6	15414.2	17055.8	16094.1	12530.8	24532.6	24045.7	8385.65	16691	842	12915	16926.8	11690.6		13551.8	17684.3	14034.7	20814.6	13118.3	17921.5	15000.2	17907.6	12976.9
sp|P12785|FAS_RAT	LLLPEDPLISGLLNSQALK	1017.6	2	52.9693	1143.67	1	y	11	22033.1	7423.71	21220.7	1297.34	23476.8	22139.5	20995.9	23073.3	19088.5	18467.7	17506.2	152.873	21430.1	23650.5	20946.4	23775.9	19578.4	19335.1	24179.8	20214.1	24890.4	23355.7		21418.7	21064.1		18801.1	461.288	21473.6	21950.6	16433.2	5767.84	22061.1	17793.2	17296	20205.8	19269.2	20355.3	28426.1	17865.8	22084.7
sp|P12785|FAS_RAT	LLLPEDPLISGLLNSQALK	1017.6	2	52.9693	1468.84	1	y	14	12299.3	1832.14	19587.2	641.183	12425.4	17264.8	15154.1	17880	14936.4	15666	10406.8		16534.1	16880.1	14051.5	20643.7	13045	15258.2	16716.4	18057.6	15596.4	15723.7	1098.3	15243.2	17578.3		12360.8	2387.74	17719.1	18994.2	13394.6	678.186	9401.03	13521	15553.4	17892.6	14444	14486.9	17185.5	17955.6	14171.7
sp|P15205|MAP1B_RAT	AQWGSNMQVTLIPTHDSEVMR	800.719	3	35.7235	1071.49	1	y	9	150542	143005	180898	160589	180080	188590	160299	118920	98153.6	125413	122546	103124	104452	114372	133918	178762	137358	171068	136956	154123	175983	110980	109321	202154	211408	117052	136228	126475	119488	133870	117753	81629.5	131485	70146.8	156822	151441	123891	97770.3	95002	102444	139144
sp|P15205|MAP1B_RAT	AQWGSNMQVTLIPTHDSEVMR	800.719	3	35.7235	1101.03	2	y	19	90868.6	68908.7	82862.2	91523.3	102984	98162.6	79662.9	62684.8	51107.2	56991.9	63056.9	48168.9	51429.1	48435.2	72977.8	101637	77909.9	85334.6	65973.3	73077.7	76760.3	45813.1	60960.4	102228	115992	62494.4	71829	62341	57937.1	72420.3	56306.4	43550.1	70181.4	36321.1	73766	90675.4	66684.6	47994.5	56167.1	47830.8	70638.8
sp|P15205|MAP1B_RAT	AQWGSNMQVTLIPTHDSEVMR	800.719	3	35.7235	1007.99	2	y	18	50096.3	45148.1	63096.7	47650.8	58273.8	60601.5	43789.8	42995.9	33863.1	33198	39731.6	29627.2	33883.2	32209.4	39366.5	60561.3	40513.6	50206.4	45952.4	43998.7	44055.3	32573.8	37683.2	67795.5	59803.8	38285.3	39727.3	40090.5	37437.2	49844.1	37014.6	24586.8	41211.6	19679.5	52608.6	47843.9	38413.1	28526.6	30217.2	26733.4	45657.3
sp|P15205|MAP1B_RAT	AQWGSNMQVTLIPTHDSEVMR	800.719	3	35.7235	1184.57	1	y	10	21816.2	17712.1	27024.5	23096.7	29251.6	23093.7	23619.2	19178.3	13328.4	16558.1	16937.7	20234.8	15178	19171.1	22936	24644.9	18708.3	22765.4	20382.6	27765.9	27956.7	14960.5	13146.9	27195.8	38096.9	23474.8	17503.9	19925.1	18429.4	25579.4	22625.8	12442.4	25377.1	4587.57	23253	31440.1	21997.7	19459.4	22768.9	16835.7	17528.4
sp|P15205|MAP1B_RAT	AQWGSNMQVTLIPTHDSEVMR	800.719	3	35.7235	1398.7	1	y	12	16255.9	19719	26611.5	20943	24302.3	20982.8	15770.7	16401.7	11687.7	19599.9	13888.3	12300.5	14563	13727.7	16952.2	24589.7	19464	19822.7	19129.2	21353.4	27030	20575	16110.4	26611.8	27317.5	17801.5	18709.4	17986.7	16922.7	13663.5	20513	10225.6	20226.2	14215.3	18361.4	21944.9	14208.3	11984.6	15297.6	14754.1	16176.3
sp|P15205|MAP1B_RAT	NVDVEFFK	499.253	2	30.4559	784.388	1	y	6	204752	194179	257743	183444	271114	254518	204565	209363	149762	175178	184691	171192	152087	141751	180627	276274	185175	205640	191049	252011	232305	196468	224344	328048	277494	182238	234322	303889	223237	274240	181150	188248	226125	142641	306541	310699	242664	175392	182890	177234	268176
sp|P15205|MAP1B_RAT	NVDVEFFK	499.253	2	30.4559	669.361	1	y	5	18374.4	22590.7	22580.8	23430.8	26047.2	27148.2	17269.9	21894.3	15267.4	16742.2	12705.9	17395.5	17991.3	12771.8	21520.1	25254.3	16146.2	27912.4	16500.5	27212.1	21167.2	24954.9	22624.6	36259.8	25596.1	18578.9	25035.3	30506.2	22621	26267	18448.2	22377.4	23107.5	15041.1	37200.2	27315.1	21353.1	20443.7	18014.6	17432	26799.8
sp|P15205|MAP1B_RAT	NVDVEFFK	499.253	2	30.4559	570.292	1	y	4	19344.2	21403.2	18993.6	14997.7	25047.4	16640.8	21342.6	16258.9	9965.83	9525.02	13849.8	10417.2	16040.1	13961	17371.8	20097.8	17066.5	20649.4	17766.2	20208.3	20974.7	19900.2	21492.4	21757.2	24420.7	16046.2	20078.8	21683.6	18514.8	19739.3	14242.9	15985.3	20591.7	11907.7	20646.6	23134.3	18293.1	13929.5	18277.4	13876	21301.8
sp|P15205|MAP1B_RAT	NVDVEFFK	499.253	2	30.4559	883.456	1	y	7	11778.2	15532.9		14806.6	16534.3	19347.3	13487.6	13553.2	12361.1	11949.3		13597.8	12435	10020.6	14527.2		16735.4					20276.2		22424.5			17820.5	17929.1					18636		16738.9	17893.6		12760.2		10733.4	16023.1
sp|P15205|MAP1B_RAT	NVDVEFFK	499.253	2	30.4559	441.25	1	y	3			15729.9				11825.7	15301.7	8806.82	11944.6	11238.6	10221.6	8077.42	8713.43	13687	18753.6	8407.67	14223.9	11852.6		16702.3	11558.9	11244.5	18255.9			14010.4		11650.2			10060					10823	11857.8	11759	11096.8
sp|P15205|MAP1B_RAT	LKETEPGEAYVIQK	535.622	3	17.2546	721.424	1	y	6	13656.3	16702.7	23107.6	20549.7	31143.7	35729	20364.7	16263.2	2107.79	16242.2	18295	12531.1	16275.3	10420.2	24860.7	25540.8	20343.8	31453.6	19106.1	27714.9	17847.4	19425.7	20304.8	22227.1	27934.3	18623.7	21647.8	27546.6	14714.8	17877.7	17233.1	14494.7	28068.1	11350.3	26831.8	28707.1	21526.1	13521.5	13954.7	21272.1	17969.1
sp|P15205|MAP1B_RAT	LKETEPGEAYVIQK	535.622	3	17.2546	650.387	1	y	5	14526.6	12376.2	16120.4	18791.6	29853.6	20738.6	18503.9	14435		11832	18967.3	10990.9	17615.9	9081	18233.3	22281.7	15953.7	29445.6	15520	26222.8	17452.2	16547	16346.3	18026.2	25186.8	18954.7	22198.2	26784.9	14235.8	19085.4	13496.8	13907.1	23268.3	11953.2	24494.4	20883	14937.2	13479.7	16131.4	14511.2	15127.9
sp|P15205|MAP1B_RAT	LKETEPGEAYVIQK	535.622	3	17.2546	601.319	1	b	5	15343.9	16387.8	22265.7	14273.7	22290.5	31700.9	21353.7	16781.8	1446.25	17398.6	14659.6	16129.9	20143.8	15413.9	21607.8	23880.6	19820.5	20538.8	19550.8	20386.9	16573	12689.9	16285.5	24018.3	16962.8	16829.8	19336.4	23341.2	14045.2	19068.4	13004.8	17848.4	25273.3	12353.6	25839	20969	18450.6	20650.6	14751.2	17833.3	21783.5
sp|P15205|MAP1B_RAT	LKETEPGEAYVIQK	535.622	3	17.2546	884.436	1	b	8	11416.2	9027.89	12074	10209.2	12576	13157.4	18662.7	15125.7	3471.15	7226.58	11251.5	9190.11	10629.1	7176.69	14684.7	11979.5	9276.23	16009.3	11702.9	14883.7	6543.04	9804.86	12066.2	16866.5	11437.9	10296.5	10043.4	13440.7	9942.51	15215.8	11866.6	10177.4	10968.4	8046.17	13612.5	12349.4	9382.88	11407.6	7921	8292.52	13566.4
sp|P15205|MAP1B_RAT	LKETEPGEAYVIQK	535.622	3	17.2546	907.488	1	y	8	4207.59	5317.46	9754.15	5692.84	9277.84	8439.65	6975.71	7787.39	2212.07	10092.6	4702.92	2943.14	8009.19	9661.5	9302.18	8972.01	6383.52	9202.2	9715.99	8695.81	7109.24	7452.33	7141.62		13396.6	6770.65	10280.6	10834.2	5764.09		6615.12	6309.46	5052.17	8789.79	12942.8			3642.85	3730.96	7166.28	5834.79
sp|P15205|MAP1B_RAT	SSYYVVSGNDPAAEEPSR	964.437	2	19.9022	1229.54	1	y	12	79728.9	83788.6	86391	77642.5	103002	96682.7	85345.4	77067.5	64949.2	73474.5	77036.8	71016.3	78295.3	68921.4	90796.2	98817.7	71750.6	103647	82968.5	106180	115427	76120	86311.1	128060	120640	74874.8	104895	91163	88926.7	97980.6	67121.5	67835.2	98789.5	57340	105966	104099	76179	79474.8	71279	84006.6	95171.4
sp|P15205|MAP1B_RAT	SSYYVVSGNDPAAEEPSR	964.437	2	19.9022	1328.61	1	y	13	56863.9	54765.4	63347.6	58860.7	66555.7	63180.9	64989.1	56071.1	49141	52382.1	49705.3	53398.3	60288.9	40701.9	63752.8	72263.7	48844.3	78740	63381.3	72620.3	72806.7	53355.4	54464.1	89718.7	77963	59705.2	70062.4	65284.9	62541.3	60756.2	46684.6	45641.9	72201.1	37839.8	77919.4	80589.7	53396.2	56523.5	52970.1	54785.8	68566.3
sp|P15205|MAP1B_RAT	SSYYVVSGNDPAAEEPSR	964.437	2	19.9022	1142.51	1	y	11	38559.1	47781.9	43689.7	47184.7	58434.8	49411.6	50228.7	52799.8	39481.5	47081.8	50412.6	36043.9	40036.1	36651.1	45989.7	64244.8	37396.4	61727.2	48582.5	54163.4	54252.9	39926	42983.8	62607.5	58192.7	33960	56422.2	48102.1	49435.2	43922.5	37365.5	42882	55221.5	36476.2	58418.6	53778.6	36779.8	32776.9	43628.9	42954.3	50876.8
sp|P15205|MAP1B_RAT	SSYYVVSGNDPAAEEPSR	964.437	2	19.9022	1427.68	1	y	14	17924.2	16029.6	18642.4	19325.6	23171.5	21558.9	22225.4	16447.2	14296.3	13886.3	12935.2	13701.9	18045.1	11371.7	14956.4	21102.7	21857.4	22292.4	17404.3	24157.9	21628.7	14414.6	18349.6	28234.9	22580.6	17479.3	24453.1	22825.8	20049.4	23304.3	14142.8	15156.9	23036.2	13038.8	21870.1	19096.7	15828.4	17272.7	19442.9	18282.4	19676.8
sp|P15205|MAP1B_RAT	SSYYVVSGNDPAAEEPSR	964.437	2	19.9022	1085.49	1	y	10	10858.3	12150.3	15370.4	10973.1	16984.2	11640.7	14678.6	16308.8	15258.6	13224.2	11865.6	13541.8	11343.8	10395.2	12864.5	18056.8	11209.8	15474.1	17223.2	12442.3	17152.8	7925.75	11007.9	20023.8	14700.7	13585.5	15457	14131	14850	17417.6	8509.54	10418.1	15488.7	8206.99	19759.2	18282.8	11046.2	10936.4	9573.96	14065.5	14589.5
sp|P15205|MAP1B_RAT	HSPTEDEEIAKAEADVHIK	530.513	4	22.1105	597.846	2	y	11	5151.5	6280.46	6161.45	5455.55	6990.91	6355.66	5232.92	8394.6	3029.14	6395.25	4802.27	1047.06	9149.51	321.562	8563.78	10141.5	5623.83	8768.43	7842.17	12550.2	12243	7466.64	6836.46	13443.8	7307.66	1829.49	7331.68	13233.9	11389.5	9255.42	3667.44	4974.71	10144.4	5697.54	10854.6	5829.27	6746.39	7781.98	4827.99	5053.71	467.506
sp|P15205|MAP1B_RAT	HSPTEDEEIAKAEADVHIK	530.513	4	22.1105	662.367	2	y	12	30786.6	30529.5	32565.4	33739.5	28676.4	34019.5	37252.5	31881	39846.9	37284	31029	2967.42	34694.7		35480.8	39727	39564	34922	36319.5	28203.5	37555.2	38555.8	33676	37018.4	42884.8	7150.62	33684	39245.4	40621.5	34012.8	29341.9	24871.4	29296.7		27269.6	30757	37097.9	29747.9	26286	32168.9	3300.76
sp|P15205|MAP1B_RAT	HSPTEDEEIAKAEADVHIK	530.513	4	22.1105	541.304	2	y	10	5108.73	5034.7	6593.97	11997.4	7144	8948.19	11862.3	10104.9	6067.42	5202.34	7428.7		7432.18		7532.89	11474.5	5340.22	9460.01	8483.45	8943.44	6733.26	10429.8	6207.48	11949.4	10362	9039.06	5695.56	12886.9	7413.29	7321.55	6840.94	10894.5	7757.2	6988.16	7523.53	10250.4	8242.35	4550.6	10001.2	7334.49	499.139
sp|P15205|MAP1B_RAT	HSPTEDEEIAKAEADVHIK	530.513	4	22.1105	667.268	1	b	6	9752.25	10586.4	9268.36	7204.66	15328.6	7876.28	11500.6	10794.5	6229.49	11322.8	14025.8	849.87	6637.1	631.98	8091.81	11075.1	9289.18	16183.3	9530.81	10976.7	10328.1	9657.35	13119.3	16537.4	8586.96	1875.4	12967	19171.1	16335.2	14537.4	8536.8	7387.33	11721.1	11787.3	15846.1	13811.7	6989.67	11390.3	8607.01	8819.58
sp|P15205|MAP1B_RAT	HSPTEDEEIAKAEADVHIK	530.513	4	22.1105	552.241	1	b	5	1624.96	4490.42	4876.03	3623.89	8240.79	7009.97	4427.33	6457.23	5343.43	6713.59	4374.05	7401.04	2642.26	5931	5245.95	6100.26	2531.28	9527.79	5873.16	8542.92	7220.8	4062.9	5777.52	8083.32	7408.59	3944.34	8964.02	9314.59	9510.49	6995.5	4193.53	3636.16	8567.26	4361.77	7550.78	5993.95	5922.6	2892.32	7572.07	1830.64	6641.62
sp|P15205|MAP1B_RAT	EEDHEPDKTEAEDYVMAVVDK	613.023	4	32.134	662.354	1	y	6	18285.5	13332.9	20056.2	31041	13549.3	16150.3	23655.5	62064.5	2879.78	14157.7			6342.74		442.809	64992.3	48041.6	19855	13741.1		23135.3	18465.2		13064.8	16457	14690.7	58687.3			19091	51032	44881.1		8826.23		2721.05	11891.3			1805.72	17891.3
sp|P15205|MAP1B_RAT	EEDHEPDKTEAEDYVMAVVDK	613.023	4	32.134	844.832	2	b	14	6973.8	6817.89	7615.87		10701.8	8640.67	8475.51	7281.76	179.514	6401.73	5323.33	3995.82		5276.74	205.059	10349.7	4721.72	7792.94	7535.32	445.407	9176.43	8269.33	1061.3		8426.4	8813.82		10769.7	6382.67		2980.03	3892.95	6941.14	4169.94	11170.5		7699.88	2673.68		401.731	6136.29
sp|P15205|MAP1B_RAT	EEDHEPDKTEAEDYVMAVVDK	613.023	4	32.134	763.3	2	b	13	10976.7	12473.2	12795.1	1874.22	14843.1	10641.9	11145.2	9667.19	3534.07	11931.1	9610.04	5341.7	729.958	7922.39	3573.29	13485.7	10693.7	11652.6	12939	385.56	17814	11272.1	3207.17	1530.39	15980.8	11359.4		13815	11333.6	5594.6	1822.65	1735.06	14972.6	10328	12516	4121.11	9067.88	8676.93	3149.46	4208.65	15124.5
sp|P15205|MAP1B_RAT	EEDHEPDKTEAEDYVMAVVDK	613.023	4	32.134	761.423	1	y	7	15162.6	11864.1	7930.33	9127.07	10590.8	7896.84	12858.8	9548.61		9879.59	12060.7	15693.2	782.475	8145.28		7606.51	6517.14	21211.9	10757.2	6974.28	7723.67	10028.2	522.177	6332.8	14910.9	9772.4	11056.9	9088.62	10286.9	14441.8	9575.67	11947.6	6533.16	4489.11	4382.28	2010.67	13569.6	8321.33	1181.59		12580.5
sp|P15205|MAP1B_RAT	EEDHEPDKTEAEDYVMAVVDK	613.023	4	32.134	894.366	2	b	15	1903.2	2336.75	5177.46	3457.53	6801.13	3578.23		2866.05	1875.7		2005.52	2582.83	723.547	4412.36	4181.11		3586.89	2777.12	2279.95		3725.04	2745.99	1084.22	977.8	4572.7	6324.79	2810.23	6973.64	2640.22	2527.68	3269.56	4211.88	2948.37	1734.46	3914.26	4804.87	1458.26	1887.02	887.198	3861.35	6865.31
sp|P15205|MAP1B_RAT	VLFPGNSTQYNILEGLEK	1011.53	2	46.8511	1662.83	1	y	15	100719	110889	109468	94211.5	118617	108874	105584	109166	78421.7	113047	106567	89520.8	100593	104775	99092.6	129903	102019	115284	99920.2	101689	115042	108102	89069.9	155410	125671	78003.1	103271	98329.1	111181	113473	93224.1	58278.2	97134.9	77881.4	95079	120357	107933	85602.9	89843.8	95505.5	82833.1
sp|P15205|MAP1B_RAT	VLFPGNSTQYNILEGLEK	1011.53	2	46.8511	1078.58	1	y	9	30852.6	46593.5	49042.2	46258.7	49985.2	42670.2	36770.6	49586.3	35394.9	42389.8	39799.5	44600.4	50603.4	44919.7	40731.1	64824	55236.1	48458.6	45799.3	37624.5	55321.9	47487.3	41565.8	61626.8	56254.2	40524.8	36806.2	45946.4	41115.4	59284.4	41459.4	34824.4	42550	40562.4	46300.3	52859.8	37674.9	33899.2	36759	43407.9	35086.6
sp|P15205|MAP1B_RAT	VLFPGNSTQYNILEGLEK	1011.53	2	46.8511	1307.68	1	y	11	25670.1	29651.7	30010.1	30256	35212.4	36712.1	30207.6	39526.4	29208.5	37552.2	29884.2	22111.1	33033.1	28305.6	32487.5	42228.5	32053.8	46130.6	38857.1	24201.6	34816.4	33766.6	30643.6	43449.9	39174.9	29459.7	34971.5	35078.9	28402.8	35056	25177.3	22318.2	30703.6	22931.1	22502	35077.4	37377.9	26887.2	34855.8	27686.8	25325.8
sp|P15205|MAP1B_RAT	VLFPGNSTQYNILEGLEK	1011.53	2	46.8511	1394.72	1	y	12	29094.5	25447.7	25406.6	22854.7	32371.7	31637.7	22627.3	33809.1	17549.9	28875.6	29189	25458.1	31413.8	30696.7	30863	33001	28312	35233.8	25855.9	28548.9	34977	29019.6	23399.6	42629.7	39288.2	25499.5	26896.3	20822.2	32098.9	36400.5	22371.1	16416.6	24995.1	20973.8	25284.8	35432.4	25831.2	23390	19957.5	25676.8	23654.2
sp|P15205|MAP1B_RAT	VLFPGNSTQYNILEGLEK	1011.53	2	46.8511	1206.64	1	y	10	23035.8	23583.4	22806.9	26851.2	29378.8	24709.6	26091.6	26862.5	24195.8	22412.1	22185	27973.5	24781.6	28262.5	24842.1	30837.8	30088.8	32361.2	25141.2	25221.2	32636.2	22888.4	21220.4	33038.9	36878.5	22849.1	24237.3	26308.9	23711.4	24557	22303.6	19146.7	34080.9	19364.9	21649.5	29105.5	28187.9	21331.3	26633.8	25527.9	18461.8
sp|P15205|MAP1B_RAT	NLISPDLGVVFLNVPENLKNPEPNIK	958.531	3	52.8402	1267.19	2	y	23	19396.4	15231	14416.2	28947.1	38313.2	17357.9	11614.6	21999.8	15884.5	17129.4	36724.7	20839	18749.8	15173.7	17981.5	38130.6	32413.4	16125.4	17527.3	14411.6	27820.5	20843	1089.59	44152.8	20889.2	21659.7	33732.3	22799.2	25625.6	19660.1	17766.6	10503.7	21102.2	142.125	15721.7	37178.2	23655.4	9825.29	24616.5	18524.1	1348.99
sp|P15205|MAP1B_RAT	NLISPDLGVVFLNVPENLKNPEPNIK	958.531	3	52.8402	1323.73	2	y	24	20049.5	21365.6	19630	26237.5	30054.1	21314.3	15776	23104.1	19394.1	24180.7	27020.3	18467.3	16133.2	13893.8	16371	33772	26345.3	18003.2	16019.4	17506.1	29442.2	21003.1	2432.99	34891.1	22735	17768.7	22444.4	24450.2	28189.1	16453.4	16677.9	15084.1	20328	231.837	14715.9	34059.9	20300.1	11574.4	27134.4	21153.5	4654.6
sp|P15205|MAP1B_RAT	NLISPDLGVVFLNVPENLKNPEPNIK	958.531	3	52.8402	1392.75	1	y	12	52135.7	41363.5	37386.7	50340.8	61800.3	38773.5	36147.6	45959.5	39679	47051.5	64820.3	39274	34199.7	44893	36008.7	62018.3	62029.1	35256.1	27383.8	34888	53754.3	61860.3	2078.21	81767.8	46851.3	34684.4	66574.4	57071.3	67141.5	36904.7	44449.6	26746.2	35317.4	898.587	33747.8	67826.9	55354.1	32207.9	65066.7	39727	2804.16
sp|P15205|MAP1B_RAT	NLISPDLGVVFLNVPENLKNPEPNIK	958.531	3	52.8402	1223.67	2	y	22	45712.4	50246.3	42243.4	49079.1	62470.1	37784.9	42686.6	48625.1	59168.4	55025.9	62676.5	51785.7	31920.6	45767.7	48069.3	61064.7	51124.7	33966	35803.1	33544.1	55770.9	66670.3	7994.08	82524	48999.6	44959.8	59931.8	55317.2	50095.6	46875.9	55971.9	32878.1	45632.4		44527.9	63510	53570	35538.9	64805	51274.4	10495.6
sp|P15205|MAP1B_RAT	NLISPDLGVVFLNVPENLKNPEPNIK	958.531	3	52.8402	983.044	2	y	17	11072.7	5924.03	9914.78	12183.2	10946.5	9673.5	7044.38	6555.2	6651.26	7411.61	10351.7	7612.4	7539.23	5878.74	4893.34	11952.6	7433.9	7105.25	8222.62	4751.91	11564.3	7467.36		13266.5	8323.06	6757.7	7322.36	9858.27	8523.65	7021.58	6279.4	4554.68	8302.78	420.517	7666.05	8199.88	10787.7	6058.09	8730.72	4990.21
sp|P15205|MAP1B_RAT	NLISPDLGVVFLNVPENLK	1041.09	2	52.9405	1653.92	1	y	15	22507	25358	486.268	22355.3	19074	22703.4	25953.6	151.793	28504	19158.1	1130.76	24138.6	30225	942.807	23438.5		26573.4	3483.64	27527.8	26167.9	18602.9	23030.6	19932	30285.3	651.967	398.341	20293.4	798.068	161.632	29186.2	22160.4	23080.9	22092.3	17055.7	24385.7	27315.3	171.904	22076.4	19111.7	21370.2	19593.1
sp|P15205|MAP1B_RAT	NLISPDLGVVFLNVPENLK	1041.09	2	52.9405	1172.67	1	y	10	29270	43338.1	2637.26	34516.8	41637.4	41534.8	37154.8	2217.69	42521.8	38907.9	4842.58	29809.6	38681.9		38033	1324.64	35868.5	352.276	39781.8	35204.4	36803.4	43781.1	35270.9	46184.7			36953.3	2550.38		44886.8	33535.1	34921	40994.9	26866.7	32597.5	41044.8	1624.68	35728.8	38257.8	33378.4	38009.7
sp|P15205|MAP1B_RAT	NLISPDLGVVFLNVPENLK	1041.09	2	52.9405	1740.95	1	y	16	16800.6	22884	721.503	16267.5	16899.4	17041.2	15908.9	882.359	20098.4	17546.3	919.592	14328.3	24669.8	1576.24	19350	500.568	15503.6	930.064	21076	21610.7	15125	17741.9	13476.7	24861	1741.5	188.103	14827.1			24657.9	18358.4	14965.2	18770.4	12004.7	20451.5	20091.4	252.04	16594.6	15351.5	13875.6	17714.1
sp|P15205|MAP1B_RAT	NLISPDLGVVFLNVPENLK	1041.09	2	52.9405	1073.6	1	y	9	35861.4	38790.6		37589.1	34748.3	39054.2	35723.7	260.614	38596.9	35142.7	488.203	25371	34620.7	725.863	33912.7	3047.95	36043.8		37416.2	40777.5	34750.1	34296.9	31394.2	46485.5	1015.61	1033.79	32110.7	9148.28	1696.58	35433.4	32713.2	31033.2	31816.8	21018.1	35618.7	35237	2931.78	26445.8	37922.6	26511.8	28637.7
sp|P15205|MAP1B_RAT	NLISPDLGVVFLNVPENLK	1041.09	2	52.9405	1328.76	1	y	12	28490.7	32177.9	1368.19	27594.7	26244.7	31495.3	30375.4	422.609	36194.5	28549.1	2038.06	18183	32110.1		29728.2	3126.3	26635.4	1266.98	33201.1	26552.3	25574.5	32928.5	26559.2	34282.1	344.19		33033.4	5703.56	1675.96	34594	26752.1	30052	35444.1	21728.3	27609.9	34719.4	1674.04	26521.8	33856.2	23519.4	35717.3
sp|P15205|MAP1B_RAT	DMSLYASLASEK	657.816	2	31.557	868.441	1	y	8	125980	110919	121936	111656	136342	121759	117996	88309.3	73488.5	86061.8	68383.1	47206.5	56694.5	67811.9	117723	140583	111279	140082	110999	115791	2855.05	114497	93178.8	184082	194178	116205	122116	128365	109792	118117	111010	1936.39	105094	71396.6	102889	130328	128980	72032.1	77555.8	80397.5	116930
sp|P15205|MAP1B_RAT	DMSLYASLASEK	657.816	2	31.557	1068.56	1	y	10	53971.7	50455.6							32376.9					24246.4	51027.3		50521.6				6703.85					50499.9					50388.6	4289.69		39126.2				29138.5
sp|P15205|MAP1B_RAT	DMSLYASLASEK	657.816	2	31.557	705.378	1	y	7	72726.7	62100.7	82664.5	67210.3	78293.5	78227.5	75608	55856.9	57482.7	54873.1	43369	31244.8	48260.2	35642.7	76302.1	79378.5	67818.8	90507	63510	74506.9	1545.34	69001.8	67593.3	95483.3	109467	67851.2	81899.1	69523.6	69925.8	79223.7	64185.9		67456.6	42118.6	72421.5	69291.7	84332.3	57208	48973.4	51231.2	75723.4
sp|P15205|MAP1B_RAT	DMSLYASLASEK	657.816	2	31.557	981.525	1	y	9	27682.8	28596.8	35751	24509.6	32712.7	24773.7	27477.9	24493.6	17940.6	23512.5	16896.9	10857	15261.4	18587.9	31228.9	37326	28941.3	37552.5	26119.4	26305.7	940.084	37980.8	25663.1	45532.6	50297.1	25909.5	34393.6	36498.9	28259.2	34401.3	32389.4	255.344	26795.3	19383.8	30990.9	30386.3	33188.2	18215.6	20028.2	17137.5	33318.3
sp|P15205|MAP1B_RAT	DMSLYASLASEK	657.816	2	31.557	952.444	1	b	9	7305.77	7637.27	5878.51	7414.83		12319.5	5733.06	4495.87	2868.74	5961.54		7896.78		9109.11	7055.58	6025.15	6532.71	5568.97	4824.82	4648.72	15437.4	6349.59	6301.97			4117.61	5366.14			10118.5		5119.34	8154.99		7279.45	8850.37	7472.42	3396.91	4245.85	6199.07	8984.99
sp|P15205|MAP1B_RAT	SSMLFDTMQHHLALSR	625.306	3	32.3627	654.828	2	y	11	13113	14796.1	15832	12779.7	22536.4	19206.4	12425.8			6524.63	8167.88	4087.41	4594.02	981.383	14386.7	19304.6	15380.4	16573.8	9846.65	13676.9	17623	14427	7745.63	18782.2	13753.7	13080.6	13029	13796.3	9440.91	13397.7	1507.97	7936.78	12711.5	3824.83	16086.8	12724.6	11741.5	11806.5	10182.3	8907.74	15854.3
sp|P15205|MAP1B_RAT	SSMLFDTMQHHLALSR	625.306	3	32.3627	784.904	2	y	13	45966.1			51723.7	53129.2	55398.3	47659	105331	1235.63	40314.5	36090.3	36724.7	27084.6	1948.52			19933.3	51733.5		47417.7	61808.3		44774.7		60045	26296.8	52564	52546.2			3087.28		53137.9	35331.3	48794.5	72506.7	49622.5	45185.6		39229.3	62118.4
sp|P15205|MAP1B_RAT	SSMLFDTMQHHLALSR	625.306	3	32.3627	728.362	2	y	12	51074.9	46219.8	46064.9	65263.7	58234.6	57555.1	54406	34254.5	14231.7	32322.9	19867.6	25027.5	28572.3	13485.9	40606.2	41833.8	40430.1	48954.1	33638.1	44470.8	54462.4	37609.6	25899	67702	55983.6	42556	41433.2	63990	36514.5	46613.4	7627.23	31418.5	39744.5	5957.17	35082.5	48892.9	43211.7	29072.9	30831.5	30770.4	46617.8
sp|P15205|MAP1B_RAT	SSMLFDTMQHHLALSR	625.306	3	32.3627	850.424	2	y	14	10104.7	12129.2	16969.7	18834.9	24193.4	21204.7	15593.9	16839.2		10230.6	12135.5	8021.64	13008.7	700.158	8379.3	19642.2	16049.6	14046.2	16748.9	15483.4	19514.5	15574.3	13180.8	19279	14960.2	12830.6	16822.4	15550.4	13758.3	13030.9	4882.48	2569.81	14267.8	6285.99	21612.3	12425.8	13592.3	4688.77	10762.3	5856.48	18001.3
sp|P15205|MAP1B_RAT	SSMLFDTMQHHLALSR	625.306	3	32.3627	696.415	1	y	6	6271.01	4544.39	4120.41	8911.05	9239.03	8181.69	6571.87		1800.41	3734.66	2914.9	3716.72	2139.36	9517.82	5403.4	7241.51	7507.26	7865.94	4183.76	6306.01	7203.78	4996.16	5095.74	10580.2	7833.5	4945.05	6335.58	8404.39	4999.18	6072.59	9430.72	2414.21	4589.41		4685.27	6908.03	4993.74	1806.05	4525.79	4314.88	6866.52
sp|P15205|MAP1B_RAT	TGAELDIKDVSDER	516.59	3	19.5965	695.346	2	y	12	13888	6967	14852.8	6357.32	22681.7	10822.6	11186.9	12610	15843	1229.48	14555	9960.52	14265.1	8054.4		12116.4	9681.79	19297.1	16654.4	17688.5	8349.14	41611.6	9716.38	14763	19452.7	7884.22	26490.1	35802.2	11541.3	9364.51	12912.3		15085	505.107	11370.7	16241.3	10832.3	8637.92	19140.8		15729.8
sp|P15205|MAP1B_RAT	TGAELDIKDVSDER	516.59	3	19.5965	723.857	2	y	13	3927.36	5987.98	6574.96	840.449		9339.9	3458.24	8521.65	6709.97	936.436	6535.87		5732.96	5162.13		13945.4	6053.21	16876.2	453.818	10606.3	9683.95	9919.04	7301.69	15200.1	12563.2	7528.56	7291.46	14657.5	11597	11525.5	6343.48		2269.53	5212.13	6686.75	9024.11	7533.15	7694.15	8342.02		16752.1
sp|P15205|MAP1B_RAT	TGAELDIKDVSDER	516.59	3	19.5965	659.828	2	y	11	6871.05	4018.64	5823.14		6320.69	7790.87	2859.81	11972.7	4313.48	1389.43	3135.85	1270.61	2600.43	2033.14	4912.42	6609.68	3724.37	6508.63	5498.99	3448.86	9423.34	7619.29	5041.58	9563.04	7983.23	5305.67	6367.73	11252.1	8867.19	7980.6	5889.51	6396.49	6716.89	14030.6	4615.58	7185.76	5294.1	4677.69	2690.4	2702.22	8006.6
sp|P15205|MAP1B_RAT	TGAELDIKDVSDER	516.59	3	19.5965	720.316	1	y	6	3499.04		6601.47	910.4	15015.9	5208.61	4136.37	3967.8	5039.28	13674	2910.87	329.596	4646.73	534.851	1600.95	6182.53	1464.7	10720.5	11954.7	10847.2	2086.44	11636.1	4976.22	6473.56	4489.33	2284.42	10139.3	8191.45	5072.1	7399.06	3949.5	1748.38	7604.63		2172.21	3910.2	1860.13	498.65	3568.35	2359.39	1645.47
sp|P15205|MAP1B_RAT	TGAELDIKDVSDER	516.59	3	19.5965	595.307	2	y	10			8350.2	2615.68	11060.7	1147.85	7711.54	6355.24	11526.5		4508.64	1037.94	6957.63	3448.96	29032.9	7002.2	6546.65	4703.89	16654.6		4097.54		1552.12		17717.6		4075.62	4654.77			5661.62	23251.8	14043.7	9001.92		6923.32				28318.5	1907.51
sp|P15205|MAP1B_RAT	TLEVVSPSQSVTGSAGHTPYYQSPTDEK	989.14	3	25.9417	1169.04	2	y	22	19961.7	16455.8	19840.5	23597.9	24441.5	24787.9	22428.3	21612.3	17199.6	12657.3	14350.4	7247.07	13826.9	11918.8	21798.7	29109.6	20201.3	35137.8	21269.9	25811.2	33027.7	15335.1	14072.4	36948.3	31547.4	23502.8	27948	24811.8	17881.8	29938.6	26630.1	13840.8	21565.3	13186	22845.2	23858.3	24864.3	18905.8		16059.8	23690.2
sp|P15205|MAP1B_RAT	TLEVVSPSQSVTGSAGHTPYYQSPTDEK	989.14	3	25.9417	1212.55	2	y	23	28885.8	27473.4	34538.9	33405.3	40153.3	31986.8	29352.7	25465.9	20643.1	15468.8	18908.6	14086.5	20144	15531.2	29386.5	34463.5	31540.3	37356.6	31626.2	35657.2	39462.8	24849.4	23526.7	49274.6	49030	37296.9	43095.5	37787.1	30275.1	41420.2	29308	19428.2	31758	19070.5	23907.9	34211.5	30199.8	27506.9	644.447	20290.9	33541.8
sp|P15205|MAP1B_RAT	TLEVVSPSQSVTGSAGHTPYYQSPTDEK	989.14	3	25.9417	1262.09	2	y	24	13589.7	15271.8	17891	15015	22078.8	19662.1	17534.1	19098.9	13689.7	9341.55	11277.8	8489.69	11746.2	9693.44	20356.4	20862.7	20566.3	22593.6	13798.1	15922	21048.6	14507.8	9814.54	25838.6	21817.2	15273	19919.6	16403.2	13227.3	18784.7	17390.1	10530.4	19170.1	12796.7	16139.8	30199.9	15206.7	14547.8	845.184	13049	14950.6
sp|P15205|MAP1B_RAT	TLEVVSPSQSVTGSAGHTPYYQSPTDEK	989.14	3	25.9417	1311.62	2	y	25	7834.64	5584.27	5417.26	7494.55	8208.72	6815.98	6226.26	2687.18	4554.75	7954.68	3718.14	2896.81	5125.05	4043.4	8767.78	10267.6	8426.07	9235.05	4944.83	6146.24	7546.17	4990.17	5103.94	9283.54	11661.2	9793.55	6746.25	6279.72	6806.26	11299.3	4191.77	2927.35	9195.22	4120.04	4492.74	8553.04	8939.67	8860.04	883.778	5328.53	7470.64
sp|P15205|MAP1B_RAT	TLEVVSPSQSVTGSAGHTPYYQSPTDEK	989.14	3	25.9417	1376.14	2	y	26	5557.14	4000.93	5481.89	4752.09	6359.45	8001.73	4722.1	6132.82	3733.51	4019.01	5279.26	2121.74	4974.44	1158.15	5401.81	10230.7	8121.06	5892.85	5973.74	5134.77	8096.52	3932.13	4806.2	10218.1	9296.81	5483.67	4196.74	7738.47	3984.49	8484.7	5243.71	4281.75	3055.49	2053.08	3128.28	7613.67	4120.03	2422.97	198.604	3912.62	5654.68
sp|P15205|MAP1B_RAT	ASDAEIMSSQSALALDER	947.447	2	29.1205	1307.63	1	y	12	40126	44829.3	40835	39743.6	49879.2	43929.8	47600.5	30072.8	25308.4	32955.8	27175.1	27864.7	26568	22413.4	47312.2	50409.9	41346.2	47496.5	35726.7	41885.5	57805.3	40398.9	37871	63828.4	56241.2	33228.9	44119.2	43179.1	40112.9	46536.3	37062.2	25025.3	38193.1	26016.7	38067.4	49511.9	38031.1	27985.8	31167.6	34278.4	41934.5
sp|P15205|MAP1B_RAT	ASDAEIMSSQSALALDER	947.447	2	29.1205	1176.59	1	y	11	35068.5	49238	47684.3	36495.3	45740.9	40341.4	41811	31062.2	22941.8	29370.7	23532.7	21651.9	29613.7	22682.5	46364.2	42249.2	32180.4	53771.5	42005.4	40674.5	53000	41239.4	28922.9	53096.4	45085.4	43376.6	41404.7	34342.7	38355.4	42221.3	34108.4	20922.9	33060.7	26627.8	30621.8	43238.3	40111.6	29798.3	32666.2	28169.6	46948.2
sp|P15205|MAP1B_RAT	ASDAEIMSSQSALALDER	947.447	2	29.1205	1089.55	1	y	10	19448.3	18914.2	20117.6	20848.6	21804.6	19938.2	19123.2	9868.92	10580.7	15244.7	11452.4	7934.63	6213.02	10988	17076.3	26663.6	16383.5	16995	21375.1	18160.2	18496.4	14757.7	13688.1	27662.7	21112.6	17534.3	21311.4	20678.8	14561.5	17614.7	13084.8	9518.76	16099.2	8137.8	11017.8	24418.1	15106.2	12123.9	13338.5	16506.4	19432.8
sp|P15205|MAP1B_RAT	ASDAEIMSSQSALALDER	947.447	2	29.1205	1420.71	1	y	13	15857.5	9925.62	18688.9	17073.7	15765.7	14234.5	11744.4	11038.5	7374.69	10009	6639.76	6628.92	11430.7	7854.32	11407.3	13421.6	16925	19637.1	15269.7	16020.2	14164	13741	12122.8	21881.8	21305.8	13295.3	12011.9	15478.8	14576.3	11676.1	10176.2	9529.88	16895	10248.2	10697.3	21033.4	14349.3	10296.3	8212.59	9536.5	17168.3
sp|P15205|MAP1B_RAT	ASDAEIMSSQSALALDER	947.447	2	29.1205	1002.52	1	y	9	10497.6	14512.2	15595.8	11954.8	14231.7	13254.4	9592.68	11487.5	12155.5	9628.88	9267.26	5750.87	11325.3	8702.01	15405.5	15224.5	19681.5	14030.3	11820.6	14654.5	14597.7	14951.4	13078.9	16619.5	17188.8	13349.2	13029.3	16592.5	15521	13651.3	10420.5	9464.34	12922.9	6500.56	15977.2	13320.4	9420.38	8708.94	12596.6	9115.87	15283.6
sp|P15205|MAP1B_RAT	ITSFPESESYSYETTTK	985.449	2	23.9666	1521.66	1	y	13	106301	99916.1	105754	106311	126054	105891	109135	86758.2	84363.3	85788.1	82977.2	73695.2	82199.4	64734.2	104053	125729	101665	130211	99419.8	110681	124641	91642.3	83223.7	164388	150723	101497	120565	103741	101851	125926	101811	63156.1	112711	88980.2	105152	131326	113856	88343.8	72514.4	90992	100880
sp|P15205|MAP1B_RAT	ITSFPESESYSYETTTK	985.449	2	23.9666	1295.56	1	y	11	20346.5	19983.9	21338.8	16519.8	21995.4	18183.4	15515.7	15206.3	14898.8	15479.1	13832.1	11981.6	11535.5	8613.16	21652.1	23370.9	16356.4	22980.5	16952.7	22298.1	25162.4	16698.9	15605	29382.3	27767.8	19714.1	24545.2	17027.5	17236.2	20225.9	16191.9	10019.6	19065.4	15284	20256.8	21561.4	21878.3	11706.4	13951.7	18537.6	14981.1
sp|P15205|MAP1B_RAT	ITSFPESESYSYETTTK	985.449	2	23.9666	1755.76	1	y	15	7862.56	6242.99	11283.3	8478.68	7898.91	7286.77	5063.08	6171.28	6285.67	6337.97	6644.72	4147.82	4510.73	5264.7	8910.09	10714.9	8343.1	10674	6261.07	6215.68	11699	7250.88	4412.93	10458.8	15253.6	11983.1	10224.6	7157.21	11532.6	8032.99	8204.69	4727.59	7141.61	5507.43	6755.62	10990.7	9095.92	4657.59	6420.66	4024.08	8351.94
sp|P15205|MAP1B_RAT	ITSFPESESYSYETTTK	985.449	2	23.9666	1079.49	1	y	9	16506	18903.1	18696.3	22356.2	31100.5	22667.3	20325.3	16919.2	16650	21649.5	21407.7	15559	14474.6	18149.3	21652.7	25624.6	22951.7	24868.4	14784.5	21710.9	25292.5	16788.1	17894.5	26654.7	25206.7	20254.8	28935.4	18816.5	23181.5	24561.4	16401.4	10562.3	23114.7	14237	20496.6	28139.6	19830.8	16324.5	12753.2	22210.3	16953.6
sp|P15205|MAP1B_RAT	ITSFPESESYSYETTTK	985.449	2	23.9666	1424.61	1	y	12	9756.53	9739.33	10282.9	8360.47	11333.9	7043.02	7490.14	8828.19	6660.22		7057.9	5637.99	7457.87	6317.13	10145.7	9248.92	11163.5	13519.6	9376.3	14621.5	12597.6	8098.32	7531.72	11135.5	15635.8	7244.47	10810.3	8948.71	7494.92	13967.9	10037.4	4340	10944.1	6669.36	11586.2	16557.9	11990	11342.8	7013.7	6806.76	9697.94
sp|Q2TL32|UBR4_RAT	ITVLQLSALLK	599.892	2	52.6692	772.493	1	y	7	11435.5	6111.07	8476.59	9506.15	10184	12324.2	8129.53	7060.37	7526.07	7913.64	7481.9	8133.63	4276.62	3846.25	9459.46	9810.47	8998.92	8046.93	6681.21	6820.1	12270.2	14923.4	5355.08	11734.3	12933	6838.4	10957.8	10825.6	6844.46	10367.5	7599.82	8730.44	12007.6	3316.74	8017.74	12569.5	10230.6	5607.03	13448	6173.37	9634.43
sp|Q2TL32|UBR4_RAT	ITVLQLSALLK	599.892	2	52.6692	885.577	1	y	8	10164.5	7615.9	6914.22	10717.8	11546.5	10669.6	7413.43	9002.23	6735.82	8634.88	8695.74	6394.34	6681.03	4851.81	8441.23	12901	8270.26	6670.74	8865.66	7001.08	12720	13131.3	4524.47	11991.2	12552.6	7920.28	9194.28	12113.1	8486.91	8124.45	6322.39	5536.7	11200.5	2126.15	6684.98	13379.5	11045	5644.32	9525.56	9696.05	7813.2
sp|Q2TL32|UBR4_RAT	ITVLQLSALLK	599.892	2	52.6692	984.645	1	y	9	7377.45	8453.73	6588.64	12424.6	10772.2	9362.35	9311.92	10158.4	9538.09	9055.17	10651.4	6877.59	6555.86	6164.83	10305.4	17493.8	7606.78	9477.63	8816.44	8281.9	12738.6	11565.7	5924.06	17082.6	13943.9	10189.9	10589.2	11578.1	6588.68	7616.52	7380.6	10558.8	9252.03	5611.34	8427.38	14178.1	15265.3	6409.79	12610.4	6264.6	8191.51
sp|Q2TL32|UBR4_RAT	ITVLQLSALLK	599.892	2	52.6692	1085.69	1	y	10	3733.81	6170.89	3579.45	4109.6	2265.93	3319.73	4283.61	3829.56	4559.7	3291.86	2627.1	3272.21	4245.3	2756.81	3121.38	7850.39	5986.86	4008.25	4646.26	3326.66	4763.83	5132.66	4005.2	5109.76	5575.3	5011.85	3629.99	3083.48	4523.72	4252.25	1886.03	4314.95	4934.36	3860.87	4743.64	6197.39	3518.12	1470.45	5060.08	4485.46	3768.63
sp|Q2TL32|UBR4_RAT	ITVLQLSALLK	599.892	2	52.6692	644.434	1	y	6	6154.75	3182.66	2997.08	5730.38	6162.69	4313.49	3651.32	5735.17	4977.56	3366.59	4571.56	3257.05	1622.09	3922.17	4008.67	6173.95	4317.83	6760.81	3453.01	4155.39	7526.01	5834.22	3754.78	6037.18	9118.36	2237.42	5056.45	5474.99	4759.31	5183.38	4131.42	2719.52	4707.39	2410.02	5741.22	4728.96	8914.96	3147.64	3680.07	5715.07	5129.62
sp|Q2TL32|UBR4_RAT	HAAQELATLLLSLPAPASVQQQSK	834.462	3	51.428	1140.6	1	y	11	22613.8	1900.8	18249.7		22019.6		21202.3	35748	23915.3	24123.1	19698.6	16122.8	21702	2403.22	20384.7	34137	27864.8	26777.7	16396.5	14176	21525.4	28337.9	20296	32158.1	33011.1	24967.1					722.494	20714.7	24047	21617.5	17991.2	31484.3	25884.9	21220.4	3258.07	27685.9	27032.3
sp|Q2TL32|UBR4_RAT	HAAQELATLLLSLPAPASVQQQSK	834.462	3	51.428	972.511	1	y	9	2631.97		5432.11		47555.6	55814	34527.6	4031.66	5405.78	4108	19193.9	3676	1512.21		4068.66	6303.13	4744.33	2270.52	26044	21075.8	38941.3	3024.87	4922.99	6187.48	3985.46	2937.92	38487.5	43456.7	20722.6	5925.63	5154.99	26952.3	3049.64	1514.36	24002	2332.64	26276		28158.3	2334.69	3614.79
sp|Q2TL32|UBR4_RAT	HAAQELATLLLSLPAPASVQQQSK	834.462	3	51.428	935.495	1	b	9	3388.12	27707.8	2888.39	23899.8	20017.1	3851.9	18833.3	4183.99	2773.57	3924.12	15885.1	5009.35	4761.63	13943.6	3385.04	6425.25	6312.42	5042.51	17305.9	18662.7	19156.6	6850.69		6689.35	5566.99	1078.24			2553.72	20897.2	13117.3	20954.4	4575.62		13114.7	3713.62	18699.6	1796.13	3235.15	3907.24	6539.51
sp|Q2TL32|UBR4_RAT	HAAQELATLLLSLPAPASVQQQSK	834.462	3	51.428	1048.58	1	b	10	2386.25	4133.07		1925.56	24624.3	3268.5		4935.36	776.35	2355.26	22665.2	3080.39	1856.55	4232.23	5810.88	4919.14	1335.98	9872.41	23456.7	26409.2	26579.4	6927.77	645.945	3756.93	4295.5	2031.21	6752.87	2572.68	3582.7	10880.4	1462.38	33733.8	3506.55	2403.02	27622.2		22418.6	3698.16	2835.55	4489.26	3848.57
sp|Q2TL32|UBR4_RAT	HAAQELATLLLSLPAPASVQQQSK	834.462	3	51.428	875.458	1	y	8				1754.54	45233.8	2594.94	28225			848.299	28948.4				1158.29	1529.04			29697.6	26078.4	37651.5					921.006	1751.68		1797.45	4260.68	2554.03	26401.7		1031.46	25865.4		28655.2	907.755		1363.93
sp|Q2TL32|UBR4_RAT	QLLQLLTTYIVR	730.945	2	52.263	865.514	1	y	7	445.247	12419	11989.2	17213.9	12893.6	14640.7	11464.7	24356	17493.3	12107.7	15087.5	9934.97	12539.6	232.064	11800.1	12895.3	9299.58	11871.6	11141.1	11066			15991.7	7610.83	403.717	11461.7	9867.94	8226.62	13971.3	17763.4	12125.8	11382.2	10026	13698.4	489.968		3231.68	7422.09	15370.2	689.864	10293.7
sp|Q2TL32|UBR4_RAT	QLLQLLTTYIVR	730.945	2	52.263	1106.66	1	y	9		505.343	4914.37	485.267	4001.06	4578.58	5863.06	6149.35	4934.31	4506.46		398.371	3871.71	1264.17	4114.68	6793.68	4929.12	575.045	5026.51		419.69		4364.96	4132.42		4607.46	4248.71	3876.91	5218.43	5080.87	4405.11	6530.81	4699.38	1740.8		472.128	319.574	3978.6	4648.73		5510.88
sp|Q2TL32|UBR4_RAT	QLLQLLTTYIVR	730.945	2	52.263	752.43	1	y	6	252.226	15433.1	14968.2	13321.2	14152	11338.9	12278.7	14304.9	10407.1	11939.5	14025	8916.33	10337		9325.13	10824	8408.35	10058	10079.5	10316.3			13754.8	12576.1	650.188	7147.97	6668.23	13315	6964.79	9484.55	9855.07	14174.7	12989.4	10971.4	1218		761.366	8653.56	11152.5	1114.4	13115.1
sp|Q2TL32|UBR4_RAT	QLLQLLTTYIVR	730.945	2	52.263	1219.74	1	y	10		525.471	3969.22	2499.51	3729.44	4365.34	3459.94	5007.11	5569.64	4788.36	953.795	1327.84	4133.87		5408.1	5417.96	4426.46	1281.5	6464.36		5615.61	3688.05	4074.62	6707.74	2986.48	6243.46	3383.27	2470.22	6835.15	5452.46	3861.72	2709.59	4193.23	6799.96	1728.05		1366.42		3810.52	3798.33	3347.18
sp|Q2TL32|UBR4_RAT	QLLQLLTTYIVR	730.945	2	52.263	978.598	1	y	8	1267.1	15060.5	47922.8	11958.1	49280.6	54268.7	35316.7	65854.6	50387.4	38003.3	9064.82	6475.04	30254.6	806.983	47561.3	48665	53535	8976.79	31627.7	10365.7		2083.75	49369.4	36023.8		40665.3	51316.6	33251.2	32503.9	51740.1	39295	39985.2	48551.9	38234.4	478.655	3978.72	56.1819	31130.9	34991.7		48933.7
sp|Q2TL32|UBR4_RAT	SNPSVLQGLLR	592.343	2	35.6505	982.604	1	y	9	38989.9	36208.8		640.76	1976.84		15992.5	35157.2	29115.9	1098.47	42222.5	29879.7	9644.45	895.735		394.016	27798.8	995.909			4876.81	13750.3	506.2	614.184				13140.3	38358.5	37780.5	30065		1343.97	10189.8			38161.7	14000.9	1822.79
sp|Q2TL32|UBR4_RAT	SNPSVLQGLLR	592.343	2	35.6505	699.451	1	y	6	22095.3		19084.5	3847.76	7428.25	7682.96		25270.5	22370.1			14985.3	18294.8		7444.53	10737.4	24020.8	537.448	1002.93	22329.4		24450.3			28245.1	8840.73	8101.88	17604.9		18274.7		18094.6	823.251	16451.1	8926.92	25733.7	21284.5	26507.8	5299.12	521.095
sp|Q2TL32|UBR4_RAT	SNPSVLQGLLR	592.343	2	35.6505	798.52	1	y	7	6274.88	4424.6	4586.16	910.575	549.211	5107.88	6674.55	5540.22	5319.42		8541.44	3874.83	8243		1648.28	5777.6	4602.5			3853.93	1907.39	6349.51		306.223	6566.8	1325.05	1339.47	5855.93	4804.79	4417.47	4220.25	5852.37		3458.57	6418.5	5127.5	6322.81	5318.52		2298.09	698.99
sp|Q2TL32|UBR4_RAT	SNPSVLQGLLR	592.343	2	35.6505	885.552	1	y	8		29209.1		1441.02	800.192					605.453	34310.7			1797.54	1942.22			2092.52	408.375		1484.15		340.003	1409		575.136	1549.4		25790.9				2286.94						2954.11	825.898	228.436
sp|Q2TL32|UBR4_RAT	SNPSVLQGLLR	592.343	2	35.6505	491.806	2	y	9	32831.6	27237.3	41167.7		1431.18	39630.9	30514.3	34847.3	33062.2	1167.39	30333.1	26245.1	31322.9	257.584			26667.7	1195.99	48.1179	29101.7	1249.4	25805.2	440.811		40525.1	1395.67	653.673	35639.3	27767.6	29678.4	29779.3	31624.2	513.312	20789.6	34301.1	32926.7	31491.9	27389	4409.75		267.796
sp|Q2TL32|UBR4_RAT	STLEVLQLFPINIK	807.977	2	52.9676	1085.67	1	y	9	7520.38		7902.77	12788.1	14008.8	10522	8062.64	11113.8	7837.84	13679.1	9396.84	9422.56	8829.12	200.171	8849.98	10006.1	11287.1	7620.27	11868.1	10054.8	15389.3	15048.8	11430.4	10129.8	10531.6	277.39	14713	12089.7	10392.4	10207.6	7319.03	555.533	8309.53		9327.05	9595	9292.37	6311.35	11842.8	7968.15	10949.8
sp|Q2TL32|UBR4_RAT	STLEVLQLFPINIK	807.977	2	52.9676	844.529	1	y	7	24973.4		29566.2	28198	26971.6	19847.6	25883.1	24777.7	18669.3	26067.8	27985.2	25282.1	24039.2		20136	25542.6	28689.6	20500.4	25930.6	18600.3	28944	29412.1	29058.8	26451.3	29534.7		29024.8	25075.3	29726.4	23641	22861.6	427.292	20528.8	345.264	21648.3	21637.5	17164.7	17235.3	24493	28889.1	20308.7
sp|Q2TL32|UBR4_RAT	STLEVLQLFPINIK	807.977	2	52.9676	972.588	1	y	8	14489.1	130.528	12376	13726.9	15148.1	12674.4	8404.09	14099.9	14061	14286.8	16250.5	12932.4	12645.7	588.287	12280.3	13298.6	12089.6	12059	14481.4	11849.9	16352.6	18351.8	17359.8	16693.3	14402.2		13538.9	11620.4	15463.6	16388.4	5979.42	1639.26	8957.99	875.292	7942.3	12862.6	12476.4	10680.4	14332.2	10171.7	11338.9
sp|Q2TL32|UBR4_RAT	STLEVLQLFPINIK	807.977	2	52.9676	1031.58	1	b	9	27813.3	2390.94	23635.5	26672.4	20620	20738.6	17725.2	15527.8	20715.6	22381.2	14784.7	19912.1	19079.9		15175.1	23261.5	17426.3	18883.5	17825.5	15265.4	23426.1	25469	21777.7	20451.3	27542.5	884.785	20706.9	23670.5	19197.8	21545	17226.3	552.132	14585.2	453.223	19815.8	17885.5	18579.5	11492.5	19954.5	13621.2	21680.3
sp|Q2TL32|UBR4_RAT	STLEVLQLFPINIK	807.977	2	52.9676	1184.74	1	y	10	11423.5	888.014	10623.1	12924.9	11298.5	11485.9	8703.35	13071.4	15775.3	11653.4	10775.5	7990.7	8639.6	60.4079	5423.05	13076.4	9733.91	11992.1	11232.4	11275.5	13021.1	11663.4	14506.7	15374.7	16812.5	3102.06	11773.7	8240.94	11555.6	17789.5	11085.1		10551.7	176.518	8686.05	7495.6	11947.8	12019.9	9146.83	11899.4	9611.24
sp|Q2TL32|UBR4_RAT	AYLLQNLNEEGSTEKPSQEK	760.045	3	23.4029	845.4	2	y	15		2770.66	971.476		13114			10797.1	8398.71	14101		1175.53		5445.33	10158.1	8464.55						1293.35	2970.42	2831.12		5424.45				6682.72		7743.64	2675.99		7262.53			9222.67		6132.19
sp|Q2TL32|UBR4_RAT	AYLLQNLNEEGSTEKPSQEK	760.045	3	23.4029	909.429	2	y	16	5043.55	4800.48	11384.7	8220.99		3867.27	10248.1	9710.71	3692.85	722.947	10133.9	3355.09			4882.05	10746.4	15376.8	9171.32		10089.6	14667.4	2416.64		4059.21	1205.18	7969.16	10176.9	3321.55	4447.38	13424.5	7729.68	6783.35	763.531	8309.22	3252.05	13040.1	4305.85	3289.76	5953.76		1527.04
sp|Q2TL32|UBR4_RAT	AYLLQNLNEEGSTEKPSQEK	760.045	3	23.4029	965.971	2	y	17	8783.7	453.187	7296.18	8046.47		9320.47	5889.18	9048.89	7123.76		8241.79	350.004	7809.68	6108.04	9191.25	9768.7	7057.26	9870.1	6802.85	7917.57	8526.08	1390.4	1444.93	1499.94	1709.62	5346.67	4749.28	1065.76	6248.17	7880.37	282.382	10638.5	254.451	10390.9	446.96	10785.2	6891.83	1063.82	5135.04	11073.2	505.02
sp|Q2TL32|UBR4_RAT	AYLLQNLNEEGSTEKPSQEK	760.045	3	23.4029	1022.51	2	y	18	6776.32	685.865	5939.07	7066.77	2343.52	6518.18	6628.1	4542.37	7218.91	1809.25	6702.74	2041.54	7419.38	748.127	5011.51	8406.9		8126.35	7502.94	8507.08	8004.65		603.54	2512.68	8894.55		4573.1		10799.1	6796.59	1743.75	2832.52		3188.2		6110.12	3360.83	1186.63	2514.16	3715.49	221.381
sp|Q2TL32|UBR4_RAT	AYLLQNLNEEGSTEKPSQEK	760.045	3	23.4029	788.378	2	y	14	964.33	8012.14	1087.74	1395.76	2548.94	1180.41	3977.48		1391.63	6257.15	303.278	7634.35	496.331	1107.58		2064.54	3034.13	1035.14	922.774		3573.57	6265.83		12264.8	7465.59	1013.67	5049.68	3956.19	505.25	1761.39	8400.03	1681.71	5174.84	850.402	4696.06	3529.73	3321.3	9735.89	3889.35	1159.2
sp|Q2TL32|UBR4_RAT	GVLPYVGNLITK	637.379	2	41.7318	1004.58	1	y	9	26852.4	26056.8	27463.3	27989.4	23650.8	26743.4	21466.7	24480.2	24349.3	22130.2	23063.1	19842.3	24280.9	20900.9	23694.4	35962.2	27383.3	39390.2	26944.9	23814.3	25057.2	21957	26776.6	36015.9	28479.7	21253.7	23632	28884.1	642.656	24628.3	21895	21867.7	28952.5	23347.4	26286	33226.2	30961.1	24535.4	21115.6	22079.4	21983.7
sp|Q2TL32|UBR4_RAT	GVLPYVGNLITK	637.379	2	41.7318	645.393	1	y	6	5825.91	9958.72	7140.56	6398.92	6181.24	8423.89	10703.6	7366.28	5173.86	7876.68	6868.81	6435.45	7115.22	8056.24	7081.55	9824.84	8200.46	2768.65	6084.98	6910.4	10463.1	9187.01	7201.91	7858.85	9764.26	8478.29	7651.88	10926.8	403.94	7944.03	5606.08	4133.43	7626.66	5994.04	10258.4	9219.1	6153.66	7298.81	8623.62	6599.04	5840.27
sp|Q2TL32|UBR4_RAT	GVLPYVGNLITK	637.379	2	41.7318	744.461	1	y	7	7596.93	4249.12	12839.6	7393.68	10345	4882.62	8493.07	1774.96	2192.68	5094.19	6207.7	5723.63	3208.9	6613.25	4686.34	7503.1	5720.02	7686	7112.39	4865.46	4941.62	10449.4	10615.8	9228.41	3218.85	4220.06	5671.9	11107.2		5376.08	2627.28	9297.73	4586.78	4089.8	4511.47	8865.45	5876.89	6680.78	9263.69	7789.68	10351
sp|Q2TL32|UBR4_RAT	GVLPYVGNLITK	637.379	2	41.7318	907.525	1	y	8	5980.74	5931.26	8896.3	9668.58	4930.97	6456.13	4655.78	2050.27	2909.41	4740.49	4226.85	3927.64	4511.76	3640	2802.1	11364.1	9645.33	7414.37	6269.14		5562.03	5829.77	8583.14	7690.26	5351.24	8692.39	3648.68	6304.22	1025.32	6578.99	4374.01	2491.97	2020.25	2921.87	5762.07	7446.37	10754.5	2550.96	2321.31	5321.17	5157.66
sp|Q2TL32|UBR4_RAT	GVLPYVGNLITK	637.379	2	41.7318	502.792	2	y	9	22450.2	21130.6	24269.8	22577.7	25670.5	26365.5	23638	26413.7	23812.9	25206.8	20876.5	22177.4	21786	20140.7	23431.1	29533.7	19846.8	20364.5	22183.4	21361.8	29064.4	23847.2	27645.8	32097.1	31797.8	20586.1	23235.1	28813.6	232.304	26420.5	18037.6	21187.5	32885.7	19184.3	22706.5	32347.4	24916.2	19553.5	18490.1	25186.5	23024.9
sp|Q2TL32|UBR4_RAT	IIPYLSFGEVEK	697.882	2	41.6533	908.472	1	y	8	14021.8	23617.7	20264.4	1169.2	22773.6	5845.25	15284.9	19483.2	15176.5	17741.7	17904.9	10776	21815	12192.6	12330.8	17702.9	17885.4		20229.3	3390.1		16782.2	26456.6	21630	30467.6	16433.5	15178.9	968.815	18350.9	20350.1	19857.6	5105.48	16797.1	22917		12707.4	29673.7	15473.5	14974.8	11222.3	19802
sp|Q2TL32|UBR4_RAT	IIPYLSFGEVEK	697.882	2	41.6533	795.388	1	y	7	10347.9	13451.6	18282.2		18587.7	2040.61	15384.6	12776.9	15047.2	13542.1	13352	9123.29		10569.3	14941.3	19104.5	15187.8	3614.83	14062.9	2786.13	881.116	13022.8	1513.6	24507.6	19311.2	11890.9	15813.2		8306.55	17846.2	1046.58	6723.33	13314.9	15330.8	1676.55	17546.5	13572.6	13515.8	12572.1	16601.8	11788.3
sp|Q2TL32|UBR4_RAT	IIPYLSFGEVEK	697.882	2	41.6533	1168.59	1	y	10	18362.5	20809.9	22676.2	4973.12	19769.3	13129.8	17451.7	19753	18173.6	17733.6	18674	17509		18626.5	21943.5	22238.7	17799.7	4731.81	17751.7	18033.7	1669.13	14533.3	2333.46	22914.6	29783.1	18038.5	17491.8	1182.7	16881.6	15404.1	4510.01	15465.1	16842.3	14044.3	4866.4	18835.4	22008.9	21162.1	19857.1	23750.6	18186.9
sp|Q2TL32|UBR4_RAT	IIPYLSFGEVEK	697.882	2	41.6533	1071.54	1	y	9	7739.92	9787.94	7031.95	2100.34	8389.42			11478.5	7169.29	8607.48	9017.91		1156.21	9408.03	11510.7	15944.1	7912.32	460.256	5794.55	4407.27	812.117					10634.1	5088.63	3161.65	6403.2	5961.71		7778.52		7553.4	789.238	8124.37	9519.29	6667.96	8706.05	9018.43
sp|Q2TL32|UBR4_RAT	IIPYLSFGEVEK	697.882	2	41.6533	708.356	1	y	6			22397.5	11450.1		3340.29		12249	6006.95			2746.17	5057.15	10466.3	9346.16	5882.36		6435.27	2853.43	3383.39		8539.59	8110.38	12382	12033.8			193.047	2763.07	8922.46	3051.69		7612.39	9374.28	9464.33	11377.5	13796.8		7350.47	5531.45	6966.2
sp|Q2TL32|UBR4_RAT	TSVQPTFTASQYR	743.37	2	23.1668	1070.53	1	y	9	46794.5	24174	60812.8	59983.8	29593.6	27584.3	25167.6	19845	23850.2	23778.9	1255.74	23720.6	26921.2	18923.4	43893.5	28065.2	501.357	38683.6	27802	699.986	1362.7	40583.8	21488.5	32920	73321.6	20769.1	23402.3	23502.7	25295.4	38973.2	20163.5	22061.2	37648.6	26420.4	48590	34924.6	30435.1	28095.6	19439.6	31108.1	35906.8
sp|Q2TL32|UBR4_RAT	TSVQPTFTASQYR	743.37	2	23.1668	872.426	1	y	7		3505.33		2086.23	3501.87	2391.1	2887.05	2861.41	2546.06	2654.59	1005.68	3074.6	5110.14	2982.43		3017.03	2087.14	3452.81		1061.63	876.866		3597.19	4862.59	2672.98	3094.56	6393.39	1153.36	3590.2		6063.46	1734.03	1006.3		2825.23	5051.7	2348.22	1880.87		4565.92
sp|Q2TL32|UBR4_RAT	TSVQPTFTASQYR	743.37	2	23.1668	973.474	1	y	8	10801.8	1846.8	7264.41	9960.1	3384.44	2556.59	4194.3		1474.7	1668.94		3402.57	2820.38	2256.74	6953.66	2763.95	16021.9	3735.04	2199.09	3384.05		6249.09	2791.34	4889.02		1145.12		1482.57	1887.79	6368.31			7291.93	6264.93	6660.3	3378.23	2724.27	1852.72	4632.78		8116.95
sp|Q2TL32|UBR4_RAT	TSVQPTFTASQYR	743.37	2	23.1668	1198.59	1	y	10	18246.5	2908.19	15133.4	19505.1	3087.62	1443.7	3318.5	1838.27	2357.96	1462.04	7265.62	2684.32	3334.2	2381.7	14282.3	4554.48		2356.54	3473.51	218.513	1003.3	15952.1	2061.47	2554.34	21451	1384.37	4864.05	2052.78	3516.45	17233.4	2158.6	815.536	16201.3	10396.7	18461.4	3647.06	2667.07	1393.54	2574.64	2511.87	17185.9
sp|Q2TL32|UBR4_RAT	TSVQPTFTASQYR	743.37	2	23.1668	1297.65	1	y	11											1303.29						1962.53		1574.48	80.0431	408.469										937.489
sp|Q2TL32|UBR4_RAT	ILGPAESDEFLAR	709.37	2	30.5512	1191.56	1	y	11	851.526	14775	10257	1061.13	15114.7	2079.52	3857.31	16309.1	9092.07	24068.4		14839.3	2863.03	13819.4	15610.3		6672.62	20056.7	11804.4		20676.1	13414	13229.6	20601.3	1843.43	12515.6	9182.7	14880.3	916.679	1976.52		6741.59	15750.1	13126.7		18663.8	17268.5	12179.7	15650.8	17716.2	758.517
sp|Q2TL32|UBR4_RAT	ILGPAESDEFLAR	709.37	2	30.5512	837.41	1	y	7			819.006	1579.19	4333.51	1064.9	7856.25					2602.81	2544.32		92595.3					2419.87					3096.22			68767.2	835.311		5453.28	2618.96	123511
sp|Q2TL32|UBR4_RAT	ILGPAESDEFLAR	709.37	2	30.5512	966.453	1	y	8	3437.35	13797.7	5301				3543.14	5067.08	1455.59	7994.74	3280.73	2307.76		6514.61	7800.13	13838.5	2856.78		10648.3							2615.23	9853.47	7439.8	3065.91				7532.16	3757.08	3655.65			1933.35		5669.68	3624.33
sp|Q2TL32|UBR4_RAT	ILGPAESDEFLAR	709.37	2	30.5512	1037.49	1	y	9	1165.44	7910.98	2082.26	1440.4		970.531	2852.23	709.221	921.85	5399.18	7414.24	934.652		5733.48		1085.26	2387.62	6096.27		1077.5	10303.5	11250.5	9505.47	16807.3	4226.45	1645.14	10262.3		2379.09	2896.7	1128.94			5248.97	10260.2	11194.9	12054.6	1818.62	4340.52	12539	1281.86
sp|Q2TL32|UBR4_RAT	ILGPAESDEFLAR	709.37	2	30.5512	1134.54	1	y	10	9849.27	6352.45	1389.46	3942.56	866.283	1991.75	3319.71	1728.14	1455.7	1882.29	2233.83	1801.52	13423.2	6922.21	4754.78	8562.71		1924.03	3872.01	14619.8	3970.51	6108.22	1452.76	2325.63	23210.4	1245.28			11343.8	3419.57	13296.1	1100.48		1287.68	1664.3	2728.05	3903.81		2718.93	2917.89	4922.85
sp|Q2TL32|UBR4_RAT	VNEAAPEKPQEDSGTAGGISSTSASVNR	920.441	3	13.1581	1138.04	2	y	23	925.586		1466.16	1130.92	1882.52	3048.3	1886.04	1155.68	821.231	1705.01	3765.15	2354.89	2056.3	1814	2388.93	719.845	1886.03	2608.68	1851.23	1331.23	2839.48	1130.92	445.415	1170.82	4029.86	1122.33	1936.35	2334.19	1239.42	958.932	2874.23	1096.13	1061.31	1371	1165.72	917.39	1508.21	1611.14	1611.15	2751.54	1759.89
sp|Q2TL32|UBR4_RAT	VNEAAPEKPQEDSGTAGGISSTSASVNR	920.441	3	13.1581	1135.57	1	y	12	2641.11	205.048	3187.44	3423.84	3844.21	3666.79	4343.41	1689.76	2088.15	925.616	3284.93	3594.64	4212.68	2002.65	4085.49	2427.26	1792.42	5302.22	3589.87	2719.14	3410.01	2846.41	3286.3	3982.98	3492.59	2913.16	3563.27	2126.13	1371.03	2312.25	3517.49	1934.91	3118.34	2842.93	2893.43	1914.13	3187.43	4468.08	2598.05	3088.41	3211.82
sp|Q2TL32|UBR4_RAT	VNEAAPEKPQEDSGTAGGISSTSASVNR	920.441	3	13.1581	1206.61	1	y	13	1095.79	205.302	646.331	1165.72	1301.41	1392.42	888.836		1233.75	889.849	412.252	650.721	1371.04	688.067	890.819	685.514	410.332	1041.13	445.251	1386.1	446.087	925.585	867.359	1165.73	607.116	999.709	1052.2	615.921	529.686	1204.65	608.08	692.421	663.058	204.722	598.44	201.889	692.153	1371.04		1130.92	1603.02
sp|Q2TL32|UBR4_RAT	VNEAAPEKPQEDSGTAGGISSTSASVNR	920.441	3	13.1581	1021.53	1	y	10	819.035	173.65	1405.75	720.062	1573.87	1299.35	1401.69	1205.94	1128.75	1033.69	1405.84	480.212	970.922	609.737	480.21	630.536	392.913	1847.85	1150.62	1439.58	396.975	956.039	398.811	685.518	1820.04	650.718	444.99	410.554	198.824	388.437	240.107	203.86	1677.23	953.082	480.207	678.897	1130.91	640.628	671.561	1111.53	422.947
sp|Q2TL32|UBR4_RAT	VNEAAPEKPQEDSGTAGGISSTSASVNR	920.441	3	13.1581	1078.55	1	y	11	2157.46	405.863	1371.02	659.521	3094.68	2807.12	1886.04	1299.89	615.883	426.506	924.106	936.344	1160.96	1153.78	820.155	2845.95	1680.66	1157.12	1984.83	403.09	950.707	1321.09	1914.81	720.319	4248.76	676.372	819.37	715.446	1130.25	415.693	1165.53	59.3853	725.577	1130.9	1611.2	1496.05	1165.72	1563.12	881.353	505.797	193.946
sp|Q2TL32|UBR4_RAT	VQLTPGQTEVK	600.335	2	19.5348	972.536	1	y	9	1033.61	4607.09		807.498	12128.1	2579.74			352.045	13694.6		8197.34	6252.58	6004.56		237.304	7336.13	3501.96	4165.99	233.903	11260.7	13384			18363.2			24659.8	9202.58	3898.06	819.859
sp|Q2TL32|UBR4_RAT	VQLTPGQTEVK	600.335	2	19.5348	758.404	1	y	7	8654.8	6505.61	1077.35		3447.46	3425.9	3479.17	2179.58	2301.77		2914.14	3101.82			734.39	1272.49		1340.38	5719.36	2438.71	1743.77	1076.07	974.962	3321.98	3550.46		3096.33	4071.02	5377.55	4564.34		772.202	3115.91		3860.76	4798.64	3207.01	3372.93	4492.61	7577.87
sp|Q2TL32|UBR4_RAT	VQLTPGQTEVK	600.335	2	19.5348	859.452	1	y	8	2999.98	39139.6	3856.75	391.573	5505.02	8510.43	1269.48	3204.25	329.527	78485.3	2699.47	61894.5	45308.3	2716.28	4631.6	113.638	46208	25896	2522.5		7366.69	10082.5	1200.59	7702.24	2168.31	1966.08	5571.49	2962.5	78203	1843.14	100.763	3704.45	1940.85	1064.03	2259.04	7817.79	5524.99	2280.54	194.02	4751.1	2985.96
sp|Q2TL32|UBR4_RAT	VQLTPGQTEVK	600.335	2	19.5348	341.218	1	b	3	2831.73	1739.08	3608.36	789.015	2223.24	2942.86	2417.41	2769.29			876.056		1831.75	741.28	1467.18	775.195	2886.46	4359.69	1920.49	884.371	2520.54	2384.49	1579.15	2104.7	3116.33	1957.01	2636.27	3214.65		2061.62	553.779	1147.13	2003.4	1673.94	1555.55	2828.26	2063.96	2550.77	888.798	1873.51	1715.68
sp|Q2TL32|UBR4_RAT	VQLTPGQTEVK	600.335	2	19.5348	591.33	2	b	11	2698.92		19561.6		21880.3		19829.3	17428.9	503.02		14959.4			10407.9	21177.8	333.118					26123.3	16158.7	18253.9	24130.6	20253.5	14840.5	22127.4	25225.6		15810	2085.93	14917.4	19875.3	4041.22	22029.6	28053.6	19352.5	15500.6		13932.2	18731.5
sp|Q2TL32|UBR4_RAT	IISLDLPVAEVYK	730.424	2	45.7337	1233.67	1	y	11	17244.2	17530.4	17753.5	14671.9	22255.1	22431.9	3068.71	16253.6	16895.1	17959.2	17785.2	14386.8	14059.1	17401	12619.5	1045.82	18273	19875.3	19660.5	13652.4	17119.6	20887.9	8145.48	28220.2	21383.4	17772.2	592.042	17576.8	15085.9	6714.39	12108.6	15060.6	20922.4	17086.7	16216.1	27350.8	20449.6	186.954	17661.2	19430.9	17082.6
sp|Q2TL32|UBR4_RAT	IISLDLPVAEVYK	730.424	2	45.7337	805.445	1	y	7	18534.5	18352.4	14175.1	14607.2	14482.7	16214	3302.07	17823.6	17992.1	16302.6	15897.7	12151.2	13589.7	17715	12451	3181.32	14873.1	20682.7	21073.8	14037.3	23389.7	20254.3	2054.86	22102.3	25744	13460.7	3420.7	14618.8	12091.9	2185.94	12421.2	14046.3	15308.5	16837.2	11789.8	23101	16064.9	1092.58	14381.3	17885.6	18783.6
sp|Q2TL32|UBR4_RAT	IISLDLPVAEVYK	730.424	2	45.7337	1033.56	1	y	9	10277.4	7235.86	8405.15	13143	12713.1	13231.3	2247.41	12168.6	6890.11	11711.8	8779.47	6886.14	8821.77	10615.4	5024.67	963.072	9956.95	12572.8	10173.9	9951.47	13218.3	8745.76	2445.99	14582	16143.5	7709.15	2561.32	8952.62	7974.19	4024.09	10625.1	6943.45	9851.3	8416.66	10960.5	12176.2	10679.6	908.544	9441.01	8461.06	8906.08
sp|Q2TL32|UBR4_RAT	IISLDLPVAEVYK	730.424	2	45.7337	918.529	1	y	8	2658.07	3739.04	4403.46	3551.04	5517.38	3555.05	4587.15	4028.74	3951.51	3094.17	4065.77	2944.04	2058.93	3162.28	3387.18	1749.97	6230.97	4814.04	4301.96	2806.9	3502.12	1372.56	6458.57	3653.84	3267.7	2627.04	1747.49	2040.46	3399.97	3007.76	4508.52	1990.33	1181.65	3121.27	4377.61	5237.13	2350.04	263.546	5862.18	4920.42	4295.14
sp|Q2TL32|UBR4_RAT	IISLDLPVAEVYK	730.424	2	45.7337	1146.64	1	y	10	3536.82	1478.17	3495.6	4424.96	3242.84	2578.49	611.209	2973.09	1944.77	4765.56	5332.54	2916.71	3832.68	3978.95	2166.32	1214.91	2626.28	3857.22	3495.77	2144.45	2763.79	4103.98	422.883	3950.46	4709.47	4219.53	1048.77	2742.6	2687.7	2806.03	3473.11	1904.56	4966.2	1551.39	3447.16	3050.2	4605.29	479.756	3111.89	5121.51	3163.15
sp|Q9QYF3|MYO5A_RAT	ETLEPLIQAAQLLQVK	897.522	2	52.9625	1321.82	1	y	12	41308.4	60387.7	55391.7	696.833	42652.9	49769.1	47641.8	62754.6	67276.1	47687.5	61619.5	53702.8	60155.9	44904.2	63790.5	72056.9		71365.1	62551.1	50907	41205.3	51239.1	447.406	97990.9	62220.7	60864.8	62034	52276.6	55338.8	53568.9	178.091	51277.8	62839.6	34499.1	60799.4	67773.3		49010.8	30180.9	44140.2	48784.7
sp|Q9QYF3|MYO5A_RAT	ETLEPLIQAAQLLQVK	897.522	2	52.9625	998.599	1	y	9	43009.3	52793.9	57822.2		55073.6	56423.9	50074.5	62557.2	55501.3	55022	51542.8	50312.8	54376.9	44988.9	49942.4	66333	1250.51	59855	49660.1	56446.5	39474.2	49953.8	897.448	63586.7	57485.3	50023	51987.4	60838.7	52200.3	52695.9		56932.1	62578.2	30627.5	46441.9	55958.6	5284.28	48012.3	47621.5	39232.3	59352.9
sp|Q9QYF3|MYO5A_RAT	ETLEPLIQAAQLLQVK	897.522	2	52.9625	1111.68	1	y	10	25406.2	32318.7	29070.7		31377.5	35416.4	27358.9	32692.5	28601.8	36220.1	36500.8	27990.8	29389.8	37479.4	33751.3	38292.7	2712.43	35092.1	36482.2	33303.8	31754.7	36371.9	1171.6	36514	30943.8	34663	29849.4	34670.9	32844.4	31070.1		38286.2	34757.9	22487.9	28341.7	43859.3	4586.82	33512.6	36425.5	27631.2	40511
sp|Q9QYF3|MYO5A_RAT	ETLEPLIQAAQLLQVK	897.522	2	52.9625	1450.86	1	y	13	7359.59	6663.42	5937.18	555.351	8040.09	8374.95	8439.56	11364.8	7526.43	6625.9	8858.12	6361.99	10052.9	7131.85	6839.64	11805.1	303.996	8393.71	10264.5	7760.85	7751.44	7237.68		11694.2	7237.87	6122.99	6828.66	6426.08	8847.74	6622.42	173.138	8639.67	9808.23	4192.29	9022.34	10376	945.198	6960.33	8266.53	7160.15	8523.9
sp|Q9QYF3|MYO5A_RAT	ETLEPLIQAAQLLQVK	897.522	2	52.9625	1224.77	1	y	11	8264.24	14068.6	15393.1	57.2404	12003.4	13215.3	9477.62	10938.7	11539.2	11937	7969.66	9693.8	9972.97	9511.71	12201	13337.6	649.148	8953.73	14421.3	12005.7	14556.3	17537.6	735.836	13600.5	13609.2	12895.5	14520.4	9604.86	10096.5	9493.04	212.815	10115.1	10995.5	10159.5	11383.2	12721.8		11447.4	11309.5	7927.67	12601.8
sp|Q9QYF3|MYO5A_RAT	AATIVLQSYLR	617.861	2	34.795	878.509	1	y	7	97844.7	96396.5	98523.3	79979.4	107849	95640.6	99898.8	70784	80209.6	75755.2	75285.1	79074.1	76033	71515.8	81012.3	89969.7	69483.3	78546	67512.5	67849.3	98390.7	88008.2	90831.8	103430	116890	73249	93167	81324.9	77213.4	84223.2	77588.8	60192.3	78333.6	71025.2	70985.4	103210	96047.5	65848.5	65606.9	59758.6	90592.4
sp|Q9QYF3|MYO5A_RAT	AATIVLQSYLR	617.861	2	34.795	779.441	1	y	6	95765.2	89650.9	96624.5	86372.5	100810	80861.8	96815.5	67375.4	64810.1	64941	71625.3	65716	74394.9	64609.5	73613.9	76499.9	65397.6	73788.5	72960.6	63212.4	83657.4	68394.3	77326.6	102557	115413	68595.7	79365.4	81337.7	73276.1	71614.9	71567.4	54001.3	87962.9	55264.3	63003.5	93361.7	79160.2	54585.2	51516.1	59580.7	70695.3
sp|Q9QYF3|MYO5A_RAT	AATIVLQSYLR	617.861	2	34.795	666.357	1	y	5	53688	51480.5	48412.8	51297	65975	55265.6	50787.1	39191	45341.4	43494.8	43329.2	42972.6	37276.2	37109.7	46220.3	50521.3	41771	44711.9	42892	34051.2	44769.1	40249.2	47171.3	67889.8	64032.9	44386.5	46067	46579.2	48503.6	42540.4	47011	35398.8	39775.3	38199.7	34088.4	47244.2	48309	31827.4	34568.3	25903.6	45594.2
sp|Q9QYF3|MYO5A_RAT	AATIVLQSYLR	617.861	2	34.795	991.594	1	y	8	18759.4	19579.9	15473.4	19859.3	23160.5	18713.7	16939.6	17373.1	17265.3	14166.1	16958	16109.2	13581.8	11909.5	16122	17548.4	11697.1	17626.3	17561.4	15985.5	18466.2	16899.3	16740.6	23103.1	20216	14070.4	16580.6	17209.3	15019.1	18067.8	16544.5	10058.9	18546.9	11740.6	13562.5	19573	22349.6	11271.8	15507	12912.5	16547.7
sp|Q9QYF3|MYO5A_RAT	AATIVLQSYLR	617.861	2	34.795	1092.64	1	y	9	9960.63	8903.69	8017.65	11324	10935.8	9655.54	7288.33	8781.62	8523.15	6934.57	8906.41	7908.41	8847.85	7076.62	7300.67	13652.8	10041.2	13012.9	7271.83	3206.58	11431.2	7855.33	4212.85	13375.7	12782.2	7017.24	6883.84	8137.01	8178.55	7946.71	8604.9	7620.53	11025.3	6260.14	5759.38	7623.46	13201.5	7839.91	6253.5	6830.85	8817.58
sp|Q9QYF3|MYO5A_RAT	YQNLLNEFSR	642.323	2	32.0558	992.516	1	y	8	102373	90995.6	98906.8	99818.1	107825	103058	81561.5		93188.1	103641	103913	79303.5	97702.5		100861	107556	89366.3	2146.29	103793	4078.61	109673	103665	82390	144121	140889	103151	103606	6242.89	96380.5	103314	84622.5	2752.98	106439	61517.4	89825.6	102624	8503.92	90774.8	84263	77546.7	89973.3
[truncated: 51,664 more rows]
[truncated: 109 more columns]

## Sheet: FDR (2)
					7	7	7	10	9	9	9	8	9	0	0	0	0	0	0	0	0	0		QC	QC	QC	QC	QC	QC	QC	CT_C	CT_C	CT_C	CT_C	CT_C	CT_C	CT_C	CT_I	CT_I	CT_I	CT_I	CT_I	CT_I	CT_I	HIE_C	HIE_C	HIE_C	HIE_C	HIE_C
[truncated: 6,504 more rows]
[truncated: 49 more columns]

## Sheet: Peptides
					QC	QC	QC	QC	QC	QC	QC	CT_C	CT_C	CT_C	CT_C	CT_C	CT_C	CT_C	CT_I	CT_I	CT_I	CT_I	CT_I	CT_I	CT_I	HIE_C	HIE_C	HIE_C	HIE_C	HIE_C	HIE_C	HIE_C	HIE_C	HIE_C	HIE_C	HIE_I	HIE_I	HIE_I	HIE_I	HIE_I	HIE_I	HIE_I	HIE_I	HIE_I	MN_C	MN_C	MN_C	MN_C	MN_C
[truncated: 6,504 more rows]
[truncated: 39 more columns]

[truncated: 10 more sheets: Peptides norm, Proteins Norm, Contaminants, Proteins without contaminants, Proteins Final, Folha3, for MA_ipsi_filtered, vip_filtered, Folha1, Folha4]
